# Supplementary material for: Plasmodium falciparum egress disrupts endothelial junctions and activates JAK-STAT signaling in a microvascular 3D blood-brain barrier model
Source: Nat Commun. 2025 Aug 6;16:7262. doi: 10.1038/s41467-025-62514-2 (PMC12328663; doi:10.1038/s41467-025-62514-2)
Supplement: Supplementary file 3 — Supplementary Data 1 [file 41467_2025_62514_MOESM3_ESM.xlsx]

## Sheet: HBMEC_iRBC_Egress
gene	p.value	LogFC	FDR	Expression
ISG15	0	4.27154	0	Up-regulated
MX1	0	4.18245	0	Up-regulated
IFI6	0	3.93407	0	Up-regulated
IFIT1	0	3.71244	0	Up-regulated
IFIT3	0	3.25567	0	Up-regulated
IFI27	0	3.15601	0	Up-regulated
IFI44L	0	3.05388	0	Up-regulated
EPSTI1	0	2.82888	0	Up-regulated
OAS1	0	2.78945	0	Up-regulated
DDX58	0	2.74069	0	Up-regulated
EIF2AK2	0	2.50953	0	Up-regulated
IFI44	0	2.50553	0	Up-regulated
HMOX1	3.86771e-172	2.49156	1.81815e-169	Up-regulated
IFIT2	9.14491e-224	2.44985	5.73183e-221	Up-regulated
SAT1	0	2.44848	0	Up-regulated
PLSCR1	0	2.28671	0	Up-regulated
SP110	0	2.27948	0	Up-regulated
TNFSF10	2.50682e-218	2.27735	1.53706e-215	Up-regulated
BST2	2.77429e-212	2.27036	1.66487e-209	Up-regulated
PSMB9	3.96389e-297	2.25873	5.08189e-294	Up-regulated
IFIH1	0	2.24212	0	Up-regulated
HERC5	4.44884e-301	2.21599	5.97522e-298	Up-regulated
GBP1	2.46175e-265	2.17914	2.2398e-262	Up-regulated
UBE2L6	7.60873e-292	2.15544	8.25401e-289	Up-regulated
TRIM22	0	2.11913	7.50273e-308	Up-regulated
IRF7	4.72848e-295	2.0319	5.33468e-292	Up-regulated
DDX60L	6.96419e-252	1.98634	5.30879e-249	Up-regulated
LY6E	2.64461e-269	1.98117	2.66398e-266	Up-regulated
SP100	0	1.92838	0	Up-regulated
IFI16	0	1.91796	0	Up-regulated
IFI35	1.48688e-255	1.90262	1.19821e-252	Up-regulated
PARP14	5.66924e-241	1.82125	3.99752e-238	Up-regulated
USP18	2.45138e-267	1.81217	2.30471e-264	Up-regulated
TAP1	4.02117e-252	1.77918	3.15047e-249	Up-regulated
C5orf56	2.95536e-242	1.77146	2.13733e-239	Up-regulated
OAS2	1.13021e-302	1.74741	1.59387e-299	Up-regulated
PNPT1	1.68077e-260	1.7468	1.48144e-257	Up-regulated
PSMB8	3.70107e-277	1.74646	3.86625e-274	Up-regulated
NMI	3.76448e-249	1.72531	2.79413e-246	Up-regulated
OAS3	1.76495e-296	1.71295	2.16437e-293	Up-regulated
ISG20	4.43176e-182	1.69421	2.31477e-179	Up-regulated
HLA-B	2.03024e-224	1.69267	1.30143e-221	Up-regulated
PARP9	7.12612e-259	1.69084	5.91154e-256	Up-regulated
SAMHD1	7.92862e-260	1.65499	6.77657e-257	Up-regulated
SHFL	2.1953e-240	1.63681	1.51021e-237	Up-regulated
HELZ2	2.86691e-269	1.5827	2.78832e-266	Up-regulated
STAT1	6.28143e-238	1.57889	4.12018e-235	Up-regulated
TMEM140	3.55558e-211	1.56036	2.08928e-208	Up-regulated
IFITM3	4.52958e-208	1.55633	2.55513e-205	Up-regulated
IFIT5	3.17026e-295	1.5198	3.72571e-292	Up-regulated
HES4	6.83047e-187	1.50757	3.63497e-184	Up-regulated
DTX3L	3.3571e-239	1.49966	2.25445e-236	Up-regulated
RSAD2	3.96376e-210	1.46926	2.28159e-207	Up-regulated
LAP3	1.87925e-174	1.41468	9.13868e-172	Up-regulated
ANGPTL4	1.1404e-100	1.35695	2.87187e-98	Up-regulated
SAMD9L	5.5073e-176	1.34508	2.72515e-173	Up-regulated
CHMP5	1.08197e-206	1.33461	5.9837e-204	Up-regulated
RNF213	3.34574e-142	1.32676	1.25822e-139	Up-regulated
HLA-C	3.00298e-178	1.29604	1.51248e-175	Up-regulated
FTH1	1.04316e-143	1.27834	4.03044e-141	Up-regulated
PLIN2	1.44162e-114	1.27094	4.32562e-112	Up-regulated
GMPR	6.77196e-169	1.24506	3.0807e-166	Up-regulated
PPM1K	2.28938e-172	1.23649	1.09444e-169	Up-regulated
SPATS2L	6.39454e-179	1.22807	3.27924e-176	Up-regulated
ADAR	7.66926e-188	1.18238	4.15984e-185	Up-regulated
GBP2	1.00065e-124	1.1745	3.28179e-122	Up-regulated
PARP12	7.81848e-168	1.17391	3.44563e-165	Up-regulated
CARD16	1.41075e-101	1.1619	3.65047e-99	Up-regulated
DEPP1	6.85447e-56	1.15934	1.06225e-53	Up-regulated
SAMD9	2.30913e-137	1.12032	8.34986e-135	Up-regulated
TRIM25	1.11435e-158	1.11364	4.5551e-156	Up-regulated
CCND3	1.97349e-124	1.08644	6.39797e-122	Up-regulated
THEMIS2	1.74028e-171	1.07874	8.04664e-169	Up-regulated
PMAIP1	6.09883e-110	1.07801	1.77338e-107	Up-regulated
IRF1	4.42721e-133	1.06427	1.56087e-130	Up-regulated
DDX60	6.71386e-150	1.06149	2.70521e-147	Up-regulated
XAF1	1.55747e-167	1.04921	6.7582e-165	Up-regulated
TRIM5	1.57809e-140	1.0485	5.8566e-138	Up-regulated
JUNB	3.60844e-69	1.02476	6.74014e-67	Up-regulated
NCOA7	1.32129e-116	1.02173	4.05076e-114	Up-regulated
PHF11	8.77302e-139	1.01818	3.21355e-136	Up-regulated
PARP10	3.46865e-159	1.01518	1.43872e-156	Up-regulated
RBCK1	8.54016e-118	1.00124	2.64698e-115	Up-regulated
OGFR	8.83865e-132	0.998222	3.0777e-129	Up-regulated
APOL6	1.09685e-147	0.989946	4.29677e-145	Up-regulated
PML	6.09426e-126	0.982647	2.07095e-123	Up-regulated
SLC25A28	8.55513e-135	0.968418	3.0544e-132	Up-regulated
UBC	2.92243e-111	0.967166	8.67654e-109	Up-regulated
HERC6	3.78908e-168	0.961008	1.69637e-165	Up-regulated
SERPINE1	1.11077e-57	0.947658	1.81093e-55	Up-regulated
IRF9	3.27194e-125	0.946116	1.08571e-122	Up-regulated
OASL	6.74968e-143	0.945005	2.57263e-140	Up-regulated
LGALS9	4.16016e-130	0.941054	1.43094e-127	Up-regulated
B2M	1.14344e-125	0.940553	3.83937e-123	Up-regulated
TRIM14	1.08209e-149	0.940071	4.29863e-147	Up-regulated
SQSTM1	4.44852e-94	0.935012	1.06331e-91	Up-regulated
OPTN	2.12878e-105	0.926579	5.71831e-103	Up-regulated
GADD45A	7.92473e-73	0.922584	1.59655e-70	Up-regulated
ZC3HAV1	6.758e-108	0.919421	1.88722e-105	Up-regulated
CNP	4.02143e-108	0.901636	1.13424e-105	Up-regulated
SLC3A2	1.70055e-84	0.899853	3.71814e-82	Up-regulated
TENT5A	2.82882e-107	0.898393	7.82224e-105	Up-regulated
IRF2	5.73936e-109	0.891498	1.65182e-106	Up-regulated
UNC93B1	5.07714e-124	0.888855	1.62728e-121	Up-regulated
ACSBG2	4.4356e-166	0.886012	1.89555e-163	Up-regulated
ELF1	1.55508e-101	0.873389	3.98737e-99	Up-regulated
IL15RA	4.88195e-103	0.872851	1.28687e-100	Up-regulated
ZCCHC2	7.48523e-91	0.871223	1.7305e-88	Up-regulated
CLEC2B	6.33218e-43	0.868869	7.6652e-41	Up-regulated
HLA-E	1.14877e-115	0.8682	3.48399e-113	Up-regulated
BAG1	2.11027e-105	0.866347	5.71831e-103	Up-regulated
DDIT4	2.67818e-49	0.859138	3.59705e-47	Up-regulated
CEBPD	9.35965e-53	0.856397	1.36077e-50	Up-regulated
DNAJA1	3.09241e-110	0.855098	9.08557e-108	Up-regulated
MDK	1.16952e-56	0.827841	1.87423e-54	Up-regulated
CD68	1.40961e-83	0.826645	3.05832e-81	Up-regulated
CD164	5.23209e-105	0.825866	1.39218e-102	Up-regulated
GNB4	2.38367e-94	0.819229	5.74627e-92	Up-regulated
GBP4	7.2099e-118	0.817002	2.2595e-115	Up-regulated
RND3	4.21412e-67	0.815214	7.71813e-65	Up-regulated
STC1	1.0041e-38	0.814291	1.05674e-36	Up-regulated
FTL	4.66405e-61	0.805305	7.87721e-59	Up-regulated
GBP3	2.52096e-102	0.798781	6.58367e-100	Up-regulated
GIMAP4	4.833e-42	0.796214	5.60966e-40	Up-regulated
APOL1	8.77017e-109	0.793243	2.49861e-106	Up-regulated
GPR180	6.22986e-90	0.791766	1.39455e-87	Up-regulated
TRIM38	2.02866e-96	0.786756	5.01915e-94	Up-regulated
CMPK2	2.33088e-164	0.782224	9.81232e-162	Up-regulated
ZNFX1	3.57552e-92	0.777684	8.47457e-90	Up-regulated
RALA	1.26917e-51	0.773676	1.80793e-49	Up-regulated
APOL2	6.38664e-95	0.773544	1.56639e-92	Up-regulated
TAP2	1.1337e-91	0.76862	2.66467e-89	Up-regulated
FGF5	7.23897e-76	0.766461	1.49033e-73	Up-regulated
CFLAR	3.05727e-79	0.763368	6.38742e-77	Up-regulated
SHISA5	2.6876e-90	0.761342	6.06429e-88	Up-regulated
PPP1R15A	2.01328e-71	0.757697	3.94337e-69	Up-regulated
RNF114	2.90404e-75	0.75654	5.9354e-73	Up-regulated
H3F3B	1.26893e-94	0.754057	3.08537e-92	Up-regulated
GRINA	1.15359e-65	0.753136	2.0593e-63	Up-regulated
SCARB2	8.46568e-91	0.749594	1.9256e-88	Up-regulated
GADD45B	7.90654e-42	0.744133	9.1022e-40	Up-regulated
NFKBIA	2.35549e-36	0.737099	2.32296e-34	Up-regulated
TDRD7	3.81551e-98	0.736255	9.52359e-96	Up-regulated
UPP1	3.39963e-54	0.730408	5.02024e-52	Up-regulated
SCLT1	1.39041e-56	0.728868	2.21562e-54	Up-regulated
NT5E	1.36085e-59	0.722426	2.25781e-57	Up-regulated
STAT2	3.01557e-89	0.721528	6.69718e-87	Up-regulated
ANKRD37	5.7077e-55	0.716232	8.74923e-53	Up-regulated
INHBA	3.55964e-42	0.708226	4.18332e-40	Up-regulated
BTG3	1.44891e-67	0.702874	2.68858e-65	Up-regulated
ADPRHL2	2.63104e-71	0.701791	5.11783e-69	Up-regulated
CAMK2D	4.07519e-48	0.694744	5.27252e-46	Up-regulated
SLC2A3	1.22772e-54	0.693624	1.85176e-52	Up-regulated
PSMA6	9.2921e-82	0.689723	1.98548e-79	Up-regulated
FHL3	3.50038e-56	0.689396	5.4849e-54	Up-regulated
HLA-A	6.08342e-70	0.688884	1.15934e-67	Up-regulated
PSMA3	4.84843e-72	0.681178	9.63027e-70	Up-regulated
RBM43	3.39063e-79	0.680287	7.03181e-77	Up-regulated
CBR3	3.18034e-55	0.673204	4.90172e-53	Up-regulated
IFITM1	1.98628e-123	0.669841	6.29473e-121	Up-regulated
SPHK1	5.65231e-51	0.669004	7.97117e-49	Up-regulated
ELL2	5.12353e-56	0.668929	7.98393e-54	Up-regulated
ARID5A	2.13276e-72	0.668248	4.26628e-70	Up-regulated
TRIM56	1.51696e-66	0.656497	2.76038e-64	Up-regulated
SMARCA5	9.70482e-71	0.653261	1.86207e-68	Up-regulated
ADM	2.96025e-46	0.652048	3.72741e-44	Up-regulated
GSDMD	1.1223e-64	0.651868	1.97841e-62	Up-regulated
MX2	3.12183e-107	0.651819	8.54866e-105	Up-regulated
NAPA	6.83883e-63	0.650582	1.16903e-60	Up-regulated
SERTAD1	2.04691e-48	0.648795	2.66051e-46	Up-regulated
TRIM69	1.3355e-81	0.648363	2.83217e-79	Up-regulated
MGP	1.03704e-13	0.645897	3.12164e-12	Up-regulated
HOXD8	1.24711e-57	0.635041	2.02154e-55	Up-regulated
TGM2	2.00505e-29	0.634323	1.59753e-27	Up-regulated
GOLM1	2.64108e-60	0.634099	4.43402e-58	Up-regulated
BLZF1	6.96243e-66	0.633784	1.2508e-63	Up-regulated
LGMN	7.36443e-60	0.632759	1.22907e-57	Up-regulated
MT2A	1.32752e-14	0.63004	4.3844e-13	Up-regulated
ARRDC3	8.68539e-52	0.628338	1.24351e-49	Up-regulated
RICTOR	3.53048e-37	0.625772	3.53111e-35	Up-regulated
PPDPF	1.78485e-49	0.623946	2.40869e-47	Up-regulated
TAF1D	2.45223e-56	0.618389	3.88569e-54	Up-regulated
IFITM2	6.71348e-39	0.612162	7.14542e-37	Up-regulated
STC2	2.12878e-42	0.610053	2.52279e-40	Up-regulated
GDF15	6.5123e-24	0.609734	4.0637e-22	Up-regulated
SNX2	9.59865e-55	0.609306	1.45554e-52	Up-regulated
PMP22	2.17168e-46	0.609095	2.74673e-44	Up-regulated
NLRC5	6.82139e-85	0.604054	1.5031e-82	Up-regulated
NDRG1	2.90254e-43	0.602017	3.52871e-41	Up-regulated
TGIF1	4.54555e-57	0.600904	7.32613e-55	Up-regulated
PSMB10	3.4632e-54	0.599784	5.08747e-52	Up-regulated
DUSP5	1.15285e-50	0.598609	1.60178e-48	Up-regulated
PSME2	8.40465e-50	0.597103	1.15074e-47	Up-regulated
CD9	3.72619e-26	0.59379	2.53858e-24	Up-regulated
CITED2	1.43918e-32	0.591481	1.26063e-30	Up-regulated
MYD88	1.55668e-65	0.590277	2.7614e-63	Up-regulated
ANKFY1	3.31584e-67	0.586067	6.11263e-65	Up-regulated
VEGFC	4.49452e-47	0.584252	5.71027e-45	Up-regulated
TRIM21	7.9554e-82	0.579015	1.71284e-79	Up-regulated
LNPEP	5.6935e-64	0.577469	9.97424e-62	Up-regulated
KANK3	3.66564e-40	0.575699	4.05448e-38	Up-regulated
ANKIB1	1.62464e-41	0.567465	1.85519e-39	Up-regulated
GPBP1	1.1602e-49	0.55633	1.57324e-47	Up-regulated
SNHG12	1.49749e-47	0.555785	1.91986e-45	Up-regulated
SECTM1	6.39929e-66	0.553203	1.157e-63	Up-regulated
SP140L	2.06006e-54	0.552996	3.07428e-52	Up-regulated
RNF19B	2.76647e-59	0.551646	4.56305e-57	Up-regulated
CXCL11	2.23984e-63	0.544878	3.85212e-61	Up-regulated
DDX39B	3.63289e-49	0.543463	4.83328e-47	Up-regulated
LMO2	4.40556e-42	0.542793	5.13466e-40	Up-regulated
WASHC4	3.51617e-47	0.542719	4.48749e-45	Up-regulated
CASP7	8.26492e-46	0.53464	1.03605e-43	Up-regulated
SNX6	2.28868e-58	0.534361	3.75304e-56	Up-regulated
RIPK2	2.18374e-51	0.532417	3.0951e-49	Up-regulated
TMSB4X	4.86042e-33	0.525829	4.32455e-31	Up-regulated
PLEKHA4	2.7711e-69	0.525808	5.2106e-67	Up-regulated
LRRFIP2	3.60271e-52	0.518935	5.21099e-50	Up-regulated
SQOR	9.46707e-43	0.518741	1.14111e-40	Up-regulated
BAZ1A	1.35854e-48	0.517915	1.79054e-46	Up-regulated
BATF2	8.08044e-101	0.515377	2.05323e-98	Up-regulated
MYCBP2	2.34528e-40	0.515071	2.60428e-38	Up-regulated
CLDN14	6.25811e-34	0.514412	5.6393e-32	Up-regulated
CTSL	5.07931e-33	0.514025	4.50509e-31	Up-regulated
SLC15A3	4.25652e-91	0.508876	9.92191e-89	Up-regulated
SERPINB1	7.54969e-30	0.508438	6.11893e-28	Up-regulated
PSME1	4.55575e-36	0.508162	4.43086e-34	Up-regulated
DYNLT1	5.66702e-36	0.507539	5.47392e-34	Up-regulated
ATF4	5.46688e-34	0.50725	4.94209e-32	Up-regulated
SH3GLB1	6.39283e-51	0.505529	8.97064e-49	Up-regulated
STOM	4.01203e-36	0.500835	3.91554e-34	Up-regulated
GSTO1	2.91344e-36	0.499986	2.86319e-34	Up-regulated
CXorf38	1.38275e-48	0.49928	1.81397e-46	Up-regulated
CLIC1	1.17642e-37	0.497163	1.2022e-35	Up-regulated
TMBIM1	2.472e-39	0.49693	2.68164e-37	Up-regulated
ERRFI1	2.55062e-19	0.495659	1.22765e-17	Up-regulated
CD47	1.44331e-43	0.492765	1.76228e-41	Up-regulated
WARS	1.80746e-42	0.491893	2.15103e-40	Up-regulated
TRIM34	1.05684e-49	0.486646	1.44001e-47	Up-regulated
NBN	2.34097e-45	0.485042	2.92155e-43	Up-regulated
GCLM	3.91036e-36	0.484863	3.82958e-34	Up-regulated
THAP3	2.476e-45	0.483903	3.07646e-43	Up-regulated
LGALS8	4.53294e-45	0.48383	5.58304e-43	Up-regulated
PDXK	7.07431e-37	0.482591	7.05056e-35	Up-regulated
DAB2	2.40672e-38	0.481365	2.49565e-36	Up-regulated
NECTIN2	2.97012e-38	0.480607	3.06858e-36	Up-regulated
PLEKHO1	6.61041e-35	0.477215	6.19424e-33	Up-regulated
LIMS1	5.99042e-35	0.475191	5.63199e-33	Up-regulated
TFPI2	1.21102e-10	0.474126	2.37366e-09	Up-regulated
TNFRSF1A	2.14017e-31	0.474088	1.80729e-29	Up-regulated
TM4SF1	7.98689e-26	0.472148	5.32554e-24	Up-regulated
CASP4	2.23068e-31	0.470598	1.8781e-29	Up-regulated
RHOC	1.77037e-27	0.467568	1.30374e-25	Up-regulated
RHBDF2	2.11733e-41	0.466818	2.40804e-39	Up-regulated
SPSB1	1.21044e-38	0.466614	1.26917e-36	Up-regulated
PATL1	7.32463e-50	0.465935	1.00776e-47	Up-regulated
CIR1	4.66583e-38	0.465372	4.79263e-36	Up-regulated
PPP2R2A	3.63148e-42	0.462323	4.25004e-40	Up-regulated
KDELR2	2.80645e-34	0.457937	2.58679e-32	Up-regulated
SSB	2.25207e-38	0.457434	2.34389e-36	Up-regulated
NT5C3A	1.51436e-42	0.456734	1.80985e-40	Up-regulated
LZTS2	2.27483e-41	0.456373	2.57677e-39	Up-regulated
FBXO6	7.6189e-70	0.456167	1.44222e-67	Up-regulated
TEAD1	7.12676e-27	0.455592	5.08887e-25	Up-regulated
IFI27L2	4.77774e-29	0.45473	3.68186e-27	Up-regulated
RGS20	1.6363e-29	0.452895	1.31487e-27	Up-regulated
LAPTM4A	5.26882e-31	0.452824	4.39666e-29	Up-regulated
TIPARP	3.29112e-34	0.452008	3.02365e-32	Up-regulated
FYTTD1	9.62822e-43	0.451923	1.15559e-40	Up-regulated
TMEM219	4.77024e-36	0.449791	4.62352e-34	Up-regulated
NDFIP1	5.56514e-41	0.448507	6.22876e-39	Up-regulated
GIMAP2	1.10694e-36	0.44358	1.09549e-34	Up-regulated
MAP1LC3B	2.33382e-33	0.443513	2.08309e-31	Up-regulated
TNFAIP8L3	2.28514e-32	0.439512	1.98927e-30	Up-regulated
TNFSF13B	4.43117e-45	0.438473	5.48162e-43	Up-regulated
NUDCD1	2.16028e-35	0.438423	2.07248e-33	Up-regulated
IGF2BP3	1.69668e-29	0.437874	1.35567e-27	Up-regulated
ENY2	2.94904e-39	0.436742	3.17472e-37	Up-regulated
AKAP12	1.0215e-11	0.436694	2.38307e-10	Up-regulated
SERPINB9	1.65754e-18	0.434612	7.42079e-17	Up-regulated
TMEM54	3.41819e-26	0.433907	2.34005e-24	Up-regulated
ICAM1	2.90692e-27	0.43339	2.1296e-25	Up-regulated
GTPBP1	6.13414e-50	0.433364	8.48105e-48	Up-regulated
PDLIM1	1.09886e-21	0.430366	6.10103e-20	Up-regulated
TMEM109	2.80902e-26	0.429857	1.9324e-24	Up-regulated
ZBTB16	1.49827e-24	0.42896	9.53918e-23	Up-regulated
UBE2J1	7.78096e-26	0.428394	5.20052e-24	Up-regulated
GRASP	2.19945e-26	0.425861	1.53174e-24	Up-regulated
FAM111A	2.2504e-35	0.425542	2.15161e-33	Up-regulated
RRAGC	1.19729e-32	0.424558	1.05201e-30	Up-regulated
EIF1	2.78003e-26	0.424231	1.91713e-24	Up-regulated
MCUB	1.08212e-32	0.421466	9.53789e-31	Up-regulated
PDLIM4	1.82724e-20	0.421462	9.4218e-19	Up-regulated
BACE2	5.75267e-27	0.419437	4.13913e-25	Up-regulated
SDCBP	6.58635e-27	0.419103	4.72692e-25	Up-regulated
CALCOCO2	2.53934e-35	0.418688	2.41966e-33	Up-regulated
SSR3	1.58102e-30	0.418034	1.30388e-28	Up-regulated
JADE2	8.53137e-40	0.416532	9.32664e-38	Up-regulated
TAPBP	2.96685e-32	0.415928	2.56687e-30	Up-regulated
LSM2	6.6345e-27	0.415741	4.74939e-25	Up-regulated
TMEM50A	4.43658e-31	0.415735	3.71316e-29	Up-regulated
N4BP1	6.93066e-40	0.414719	7.60619e-38	Up-regulated
TMEM59	9.44159e-27	0.4137	6.69096e-25	Up-regulated
USP25	5.63069e-26	0.413164	3.7903e-24	Up-regulated
JAK2	4.92696e-34	0.412821	4.49724e-32	Up-regulated
RTP4	1.57555e-81	0.411939	3.3163e-79	Up-regulated
ZC3H12C	6.3549e-33	0.411227	5.61881e-31	Up-regulated
UBE2D3	2.88499e-42	0.409738	3.40465e-40	Up-regulated
RNF115	2.39541e-37	0.409363	2.41295e-35	Up-regulated
KLF6	4.50465e-22	0.406941	2.55641e-20	Up-regulated
MTRNR2L10	6.2763e-19	0.406488	2.926e-17	Up-regulated
AIDA	8.92948e-28	0.403402	6.64528e-26	Up-regulated
DDIT3	1.46431e-23	0.401255	8.95899e-22	Up-regulated
FOSL2	2.82719e-29	0.401206	2.2274e-27	Up-regulated
EIF1B	5.30937e-27	0.400789	3.82994e-25	Up-regulated
PRR16	1.11939e-21	0.400491	6.20281e-20	Up-regulated
NAGK	2.57137e-29	0.400305	2.03153e-27	Up-regulated
TGFB1I1	6.99481e-18	0.398746	2.9757e-16	Up-regulated
PCGF5	2.15899e-35	0.398322	2.07248e-33	Up-regulated
OSER1	6.74449e-30	0.397957	5.51386e-28	Up-regulated
PI4K2B	2.75555e-41	0.394765	3.10882e-39	Up-regulated
TIMP1	1.80235e-19	0.393899	8.77986e-18	Up-regulated
STK24	3.12104e-25	0.393227	2.04244e-23	Up-regulated
SLC25A37	1.50783e-21	0.391993	8.30629e-20	Up-regulated
MVB12A	4.69398e-24	0.391149	2.94208e-22	Up-regulated
VIM	2.26866e-20	0.390625	1.16553e-18	Up-regulated
ARMCX1	1.8254e-32	0.390347	1.59398e-30	Up-regulated
IL4I1	5.20344e-52	0.390092	7.4879e-50	Up-regulated
GCH1	1.61558e-63	0.388702	2.79555e-61	Up-regulated
JAZF1	1.13579e-26	0.387957	7.98873e-25	Up-regulated
PPP1R18	4.89259e-23	0.387936	2.92984e-21	Up-regulated
KLF9	2.2198e-26	0.387284	1.5421e-24	Up-regulated
NOP10	1.39807e-25	0.387259	9.23478e-24	Up-regulated
HMGA2	8.58138e-11	0.386947	1.72392e-09	Up-regulated
MAP2	5.26778e-27	0.38664	3.80969e-25	Up-regulated
PLAAT3	7.64939e-20	0.385181	3.84583e-18	Up-regulated
NRP1	4.26616e-17	0.384371	1.71231e-15	Up-regulated
TLE4	4.09112e-29	0.383259	3.17879e-27	Up-regulated
LGALS3	7.49385e-17	0.38216	2.96028e-15	Up-regulated
RBBP6	4.34572e-30	0.380907	3.56311e-28	Up-regulated
TUBB	9.30852e-19	0.380827	4.25522e-17	Up-regulated
C6orf62	8.42737e-30	0.378617	6.79126e-28	Up-regulated
RNASEK	1.17271e-23	0.377795	7.22189e-22	Up-regulated
IER5L	6.60586e-23	0.377771	3.93111e-21	Up-regulated
LIFR	1.48854e-37	0.376917	1.51022e-35	Up-regulated
MCL1	5.79659e-28	0.376881	4.33668e-26	Up-regulated
EML2	1.68188e-29	0.376317	1.34766e-27	Up-regulated
AIMP1	4.98665e-27	0.375207	3.61564e-25	Up-regulated
PPP1R3B	3.94092e-29	0.373803	3.07054e-27	Up-regulated
IFNGR1	1.2741e-24	0.373726	8.1303e-23	Up-regulated
GNG5	9.00577e-27	0.373283	6.41434e-25	Up-regulated
MFSD12	1.2823e-27	0.37305	9.49271e-26	Up-regulated
ERAP2	7.2348e-32	0.372853	6.18356e-30	Up-regulated
ABL2	1.05561e-26	0.37233	7.44338e-25	Up-regulated
HK2	9.13339e-34	0.372311	8.178e-32	Up-regulated
POMP	2.04512e-23	0.371165	1.24048e-21	Up-regulated
VAMP5	6.63648e-19	0.371028	3.06856e-17	Up-regulated
TMEM158	5.06972e-07	0.370314	4.84061e-06	Up-regulated
TUBB2A	2.43338e-20	0.368791	1.24562e-18	Up-regulated
IRF2BP2	6.00732e-23	0.367777	3.58976e-21	Up-regulated
TRANK1	1.25831e-37	0.367678	1.28125e-35	Up-regulated
ZFP36	3.34044e-24	0.366798	2.10306e-22	Up-regulated
BHLHE40	4.40814e-22	0.365268	2.51175e-20	Up-regulated
TMSB10	4.91854e-21	0.365155	2.60766e-19	Up-regulated
MYL12A	2.36166e-20	0.365093	1.2111e-18	Up-regulated
CTNNBL1	1.49549e-28	0.364725	1.13388e-26	Up-regulated
PGAM1	1.44502e-21	0.364369	7.97589e-20	Up-regulated
RRAS	2.21306e-16	0.363678	8.43505e-15	Up-regulated
LINC00520	5.00248e-15	0.363635	1.71024e-13	Up-regulated
BRI3	2.70359e-23	0.36362	1.63637e-21	Up-regulated
MLKL	4.33027e-34	0.362288	3.96543e-32	Up-regulated
ARID5B	2.45213e-24	0.361524	1.54726e-22	Up-regulated
TINAGL1	4.46984e-15	0.3604	1.53559e-13	Up-regulated
RNASE4	1.20339e-22	0.360241	7.08591e-21	Up-regulated
RGS17	4.59521e-20	0.360011	2.32689e-18	Up-regulated
ATF3	7.11837e-32	0.358775	6.10254e-30	Up-regulated
TRAFD1	5.39821e-42	0.358511	6.24002e-40	Up-regulated
ABRACL	7.66241e-18	0.358503	3.25479e-16	Up-regulated
BCAP29	7.22368e-28	0.357445	5.39005e-26	Up-regulated
CFL2	9.67074e-23	0.356931	5.71831e-21	Up-regulated
PNP	2.27073e-14	0.35678	7.30283e-13	Up-regulated
ZNRD2	9.41374e-20	0.355827	4.67455e-18	Up-regulated
GNAI3	5.04164e-28	0.35381	3.79199e-26	Up-regulated
CTSS	1.0612e-30	0.353468	8.82924e-29	Up-regulated
MIER1	5.44089e-24	0.353089	3.40267e-22	Up-regulated
SDCBP2	3.6486e-22	0.352834	2.0874e-20	Up-regulated
RHOG	4.52656e-17	0.352482	1.80838e-15	Up-regulated
ITM2B	1.11598e-20	0.35125	5.81815e-19	Up-regulated
MAD2L2	6.19021e-22	0.350673	3.4989e-20	Up-regulated
HDX	2.16438e-27	0.350073	1.58975e-25	Up-regulated
TSC22D1	9.60369e-24	0.350062	5.92718e-22	Up-regulated
ANXA2R	1.68533e-20	0.349534	8.706e-19	Up-regulated
HMGN2	4.96506e-19	0.348637	2.33789e-17	Up-regulated
TMEM123	2.50001e-21	0.347925	1.35863e-19	Up-regulated
IL15	5.49094e-28	0.347506	4.11893e-26	Up-regulated
IL1RL1	6.06961e-08	0.346143	7.24278e-07	Up-regulated
SAP30	9.87393e-25	0.345904	6.31506e-23	Up-regulated
SOCS3	3.95795e-18	0.345861	1.72009e-16	Up-regulated
EMC2	7.82939e-21	0.345719	4.11225e-19	Up-regulated
MIR155HG	4.49578e-25	0.344013	2.90834e-23	Up-regulated
PSMA2	1.31129e-18	0.343807	5.92706e-17	Up-regulated
KDELR1	1.04548e-20	0.342641	5.46068e-19	Up-regulated
SUB1	1.43023e-22	0.342035	8.35186e-21	Up-regulated
DDX24	9.17087e-26	0.34188	6.10058e-24	Up-regulated
SAP18	4.10803e-20	0.339856	2.09146e-18	Up-regulated
RDH14	1.2537e-25	0.339757	8.30061e-24	Up-regulated
STX12	2.81874e-22	0.339655	1.62582e-20	Up-regulated
TMEM258	7.23998e-19	0.33937	3.33666e-17	Up-regulated
AP001610.2	1.34673e-71	0.339237	2.65626e-69	Up-regulated
ERO1A	1.02761e-26	0.338751	7.2641e-25	Up-regulated
TGFB1	2.12119e-16	0.3377	8.09582e-15	Up-regulated
GLUL	7.82371e-22	0.336662	4.40455e-20	Up-regulated
PARP4	9.33129e-24	0.33644	5.77169e-22	Up-regulated
NANS	2.49508e-17	0.335768	1.02287e-15	Up-regulated
CCDC174	4.51425e-25	0.335352	2.9136e-23	Up-regulated
DCP1A	4.29795e-28	0.334462	3.24128e-26	Up-regulated
WHAMM	3.15133e-29	0.333523	2.47586e-27	Up-regulated
ATRAID	4.5835e-19	0.332044	2.16909e-17	Up-regulated
EPB41L4A-AS1	1.46351e-16	0.331826	5.65457e-15	Up-regulated
IAH1	4.05879e-17	0.331652	1.6354e-15	Up-regulated
ATG12	3.11857e-18	0.330896	1.36583e-16	Up-regulated
DECR1	2.37262e-22	0.330841	1.37412e-20	Up-regulated
CSF1	4.80919e-45	0.33056	5.89753e-43	Up-regulated
C4orf3	1.64408e-17	0.329541	6.7993e-16	Up-regulated
HSCB	4.17203e-29	0.329484	3.23275e-27	Up-regulated
CCNL1	5.06075e-26	0.329419	3.42299e-24	Up-regulated
CREBRF	4.11811e-21	0.329307	2.19568e-19	Up-regulated
MAFF	3.17447e-25	0.329193	2.07259e-23	Up-regulated
GAPDH	2.6315e-10	0.329135	4.92511e-09	Up-regulated
NAV2	1.6087e-15	0.328354	5.72896e-14	Up-regulated
HLA-F	3.24016e-49	0.326615	4.33122e-47	Up-regulated
KDSR	7.78571e-22	0.326213	4.39192e-20	Up-regulated
NFIL3	2.33063e-24	0.324206	1.47389e-22	Up-regulated
LGALS1	8.5838e-12	0.323081	2.02261e-10	Up-regulated
FST	1.62723e-23	0.32188	9.93421e-22	Up-regulated
TUBA1B	1.44402e-09	0.320886	2.38878e-08	Up-regulated
HILPDA	3.04524e-22	0.32078	1.75288e-20	Up-regulated
HIF1A	4.51413e-13	0.320207	1.24337e-11	Up-regulated
MASTL	4.95812e-40	0.320033	5.46265e-38	Up-regulated
COPS8	3.80592e-20	0.319354	1.94116e-18	Up-regulated
CLU	1.70823e-18	0.318167	7.63561e-17	Up-regulated
RAB13	1.51188e-15	0.318158	5.40464e-14	Up-regulated
ESD	1.71872e-15	0.317986	6.09001e-14	Up-regulated
UBFD1	1.21827e-26	0.316969	8.52639e-25	Up-regulated
SCAMP1	7.7545e-21	0.316934	4.08052e-19	Up-regulated
AP001528.1	3.66169e-18	0.316611	1.59873e-16	Up-regulated
BET1	3.56545e-29	0.316315	2.79343e-27	Up-regulated
DNPEP	6.86629e-23	0.314391	4.07713e-21	Up-regulated
LMAN1	1.07449e-17	0.313745	4.50313e-16	Up-regulated
MET	7.96524e-22	0.312659	4.4664e-20	Up-regulated
MALL	4.059e-15	0.31233	1.40127e-13	Up-regulated
PHACTR4	1.97965e-23	0.31193	1.20336e-21	Up-regulated
GUK1	4.10349e-17	0.311922	1.65106e-15	Up-regulated
EIF4A1	9.30606e-16	0.31187	3.3868e-14	Up-regulated
APOL3	1.57795e-30	0.311035	1.30388e-28	Up-regulated
ATP6V1B2	7.92968e-22	0.310919	4.45531e-20	Up-regulated
FMR1	2.95959e-26	0.310534	2.03103e-24	Up-regulated
FNDC3A	7.41329e-30	0.31051	6.0257e-28	Up-regulated
SAT2	3.6681e-16	0.310354	1.37031e-14	Up-regulated
TMEM126B	1.34376e-19	0.310179	6.63762e-18	Up-regulated
NR3C1	2.71737e-21	0.30989	1.46826e-19	Up-regulated
RBM7	2.15167e-19	0.309428	1.03917e-17	Up-regulated
BMP2	3.25292e-15	0.309181	1.12991e-13	Up-regulated
COL8A1	8.34582e-20	0.308867	4.18106e-18	Up-regulated
ARMCX6	7.27161e-19	0.307364	3.34577e-17	Up-regulated
SUGT1	2.36265e-17	0.306475	9.69993e-16	Up-regulated
REEP5	2.50924e-16	0.305339	9.49977e-15	Up-regulated
GOLT1B	2.84834e-18	0.305328	1.24941e-16	Up-regulated
TUBB6	2.93067e-11	0.304762	6.38298e-10	Up-regulated
COA6	2.4708e-15	0.304308	8.64625e-14	Up-regulated
DRAP1	1.21534e-11	0.303828	2.79598e-10	Up-regulated
POLR2G	8.03865e-20	0.303809	4.03434e-18	Up-regulated
CCNA1	3.16872e-18	0.303456	1.38564e-16	Up-regulated
RER1	1.75222e-16	0.302977	6.72399e-15	Up-regulated
CDKN1A	2.60829e-13	0.302914	7.46115e-12	Up-regulated
CSTB	5.55533e-12	0.302006	1.33465e-10	Up-regulated
CHURC1	5.19946e-15	0.301947	1.77329e-13	Up-regulated
PCDH17	3.67282e-26	0.301751	2.50828e-24	Up-regulated
DHPS	1.06104e-15	0.301338	3.85156e-14	Up-regulated
GIMAP7	4.48034e-17	0.301044	1.79246e-15	Up-regulated
MSX1	2.23516e-38	0.300798	2.33491e-36	Up-regulated
NFYB	2.28494e-26	0.300083	1.58346e-24	Up-regulated
ACKR3	5.33243e-11	0.29981	1.10184e-09	Up-regulated
VGLL4	1.60279e-16	0.298669	6.17579e-15	Up-regulated
PCNX1	1.41917e-19	0.298184	6.97348e-18	Up-regulated
RELB	4.60966e-19	0.297462	2.17749e-17	Up-regulated
GCA	1.28445e-28	0.297386	9.76491e-27	Up-regulated
ARL4C	4.92714e-13	0.297174	1.344e-11	Up-regulated
GDI2	2.15983e-17	0.296892	8.88018e-16	Up-regulated
UBE2A	1.56623e-18	0.296468	7.03434e-17	Up-regulated
NUB1	2.41738e-21	0.295593	1.31626e-19	Up-regulated
GID8	3.75824e-18	0.295491	1.63835e-16	Up-regulated
LACTB	2.14219e-20	0.295053	1.10256e-18	Up-regulated
RBM22	9.40782e-19	0.29489	4.29365e-17	Up-regulated
CISD1	5.10596e-14	0.294866	1.60015e-12	Up-regulated
SPART	6.97047e-18	0.294354	2.96982e-16	Up-regulated
KYAT3	4.31543e-20	0.294354	2.18915e-18	Up-regulated
AZI2	2.53498e-18	0.294059	1.12067e-16	Up-regulated
ADPRM	3.72838e-29	0.293957	2.91299e-27	Up-regulated
NEK6	2.43149e-14	0.293618	7.80208e-13	Up-regulated
MTRNR2L8	2.9086e-12	0.293261	7.25992e-11	Up-regulated
CMTR1	2.65471e-32	0.292717	2.30388e-30	Up-regulated
ACTA2	5.4442e-26	0.292682	3.67353e-24	Up-regulated
XRN1	4.81687e-21	0.291804	2.55857e-19	Up-regulated
MRPL17	4.41917e-12	0.291789	1.06989e-10	Up-regulated
LEPR	4.20137e-13	0.291629	1.16176e-11	Up-regulated
BUD31	4.01534e-17	0.291566	1.62021e-15	Up-regulated
RAB9A	2.46401e-22	0.291286	1.42413e-20	Up-regulated
ZFPM2	1.53385e-09	0.290996	2.52552e-08	Up-regulated
HAPLN3	2.67728e-25	0.290868	1.75611e-23	Up-regulated
PTMA	1.67064e-19	0.290294	8.1523e-18	Up-regulated
CD59	3.60888e-07	0.290217	3.57403e-06	Up-regulated
CST3	4.66978e-10	0.288374	8.43761e-09	Up-regulated
AKIRIN2	1.84201e-14	0.28822	6.00624e-13	Up-regulated
CALCRL	9.08199e-12	0.287743	2.13109e-10	Up-regulated
DNAJC1	1.85661e-18	0.287584	8.25958e-17	Up-regulated
CINP	1.44991e-12	0.28695	3.75182e-11	Up-regulated
MSANTD3	6.05233e-19	0.286465	2.83094e-17	Up-regulated
LIPA	7.3938e-37	0.286337	7.34303e-35	Up-regulated
P4HA2	1.63142e-14	0.286253	5.33808e-13	Up-regulated
VEGFB	1.31007e-10	0.286161	2.56067e-09	Up-regulated
STK3	8.11819e-14	0.28615	2.48075e-12	Up-regulated
SOD2	8.68232e-19	0.286074	3.9754e-17	Up-regulated
DHX58	2.89598e-41	0.286012	3.25422e-39	Up-regulated
TMBIM6	3.22334e-16	0.285206	1.20736e-14	Up-regulated
ZFAS1	5.69307e-10	0.284772	1.00869e-08	Up-regulated
NTAN1	2.66015e-16	0.283317	1.00441e-14	Up-regulated
PTGS2	1.0805e-21	0.283117	6.01097e-20	Up-regulated
FAM174B	2.72412e-17	0.283091	1.11353e-15	Up-regulated
ARPC3	4.19395e-15	0.282996	1.44609e-13	Up-regulated
CAV2	4.76702e-13	0.282356	1.30792e-11	Up-regulated
CSNK2B	2.04045e-11	0.281845	4.57479e-10	Up-regulated
RGL1	1.79276e-11	0.281784	4.04843e-10	Up-regulated
XBP1	6.29646e-18	0.281634	2.69487e-16	Up-regulated
DAPK3	9.61068e-18	0.2814	4.03978e-16	Up-regulated
UBALD2	6.44876e-14	0.281272	1.99657e-12	Up-regulated
NRBP1	2.66082e-15	0.28118	9.27668e-14	Up-regulated
TMEM256	1.85671e-14	0.281139	6.03325e-13	Up-regulated
THRAP3	3.85135e-15	0.280773	1.33285e-13	Up-regulated
TTC39B	7.95562e-29	0.280756	6.06455e-27	Up-regulated
CD151	1.66845e-12	0.28046	4.29367e-11	Up-regulated
COPZ1	1.16062e-13	0.279842	3.45674e-12	Up-regulated
NRP2	1.51566e-10	0.279692	2.93205e-09	Up-regulated
MAD2L1BP	8.45689e-20	0.279543	4.22919e-18	Up-regulated
CASP1	4.86371e-27	0.27951	3.53559e-25	Up-regulated
CFH	1.66335e-15	0.279123	5.91613e-14	Up-regulated
HTATIP2	1.84946e-14	0.27906	6.01661e-13	Up-regulated
SYF2	2.24906e-13	0.278976	6.45975e-12	Up-regulated
YIPF2	2.76758e-17	0.278288	1.12966e-15	Up-regulated
MYCT1	9.39464e-17	0.278189	3.6771e-15	Up-regulated
USP15	7.98951e-17	0.27757	3.14288e-15	Up-regulated
NEAT1	0.000467752	0.277287	0.00189999	Up-regulated
SLFN5	2.95444e-16	0.275717	1.11107e-14	Up-regulated
ANKRD12	4.63553e-12	0.275626	1.11939e-10	Up-regulated
MAP1LC3A	5.21196e-15	0.275374	1.7754e-13	Up-regulated
CTSB	7.03615e-14	0.274906	2.15712e-12	Up-regulated
MRPL10	9.72416e-14	0.274675	2.93966e-12	Up-regulated
TMEM179B	6.43138e-16	0.274652	2.36194e-14	Up-regulated
NUCB1	2.87741e-14	0.274376	9.17032e-13	Up-regulated
FAM3C	3.27481e-17	0.273899	1.33284e-15	Up-regulated
GATAD1	2.20754e-19	0.273862	1.06434e-17	Up-regulated
GYG1	2.1973e-21	0.273788	1.19874e-19	Up-regulated
ETHE1	3.56581e-11	0.273738	7.63077e-10	Up-regulated
PSAP	1.56706e-15	0.272914	5.58772e-14	Up-regulated
HMGCL	1.48771e-22	0.272583	8.66957e-21	Up-regulated
RAB32	3.23011e-11	0.271965	6.9759e-10	Up-regulated
ITGA5	5.59124e-15	0.271652	1.89514e-13	Up-regulated
PAIP1	5.67623e-15	0.270516	1.91964e-13	Up-regulated
PRKRA	3.97212e-15	0.270047	1.37296e-13	Up-regulated
KLF3	2.31544e-12	0.269725	5.86766e-11	Up-regulated
GNAS	3.25716e-21	0.26885	1.74654e-19	Up-regulated
HAX1	4.22386e-11	0.268778	8.92866e-10	Up-regulated
ZCCHC7	2.36585e-13	0.268675	6.78828e-12	Up-regulated
SYPL1	1.24849e-15	0.268599	4.49153e-14	Up-regulated
SPOP	4.60932e-17	0.268594	1.83884e-15	Up-regulated
DYRK4	2.43838e-16	0.268266	9.25634e-15	Up-regulated
SOX17	5.25448e-11	0.267477	1.08972e-09	Up-regulated
CD81	9.91504e-13	0.267333	2.61115e-11	Up-regulated
CPEB2	1.57013e-20	0.266124	8.1407e-19	Up-regulated
SLC7A11	7.36271e-10	0.266124	1.27637e-08	Up-regulated
THAP9-AS1	1.38303e-19	0.265929	6.81964e-18	Up-regulated
CHD2	4.23756e-12	0.264149	1.02946e-10	Up-regulated
ARF1	6.14927e-17	0.262662	2.43938e-15	Up-regulated
ANG	3.52366e-17	0.262549	1.42794e-15	Up-regulated
HNRNPF	5.64042e-14	0.262024	1.75788e-12	Up-regulated
EFR3A	9.02992e-20	0.261733	4.49187e-18	Up-regulated
RTCA	4.04451e-16	0.260921	1.50694e-14	Up-regulated
MRPL44	9.35355e-18	0.260096	3.93757e-16	Up-regulated
ETV7	2.47942e-56	0.259588	3.90682e-54	Up-regulated
AKAP8L	3.08952e-16	0.258935	1.16032e-14	Up-regulated
RABAC1	5.21688e-11	0.258654	1.08352e-09	Up-regulated
KRTCAP2	7.69131e-12	0.258331	1.82758e-10	Up-regulated
ARF4	1.84624e-14	0.258216	6.01307e-13	Up-regulated
VPS25	4.7176e-13	0.257901	1.29688e-11	Up-regulated
KCNT2	1.20979e-26	0.257617	8.48807e-25	Up-regulated
OSGIN2	3.19888e-19	0.256782	1.53443e-17	Up-regulated
SNCA	3.00388e-11	0.256709	6.51726e-10	Up-regulated
AC004551.1	6.20001e-55	0.256516	9.45251e-53	Up-regulated
BLVRB	3.3304e-13	0.256044	9.34024e-12	Up-regulated
HUS1	5.49896e-17	0.255915	2.18756e-15	Up-regulated
FKBP5	3.278e-22	0.255821	1.88301e-20	Up-regulated
NDUFV2	8.81186e-14	0.255742	2.684e-12	Up-regulated
UBE2B	9.1976e-14	0.255384	2.79245e-12	Up-regulated
ZDHHC2	1.28991e-16	0.255314	5.01791e-15	Up-regulated
MMADHC	8.17752e-13	0.255265	2.17797e-11	Up-regulated
S100A11	4.54011e-08	0.254889	5.57726e-07	Up-regulated
CTSD	2.16791e-09	0.254761	3.46436e-08	Up-regulated
GABARAPL1	5.25842e-15	0.254743	1.78907e-13	Up-regulated
BBS7	1.45143e-17	0.254219	6.03798e-16	Up-regulated
ARL8A	6.18149e-14	0.253734	1.91592e-12	Up-regulated
AIP	2.33919e-12	0.253537	5.92253e-11	Up-regulated
ATP6V0B	5.05008e-11	0.253381	1.05509e-09	Up-regulated
FAM177A1	1.07317e-13	0.253281	3.20984e-12	Up-regulated
CEBPB	6.14708e-14	0.253095	1.90945e-12	Up-regulated
HPSE	1.69065e-16	0.253059	6.50544e-15	Up-regulated
NDUFB5	3.64223e-12	0.252348	8.97981e-11	Up-regulated
RAB8B	1.10828e-15	0.252261	4.01271e-14	Up-regulated
ANXA1	3.42442e-06	0.252102	2.62034e-05	Up-regulated
NQO1	1.21317e-09	0.251978	2.0259e-08	Up-regulated
CTBS	6.86383e-18	0.251874	2.92881e-16	Up-regulated
RCN3	8.51224e-09	0.251126	1.22244e-07	Up-regulated
PRKD2	4.67707e-18	0.251072	2.02017e-16	Up-regulated
SNHG15	6.6366e-16	0.249866	2.43098e-14	Up-regulated
GRN	1.43658e-08	0.249347	1.96408e-07	Up-regulated
NAMPT	4.04241e-08	0.248801	5.02861e-07	Up-regulated
B4GALT5	9.89754e-19	0.248648	4.50258e-17	Up-regulated
MTCH1	2.1303e-14	0.248106	6.88261e-13	Up-regulated
PLEKHF1	5.09757e-21	0.247898	2.69751e-19	Up-regulated
STX5	1.3306e-15	0.247478	4.77476e-14	Up-regulated
NOB1	7.35288e-15	0.24714	2.47185e-13	Up-regulated
ZNF524	2.82814e-11	0.246922	6.17875e-10	Up-regulated
PLA2G4A	1.37643e-18	0.245979	6.21155e-17	Up-regulated
CD55	1.62008e-09	0.245961	2.65357e-08	Up-regulated
IMPA1	2.45666e-16	0.245825	9.31317e-15	Up-regulated
MBP	1.15151e-12	0.24551	3.00725e-11	Up-regulated
PRKAG1	1.07218e-13	0.245507	3.20984e-12	Up-regulated
DDX5	8.96044e-12	0.245414	2.10432e-10	Up-regulated
ACVRL1	2.02259e-12	0.245295	5.15332e-11	Up-regulated
EIF4EBP1	7.44487e-07	0.24512	6.8154e-06	Up-regulated
RAB3GAP1	9.51662e-19	0.244817	4.33629e-17	Up-regulated
AKR1A1	1.01895e-12	0.244688	2.67592e-11	Up-regulated
TCEAL9	3.46989e-12	0.244665	8.59248e-11	Up-regulated
NRN1	5.39157e-10	0.244414	9.58823e-09	Up-regulated
GBE1	1.27266e-08	0.244359	1.76564e-07	Up-regulated
TNKS2	3.06946e-17	0.244068	1.25107e-15	Up-regulated
CD99	7.65406e-10	0.243856	1.32038e-08	Up-regulated
XIAP	3.43353e-14	0.243716	1.08812e-12	Up-regulated
CYSTM1	2.12937e-12	0.242696	5.4156e-11	Up-regulated
PSMG2	1.44271e-11	0.242231	3.28423e-10	Up-regulated
ARL8B	8.70618e-20	0.241951	4.33848e-18	Up-regulated
CLK3	3.06826e-13	0.240387	8.68006e-12	Up-regulated
H2AFJ	2.16991e-08	0.239942	2.85459e-07	Up-regulated
RGMB	7.50571e-17	0.239572	2.96082e-15	Up-regulated
TSPAN3	7.14928e-13	0.239502	1.92043e-11	Up-regulated
SIAH2	1.09694e-17	0.239374	4.59038e-16	Up-regulated
EEF1A1	1.15115e-07	0.239348	1.2879e-06	Up-regulated
ACADVL	8.09229e-10	0.239303	1.38834e-08	Up-regulated
ALCAM	3.33143e-13	0.238562	9.34024e-12	Up-regulated
XIRP2	1.61244e-18	0.237833	7.23033e-17	Up-regulated
RESF1	1.96672e-08	0.237598	2.61165e-07	Up-regulated
C17orf49	6.2597e-13	0.237335	1.69276e-11	Up-regulated
CHMP4A	8.56496e-15	0.237209	2.86565e-13	Up-regulated
SWI5	1.01142e-10	0.237197	2.00613e-09	Up-regulated
OS9	2.14432e-11	0.236964	4.80005e-10	Up-regulated
VAPA	1.69887e-13	0.236825	4.9603e-12	Up-regulated
SPSB3	1.00424e-11	0.236373	2.3451e-10	Up-regulated
ZFPL1	7.86656e-13	0.23576	2.10309e-11	Up-regulated
CHIC2	1.14653e-09	0.235582	1.92372e-08	Up-regulated
AP3S1	4.19794e-13	0.23451	1.16176e-11	Up-regulated
LAMTOR4	9.94418e-11	0.234505	1.97657e-09	Up-regulated
ATP6V1F	7.92259e-11	0.23418	1.59955e-09	Up-regulated
ARG2	6.33736e-08	0.234114	7.50085e-07	Up-regulated
FAM207A	6.01071e-16	0.234111	2.21321e-14	Up-regulated
TYMP	8.79408e-18	0.233916	3.71313e-16	Up-regulated
HPS3	2.7484e-18	0.233513	1.20934e-16	Up-regulated
WBP2	4.98252e-14	0.233231	1.56494e-12	Up-regulated
MTRNR2L12	1.34975e-07	0.233077	1.47844e-06	Up-regulated
GTF2F1	1.78503e-10	0.232921	3.41566e-09	Up-regulated
MARCH5	1.45166e-16	0.232486	5.62418e-15	Up-regulated
LRCH2	9.51143e-17	0.232254	3.71565e-15	Up-regulated
BEX3	1.51453e-08	0.232189	2.05669e-07	Up-regulated
UFM1	1.22632e-12	0.232166	3.18786e-11	Up-regulated
RFXANK	3.87037e-14	0.232002	1.22244e-12	Up-regulated
ATP6V1G1	2.4456e-10	0.23188	4.6016e-09	Up-regulated
CD109	1.61968e-11	0.23179	3.66638e-10	Up-regulated
PRDX6	1.19817e-09	0.231782	2.00322e-08	Up-regulated
YEATS2	3.72842e-14	0.231311	1.17892e-12	Up-regulated
OSMR	4.46857e-16	0.231217	1.65619e-14	Up-regulated
PLEKHB2	1.15502e-14	0.2312	3.83713e-13	Up-regulated
CNKSR3	5.88813e-13	0.230752	1.59841e-11	Up-regulated
ATP6V0C	2.45401e-08	0.230714	3.20145e-07	Up-regulated
GABARAP	9.94858e-09	0.230693	1.41147e-07	Up-regulated
PSMF1	5.59707e-15	0.230344	1.89514e-13	Up-regulated
TFG	6.16523e-14	0.230211	1.91298e-12	Up-regulated
MRPS30	7.46024e-19	0.230202	3.42697e-17	Up-regulated
ASGR1	7.99554e-14	0.229956	2.44592e-12	Up-regulated
CDC42EP5	5.75215e-11	0.229881	1.18078e-09	Up-regulated
CIB1	1.43764e-09	0.229828	2.37962e-08	Up-regulated
CHSY1	1.62429e-14	0.229757	5.32093e-13	Up-regulated
PROX1	3.59867e-15	0.229455	1.24847e-13	Up-regulated
STK19	1.05423e-13	0.229337	3.16326e-12	Up-regulated
NDUFA9	6.42144e-18	0.229149	2.74419e-16	Up-regulated
TEAD4	5.02737e-16	0.22901	1.85842e-14	Up-regulated
EIF2A	3.49838e-14	0.228829	1.10743e-12	Up-regulated
SRGN	0.00161171	0.228654	0.00558318	Up-regulated
BRCA2	3.86449e-18	0.228128	1.68207e-16	Up-regulated
ANXA2	1.69948e-08	0.22808	2.28147e-07	Up-regulated
NPC2	1.29162e-08	0.227466	1.78755e-07	Up-regulated
IL33	1.22203e-08	0.227342	1.70125e-07	Up-regulated
C4orf33	1.90383e-23	0.227313	1.15977e-21	Up-regulated
APH1A	2.26879e-12	0.227091	5.75978e-11	Up-regulated
FERMT2	1.90887e-15	0.226627	6.74681e-14	Up-regulated
CCNYL1	4.20038e-15	0.226503	1.44654e-13	Up-regulated
RPL12	1.08524e-06	0.226417	9.54153e-06	Up-regulated
STX11	4.86817e-13	0.225937	1.33178e-11	Up-regulated
PPP2R3C	5.45595e-15	0.225649	1.85181e-13	Up-regulated
POLD4	2.3735e-10	0.22513	4.47192e-09	Up-regulated
PPFIBP1	7.7368e-10	0.224618	1.33384e-08	Up-regulated
UPF2	1.11639e-18	0.224333	5.06234e-17	Up-regulated
TLR3	1.19859e-41	0.224324	1.37423e-39	Up-regulated
STARD4	2.53376e-11	0.224249	5.62714e-10	Up-regulated
C1orf43	1.86119e-11	0.224049	4.19623e-10	Up-regulated
NDUFC1	7.08277e-09	0.223374	1.03133e-07	Up-regulated
LAMP2	2.95833e-08	0.223315	3.79789e-07	Up-regulated
CACNA2D1	7.5133e-09	0.223215	1.09009e-07	Up-regulated
RDX	4.14825e-11	0.223209	8.80373e-10	Up-regulated
TRIM26	1.76424e-18	0.222894	7.87348e-17	Up-regulated
PEF1	1.24029e-15	0.222129	4.46772e-14	Up-regulated
GAS5	1.03102e-05	0.22187	6.85363e-05	Up-regulated
SLC7A6OS	1.98338e-13	0.221844	5.74936e-12	Up-regulated
FBXO7	1.02399e-11	0.221709	2.38691e-10	Up-regulated
CXCL10	4.96412e-16	0.221622	1.83744e-14	Up-regulated
ZPR1	1.42991e-12	0.221416	3.70345e-11	Up-regulated
LETMD1	2.88509e-12	0.221253	7.214e-11	Up-regulated
AXL	2.84006e-06	0.220674	2.22944e-05	Up-regulated
MIR137HG	6.90727e-12	0.220667	1.64544e-10	Up-regulated
TMEM62	1.59782e-20	0.220481	8.26908e-19	Up-regulated
ZCRB1	6.20317e-08	0.220394	7.3823e-07	Up-regulated
IGFBP3	4.51566e-05	0.220339	0.00024726	Up-regulated
AC116407.2	1.39808e-27	0.220322	1.03227e-25	Up-regulated
GPCPD1	3.8674e-17	0.220049	1.56275e-15	Up-regulated
IFNGR2	1.49236e-09	0.219858	2.46152e-08	Up-regulated
EAPP	2.52825e-12	0.219677	6.37258e-11	Up-regulated
PLP2	4.33313e-07	0.219574	4.21579e-06	Up-regulated
STX17	4.10448e-18	0.219527	1.78103e-16	Up-regulated
CUL4B	1.19568e-08	0.219259	1.66748e-07	Up-regulated
MED28	2.41762e-12	0.219207	6.11561e-11	Up-regulated
VEGFA	5.85942e-11	0.219105	1.20193e-09	Up-regulated
RPS27L	1.16444e-07	0.218849	1.3002e-06	Up-regulated
MMRN1	1.56357e-06	0.218703	1.31644e-05	Up-regulated
STX3	6.85386e-14	0.218696	2.1081e-12	Up-regulated
NSRP1	1.06575e-13	0.218457	3.19443e-12	Up-regulated
NFE2L2	4.67408e-15	0.218193	1.6038e-13	Up-regulated
AC009950.1	2.7895e-39	0.21782	3.01448e-37	Up-regulated
PFDN2	4.90327e-10	0.217127	8.81432e-09	Up-regulated
TMF1	1.47923e-10	0.216868	2.86748e-09	Up-regulated
DYNLT3	1.3168e-08	0.216537	1.81882e-07	Up-regulated
FLT1	5.42602e-05	0.216342	0.00029018	Up-regulated
EIF3G	8.25583e-08	0.216146	9.5511e-07	Up-regulated
PCMTD1	4.39017e-12	0.215899	1.06379e-10	Up-regulated
TRAM1	2.67467e-11	0.215872	5.9029e-10	Up-regulated
LPAR6	6.70134e-12	0.215608	1.59908e-10	Up-regulated
VRK2	2.98239e-12	0.215283	7.43752e-11	Up-regulated
GTF2B	6.44141e-16	0.215055	2.36255e-14	Up-regulated
PDE10A	6.3699e-08	0.214895	7.53304e-07	Up-regulated
ZNF721	1.1543e-11	0.214882	2.66207e-10	Up-regulated
F11R	1.59997e-14	0.214696	5.24734e-13	Up-regulated
SPOCD1	1.05357e-11	0.214687	2.44979e-10	Up-regulated
CHTOP	1.05053e-12	0.214554	2.75631e-11	Up-regulated
IRAK3	1.29871e-14	0.214486	4.29427e-13	Up-regulated
FLOT1	2.94254e-13	0.214403	8.34952e-12	Up-regulated
SLC6A6	1.20597e-14	0.214327	3.99698e-13	Up-regulated
NDUFS4	1.67009e-10	0.214074	3.21317e-09	Up-regulated
FAM122C	1.25108e-22	0.21387	7.35138e-21	Up-regulated
SNRPD2	7.19965e-08	0.21293	8.43648e-07	Up-regulated
FKBP8	3.46937e-06	0.212338	2.65186e-05	Up-regulated
ALDOA	5.59987e-11	0.212186	1.15372e-09	Up-regulated
GIMAP8	7.99843e-13	0.211828	2.13228e-11	Up-regulated
STN1	7.12133e-13	0.211686	1.91475e-11	Up-regulated
ZNF107	3.32829e-16	0.211444	1.24502e-14	Up-regulated
TUT7	6.53914e-07	0.211308	6.08325e-06	Up-regulated
IFRD1	2.07195e-13	0.211038	5.99378e-12	Up-regulated
P2RX4	7.13177e-16	0.210763	2.60897e-14	Up-regulated
POLR2A	8.36842e-13	0.210424	2.22671e-11	Up-regulated
PANK2	1.75202e-16	0.210356	6.72399e-15	Up-regulated
UFSP2	1.37091e-11	0.21021	3.14106e-10	Up-regulated
SF3A2	4.21856e-12	0.210195	1.02573e-10	Up-regulated
LCMT1	2.76845e-11	0.210124	6.07658e-10	Up-regulated
AGRN	1.77044e-17	0.209877	7.31117e-16	Up-regulated
NDUFB4	2.40287e-09	0.209586	3.8032e-08	Up-regulated
OST4	9.65147e-09	0.209228	1.37346e-07	Up-regulated
HNRNPC	9.26249e-14	0.209113	2.80912e-12	Up-regulated
SCYL1	5.25899e-11	0.208998	1.08986e-09	Up-regulated
SLC18B1	5.18032e-18	0.208931	2.2307e-16	Up-regulated
NNMT	0.000336696	0.208559	0.00142569	Up-regulated
MED10	1.14393e-10	0.208413	2.25154e-09	Up-regulated
HOXD3	1.9291e-16	0.208362	7.38269e-15	Up-regulated
CRYL1	2.21932e-13	0.208309	6.38083e-12	Up-regulated
RNF213-AS1	9.74903e-22	0.208136	5.43422e-20	Up-regulated
TNFRSF11A	1.54058e-19	0.208129	7.54374e-18	Up-regulated
FRMD5	7.82348e-10	0.208086	1.34594e-08	Up-regulated
CARD19	9.75259e-09	0.207984	1.3844e-07	Up-regulated
APOBEC3F	1.9969e-19	0.207905	9.67741e-18	Up-regulated
FKBP11	3.91195e-10	0.207855	7.13691e-09	Up-regulated
LINC01578	2.8996e-09	0.207685	4.54351e-08	Up-regulated
BRD2	2.38547e-11	0.20761	5.30616e-10	Up-regulated
RPP21	3.94607e-10	0.20723	7.18986e-09	Up-regulated
HMGN1	7.75552e-10	0.207223	1.33544e-08	Up-regulated
MAGED2	7.44671e-08	0.207147	8.71119e-07	Up-regulated
CDC73	2.86607e-13	0.207017	8.15716e-12	Up-regulated
RNH1	1.2634e-06	0.206835	1.09207e-05	Up-regulated
GOT1	6.3293e-12	0.206834	1.51582e-10	Up-regulated
QKI	3.74198e-10	0.206594	6.84896e-09	Up-regulated
FKBP1B	9.82812e-10	0.20643	1.66488e-08	Up-regulated
GTPBP2	2.63558e-16	0.206418	9.96466e-15	Up-regulated
SELENOM	3.15629e-05	0.206283	0.000180318	Up-regulated
TKT	2.29715e-09	0.206012	3.64815e-08	Up-regulated
JUN	1.07687e-11	0.205838	2.49985e-10	Up-regulated
JAK1	2.76082e-08	0.205624	3.56269e-07	Up-regulated
BAZ2A	3.84825e-15	0.205409	1.33285e-13	Up-regulated
PIP4K2A	4.31554e-14	0.205046	1.36e-12	Up-regulated
GNB2	2.03581e-07	0.205011	2.14015e-06	Up-regulated
VDAC1	2.33298e-09	0.20496	3.70089e-08	Up-regulated
DNAJC4	2.3104e-10	0.204375	4.36177e-09	Up-regulated
C18orf21	4.26707e-11	0.204244	9.00844e-10	Up-regulated
RPL35	5.58699e-07	0.204103	5.28264e-06	Up-regulated
RBM8A	1.62694e-09	0.203996	2.66325e-08	Up-regulated
PEX16	2.21319e-13	0.203929	6.36971e-12	Up-regulated
SNX3	9.95136e-10	0.203855	1.68474e-08	Up-regulated
CASP10	2.22464e-15	0.203645	7.84324e-14	Up-regulated
SLFN12	6.83509e-13	0.203499	1.84306e-11	Up-regulated
MAPK1IP1L	1.28148e-14	0.203435	4.24227e-13	Up-regulated
IGBP1	1.34851e-10	0.203279	2.62672e-09	Up-regulated
BIRC3	6.26326e-19	0.202851	2.92476e-17	Up-regulated
PIR	1.49273e-07	0.202722	1.61871e-06	Up-regulated
METTL26	3.18533e-09	0.202633	4.95819e-08	Up-regulated
SDC4	1.40075e-15	0.202106	5.02008e-14	Up-regulated
TRMT112	6.02731e-07	0.201941	5.65662e-06	Up-regulated
IFT20	2.77108e-06	0.201918	2.18015e-05	Up-regulated
TOMM7	9.6752e-08	0.201756	1.10125e-06	Up-regulated
NR2F2	1.13809e-06	0.201712	9.95961e-06	Up-regulated
MED8	4.69647e-11	0.201683	9.86239e-10	Up-regulated
GIMAP6	6.9298e-12	0.201636	1.64941e-10	Up-regulated
C7orf50	5.49844e-10	0.201445	9.76597e-09	Up-regulated
PARVB	1.09378e-07	0.201309	1.22761e-06	Up-regulated
RAC1	2.16109e-09	0.201281	3.45542e-08	Up-regulated
TLK2	4.22708e-13	0.201257	1.16772e-11	Up-regulated
HOXA9	8.4064e-11	0.201006	1.69117e-09	Up-regulated
YBX3	4.75132e-07	0.200842	4.58471e-06	Up-regulated
PTGES3	1.93316e-09	0.200721	3.11392e-08	Up-regulated
TNFAIP3	1.86132e-14	0.200578	6.04126e-13	Up-regulated
ZNF267	6.66586e-14	0.200166	2.05701e-12	Up-regulated
ATP1B1	1.45633e-16	0.19992	5.63454e-15	Up-regulated
PLTP	2.02572e-09	0.199689	3.25002e-08	Up-regulated
RCAN1	6.04884e-11	0.199099	1.23988e-09	Up-regulated
BTN2A1	4.54474e-13	0.198497	1.25058e-11	Up-regulated
PXDC1	2.84483e-13	0.19846	8.10489e-12	Up-regulated
ERLEC1	2.57756e-09	0.197923	4.06601e-08	Up-regulated
CREB3	9.98737e-13	0.197914	2.62774e-11	Up-regulated
ATP5MC2	1.32184e-06	0.197852	1.13459e-05	Up-regulated
ADIRF	1.56911e-07	0.197707	1.69048e-06	Up-regulated
FNIP2	5.92514e-14	0.19761	1.84254e-12	Up-regulated
ZNF226	9.36021e-14	0.197603	2.83571e-12	Up-regulated
NLGN2	1.25697e-18	0.197544	5.69066e-17	Up-regulated
MEF2C	0.000108048	0.19749	0.000527615	Up-regulated
COX6B1	3.6467e-07	0.197387	3.60643e-06	Up-regulated
ARFGAP3	2.79263e-11	0.197309	6.11064e-10	Up-regulated
MIF	8.10615e-06	0.19707	5.56693e-05	Up-regulated
PRAF2	6.20812e-10	0.196833	1.09165e-08	Up-regulated
SERF2	8.11159e-07	0.196747	7.35887e-06	Up-regulated
ASPHD2	4.88648e-13	0.196704	1.3342e-11	Up-regulated
DUSP1	8.27174e-06	0.196688	5.6641e-05	Up-regulated
RHBDD2	6.19353e-12	0.196597	1.48545e-10	Up-regulated
CARD6	5.31716e-10	0.195628	9.48579e-09	Up-regulated
MRPL32	1.1614e-12	0.19548	3.03028e-11	Up-regulated
CXCL8	2.88318e-09	0.195202	4.52532e-08	Up-regulated
ATP10D	4.8113e-13	0.195056	1.3175e-11	Up-regulated
DCTN6	4.25359e-10	0.195031	7.71527e-09	Up-regulated
ARNTL2	2.00728e-11	0.194873	4.5076e-10	Up-regulated
SPAG9	1.90501e-12	0.194863	4.86692e-11	Up-regulated
ENO2	1.32776e-13	0.194822	3.92964e-12	Up-regulated
TUBB3	4.50225e-08	0.194772	5.53316e-07	Up-regulated
MICA	9.1181e-14	0.19463	2.77129e-12	Up-regulated
ARHGAP5	9.24441e-13	0.194569	2.43909e-11	Up-regulated
SEC31A	5.74491e-09	0.193958	8.54166e-08	Up-regulated
DNAJC15	7.53493e-08	0.193277	8.80011e-07	Up-regulated
TOLLIP	2.7842e-11	0.193275	6.10167e-10	Up-regulated
TMBIM4	5.23656e-10	0.192863	9.35978e-09	Up-regulated
TXN	5.25049e-07	0.192213	4.9862e-06	Up-regulated
SNW1	3.13024e-10	0.192158	5.76672e-09	Up-regulated
CCNB1IP1	2.39333e-06	0.192134	1.91446e-05	Up-regulated
FAU	1.24425e-06	0.191866	1.07783e-05	Up-regulated
ADAMTS1	1.37596e-06	0.191707	1.1746e-05	Up-regulated
CLK1	4.12263e-11	0.191381	8.75593e-10	Up-regulated
FNTA	7.2929e-08	0.191317	8.5422e-07	Up-regulated
GIMAP1	3.06951e-10	0.191153	5.67709e-09	Up-regulated
APH1B	2.70991e-15	0.191055	9.43616e-14	Up-regulated
USP33	8.95578e-10	0.191001	1.52997e-08	Up-regulated
GPR108	1.6559e-12	0.189958	4.26526e-11	Up-regulated
UBXN4	4.58625e-08	0.189725	5.62414e-07	Up-regulated
VPS28	4.88151e-09	0.189549	7.37061e-08	Up-regulated
MOV10	9.16205e-16	0.18936	3.3387e-14	Up-regulated
CEP57L1	1.10032e-13	0.189337	3.28408e-12	Up-regulated
BTN3A1	8.90686e-18	0.189311	3.75513e-16	Up-regulated
PFDN4	1.46456e-08	0.189164	1.99556e-07	Up-regulated
HSPB1	1.1418e-05	0.189073	7.50163e-05	Up-regulated
ZRSR2	1.63162e-13	0.188922	4.7788e-12	Up-regulated
TFEC	1.96164e-13	0.188912	5.69804e-12	Up-regulated
KHDRBS1	6.78885e-11	0.188885	1.37954e-09	Up-regulated
CGGBP1	3.58543e-12	0.188565	8.8574e-11	Up-regulated
TLE3	3.50844e-12	0.188555	8.68031e-11	Up-regulated
RPL3	3.10864e-06	0.188469	2.41474e-05	Up-regulated
FBXL7	0.000409673	0.188288	0.0016945	Up-regulated
NPDC1	3.81563e-07	0.188245	3.75505e-06	Up-regulated
COX8A	4.80946e-06	0.188002	3.53441e-05	Up-regulated
FZR1	5.09026e-15	0.18799	1.73815e-13	Up-regulated
ACAA1	3.97218e-13	0.187623	1.10489e-11	Up-regulated
SNX7	7.80465e-11	0.187419	1.57686e-09	Up-regulated
NUDT21	9.25441e-12	0.187375	2.16615e-10	Up-regulated
SBNO2	5.76383e-12	0.187192	1.38357e-10	Up-regulated
IRF2BPL	2.53576e-13	0.187036	7.26101e-12	Up-regulated
RPL29	0.000114479	0.186766	0.000554819	Up-regulated
ARL6IP6	1.51466e-10	0.186568	2.93205e-09	Up-regulated
APOBEC3G	4.67069e-25	0.186518	3.00769e-23	Up-regulated
HADHB	6.14566e-08	0.186347	7.32003e-07	Up-regulated
BCL10	7.73831e-07	0.186203	7.06111e-06	Up-regulated
CIAO2B	1.49474e-06	0.186202	1.26414e-05	Up-regulated
ARMC10	4.32121e-09	0.186088	6.55619e-08	Up-regulated
LTBR	3.02754e-08	0.185581	3.87616e-07	Up-regulated
GNA13	3.156e-13	0.185325	8.91041e-12	Up-regulated
ATP5F1C	6.81957e-07	0.185222	6.31886e-06	Up-regulated
SNX9	4.7409e-09	0.185126	7.16597e-08	Up-regulated
TMED9	3.15659e-07	0.185056	3.18197e-06	Up-regulated
FOXC1	6.76263e-11	0.184748	1.3752e-09	Up-regulated
EIF2S2	4.18957e-08	0.184479	5.18731e-07	Up-regulated
RIF1	1.29161e-16	0.184124	5.01791e-15	Up-regulated
BCL3	4.1475e-12	0.183982	1.01194e-10	Up-regulated
BCAR1	5.5063e-06	0.183889	3.96788e-05	Up-regulated
CPNE1	5.31435e-08	0.183781	6.41658e-07	Up-regulated
CHCHD5	1.37754e-09	0.183632	2.28415e-08	Up-regulated
NIT1	2.20212e-09	0.183624	3.50908e-08	Up-regulated
NOCT	4.90885e-15	0.18317	1.68231e-13	Up-regulated
NOSIP	1.94625e-08	0.18289	2.5869e-07	Up-regulated
FKBP10	2.43664e-05	0.182663	0.000144108	Up-regulated
SSR2	6.22919e-06	0.182593	4.41998e-05	Up-regulated
CDADC1	1.208e-12	0.18235	3.14605e-11	Up-regulated
OSMR-AS1	1.41317e-14	0.181804	4.65636e-13	Up-regulated
PSMD8	3.72357e-07	0.181695	3.676e-06	Up-regulated
MMP1	8.29295e-05	0.181456	0.000418955	Up-regulated
KXD1	4.9471e-07	0.18141	4.75086e-06	Up-regulated
PRELID1	1.20175e-05	0.181397	7.82439e-05	Up-regulated
BCAP31	1.66436e-06	0.181322	1.3868e-05	Up-regulated
FOSL1	6.30589e-11	0.181268	1.28789e-09	Up-regulated
SNAPIN	7.65315e-10	0.181114	1.32038e-08	Up-regulated
NUCB2	6.78432e-06	0.18099	4.76711e-05	Up-regulated
CXCL16	8.13275e-18	0.180986	3.43904e-16	Up-regulated
TRADD	2.99409e-11	0.180946	6.50102e-10	Up-regulated
SLC6A8	1.20882e-10	0.180876	2.37099e-09	Up-regulated
PANX1	4.29226e-16	0.180844	1.59504e-14	Up-regulated
BTN3A2	8.69215e-13	0.180753	2.3056e-11	Up-regulated
SMIM26	1.80159e-06	0.180504	1.48622e-05	Up-regulated
RPSA	3.9667e-05	0.180191	0.000220151	Up-regulated
RPS2	2.44916e-05	0.179718	0.000144758	Up-regulated
DYNC1LI2	7.30992e-09	0.17961	1.06222e-07	Up-regulated
MTRNR2L6	8.1352e-08	0.179546	9.42701e-07	Up-regulated
MITD1	8.18576e-10	0.1795	1.40267e-08	Up-regulated
STAU1	4.04678e-10	0.179164	7.36383e-09	Up-regulated
CD274	1.18376e-15	0.179163	4.27501e-14	Up-regulated
AL158152.1	1.00928e-15	0.178925	3.6684e-14	Up-regulated
SH3BGRL	8.91223e-08	0.178836	1.02256e-06	Up-regulated
TM9SF1	4.03264e-10	0.178755	7.34285e-09	Up-regulated
RPL36AL	1.03235e-08	0.178726	1.45588e-07	Up-regulated
PHF1	3.6815e-12	0.178221	9.06079e-11	Up-regulated
SERINC2	1.71097e-10	0.178218	3.28062e-09	Up-regulated
FAM162A	0.000116096	0.177671	0.000561468	Up-regulated
PPIB	1.17001e-07	0.177663	1.30384e-06	Up-regulated
RPS18	9.28517e-05	0.177629	0.000462128	Up-regulated
ARL3	3.14571e-08	0.177458	4.01652e-07	Up-regulated
VDAC2	2.99467e-05	0.177398	0.000172271	Up-regulated
AK2	2.8959e-09	0.177088	4.54023e-08	Up-regulated
POLR2E	1.85225e-07	0.176999	1.96549e-06	Up-regulated
LRRFIP1	4.05877e-06	0.176971	3.04462e-05	Up-regulated
GLRX	5.6973e-09	0.176885	8.48429e-08	Up-regulated
BCL2L13	8.84783e-12	0.176627	2.08308e-10	Up-regulated
BTG1	0.00017357	0.176252	0.000798619	Up-regulated
EIF3I	3.29479e-07	0.176129	3.30005e-06	Up-regulated
IFI27L1	2.948e-11	0.175985	6.41083e-10	Up-regulated
ALKBH7	5.24076e-05	0.175977	0.000281554	Up-regulated
TIMM9	9.10814e-07	0.175861	8.15394e-06	Up-regulated
EMC3	2.98143e-08	0.175843	3.82407e-07	Up-regulated
MRPS18B	6.69454e-11	0.175779	1.3643e-09	Up-regulated
GPC1	1.20202e-08	0.175774	1.67505e-07	Up-regulated
METTL23	2.01837e-10	0.175758	3.83355e-09	Up-regulated
ORC4	1.09723e-12	0.175645	2.87347e-11	Up-regulated
RNF138	3.92531e-10	0.175309	7.15665e-09	Up-regulated
POLR3D	6.07053e-08	0.174949	7.24278e-07	Up-regulated
PPA1	9.68485e-06	0.174532	6.49611e-05	Up-regulated
ZFAND2A	1.02319e-09	0.174463	1.73016e-08	Up-regulated
KLHL21	2.67304e-10	0.17395	4.99953e-09	Up-regulated
DDX52	1.88269e-10	0.173838	3.5855e-09	Up-regulated
PDK4	5.12195e-14	0.173446	1.60338e-12	Up-regulated
RPL36	7.39733e-05	0.173318	0.000378935	Up-regulated
BBC3	5.1076e-10	0.173167	9.15246e-09	Up-regulated
BBIP1	2.43507e-09	0.17304	3.85199e-08	Up-regulated
COASY	3.13395e-11	0.172921	6.78902e-10	Up-regulated
SARNP	2.04765e-08	0.172772	2.70891e-07	Up-regulated
RPL19	9.23077e-05	0.172622	0.000459908	Up-regulated
AL355312.4	1.70149e-08	0.172416	2.28309e-07	Up-regulated
ZFP36L1	1.72828e-09	0.17223	2.80795e-08	Up-regulated
AGTRAP	9.86714e-11	0.172173	1.96541e-09	Up-regulated
CYLD	1.25554e-11	0.17211	2.88374e-10	Up-regulated
STRIP2	6.60729e-13	0.171893	1.78334e-11	Up-regulated
SERTAD3	4.08377e-13	0.171565	1.13369e-11	Up-regulated
TSG101	5.10653e-11	0.171535	1.06465e-09	Up-regulated
SGCB	3.05937e-08	0.17129	3.91158e-07	Up-regulated
MTRF1L	3.05441e-08	0.171225	3.90701e-07	Up-regulated
ALX1	8.29624e-12	0.171119	1.96635e-10	Up-regulated
LAMTOR2	3.58945e-06	0.170734	2.72812e-05	Up-regulated
LMNA	3.52857e-06	0.170631	2.69055e-05	Up-regulated
MRGBP	3.33482e-09	0.170574	5.1709e-08	Up-regulated
RELA	1.14236e-10	0.170538	2.25002e-09	Up-regulated
EFHD2	1.69124e-06	0.170533	1.40464e-05	Up-regulated
MAGOHB	3.26553e-09	0.170235	5.06903e-08	Up-regulated
AC104389.5	2.54833e-11	0.170002	5.65506e-10	Up-regulated
SAV1	5.4968e-13	0.169934	1.49362e-11	Up-regulated
JOSD2	1.10449e-06	0.169694	9.69568e-06	Up-regulated
C19orf53	2.12156e-05	0.169514	0.000128162	Up-regulated
ST3GAL6	2.85578e-11	0.169109	6.23431e-10	Up-regulated
TBPL1	5.29287e-09	0.168874	7.95764e-08	Up-regulated
EPB41L4A	4.65608e-07	0.16827	4.50205e-06	Up-regulated
RPL22	6.49757e-05	0.168251	0.000339566	Up-regulated
TBCA	3.0582e-07	0.168205	3.09274e-06	Up-regulated
SLC16A6	1.28389e-15	0.168046	4.61301e-14	Up-regulated
AREG	9.89216e-11	0.16755	1.96876e-09	Up-regulated
RAB14	3.46414e-08	0.167539	4.38341e-07	Up-regulated
EGFL7	3.20964e-06	0.167368	2.48498e-05	Up-regulated
SLC39A1	3.27876e-07	0.167148	3.28634e-06	Up-regulated
HIC1	3.08637e-12	0.167087	7.69003e-11	Up-regulated
NINJ1	2.01886e-12	0.167071	5.14845e-11	Up-regulated
RNF7	5.45721e-06	0.167017	3.93558e-05	Up-regulated
NR3C2	1.71438e-09	0.166674	2.78859e-08	Up-regulated
CCDC130	1.00077e-12	0.166655	2.63063e-11	Up-regulated
NSMCE1	8.14757e-08	0.166432	9.43746e-07	Up-regulated
PRXL2C	6.46837e-10	0.166223	1.13317e-08	Up-regulated
AKAP7	3.43981e-13	0.166072	9.62499e-12	Up-regulated
RPL18A	0.000715922	0.165855	0.00275141	Up-regulated
VAT1	5.59923e-07	0.165605	5.29243e-06	Up-regulated
NRDC	1.4766e-07	0.165582	1.60251e-06	Up-regulated
FAM76B	5.91455e-10	0.165558	1.04524e-08	Up-regulated
TOMM34	1.47725e-12	0.165503	3.81904e-11	Up-regulated
EIF4E2	1.55635e-08	0.165208	2.10941e-07	Up-regulated
CPNE8	2.20123e-08	0.165171	2.89175e-07	Up-regulated
P4HB	2.14824e-06	0.16507	1.73763e-05	Up-regulated
NOTCH2	3.08985e-13	0.16493	8.7324e-12	Up-regulated
GFER	5.40652e-10	0.164915	9.60875e-09	Up-regulated
TMEM159	3.33425e-07	0.164485	3.33839e-06	Up-regulated
GABRE	3.49783e-13	0.164352	9.77763e-12	Up-regulated
RPL28	0.000457487	0.16435	0.0018652	Up-regulated
RBMS2	8.65873e-11	0.164292	1.73822e-09	Up-regulated
EMC9	9.31577e-08	0.163854	1.0642e-06	Up-regulated
DYNC1H1	0.000101477	0.163812	0.000499242	Up-regulated
PPP1R2	1.51943e-12	0.163755	3.92449e-11	Up-regulated
PTGS1	8.63261e-09	0.163737	1.23847e-07	Up-regulated
TOP1	1.94539e-05	0.163733	0.000119023	Up-regulated
POR	5.15304e-08	0.163538	6.23784e-07	Up-regulated
STX18	1.98497e-09	0.163409	3.18923e-08	Up-regulated
DDAH2	1.86322e-07	0.16282	1.97565e-06	Up-regulated
RPP25L	1.97801e-09	0.162806	3.18072e-08	Up-regulated
DBNDD2	9.21323e-10	0.162706	1.5711e-08	Up-regulated
FAM114A1	1.51855e-06	0.162696	1.28312e-05	Up-regulated
RFNG	9.34775e-07	0.16224	8.3461e-06	Up-regulated
CHMP2A	6.72667e-06	0.162225	4.73367e-05	Up-regulated
TMX1	4.42358e-12	0.162126	1.07004e-10	Up-regulated
NRSN2-AS1	9.04895e-13	0.162013	2.39424e-11	Up-regulated
FAS	1.32988e-16	0.16197	5.15945e-15	Up-regulated
SLC41A2	2.72742e-12	0.16165	6.83794e-11	Up-regulated
CCDC28A	1.06252e-12	0.161054	2.78518e-11	Up-regulated
TAF7	1.47666e-07	0.160972	1.60251e-06	Up-regulated
TMEM134	2.99922e-06	0.160964	2.33747e-05	Up-regulated
BSG	1.04645e-05	0.160868	6.94798e-05	Up-regulated
MESD	6.57328e-07	0.160829	6.11072e-06	Up-regulated
NTMT1	2.32908e-08	0.160798	3.04692e-07	Up-regulated
CSNK1E	4.6071e-07	0.16066	4.46234e-06	Up-regulated
CNN3	1.05173e-08	0.160334	1.48246e-07	Up-regulated
WBP4	1.17001e-08	0.160033	1.63448e-07	Up-regulated
HELQ	4.96058e-08	0.159912	6.02814e-07	Up-regulated
GPX4	0.000240577	0.159836	0.00106355	Up-regulated
AL133453.1	6.17053e-10	0.159825	1.08571e-08	Up-regulated
METRNL	1.17852e-05	0.159734	7.69985e-05	Up-regulated
EIF3E	5.91842e-06	0.159728	4.23355e-05	Up-regulated
ERP29	1.25947e-05	0.159637	8.16255e-05	Up-regulated
DPP7	6.21201e-05	0.159166	0.000326762	Up-regulated
FNDC4	1.60937e-07	0.159131	1.72857e-06	Up-regulated
BIRC2	4.15824e-09	0.158996	6.32254e-08	Up-regulated
AC037198.1	5.02662e-09	0.158968	7.56944e-08	Up-regulated
ZNF618	1.53675e-09	0.158947	2.52883e-08	Up-regulated
FNBP4	1.77813e-08	0.158522	2.37576e-07	Up-regulated
METTL9	1.01529e-07	0.15845	1.14912e-06	Up-regulated
SNHG17	8.47872e-12	0.158322	2.00455e-10	Up-regulated
TCIRG1	8.12307e-09	0.158168	1.17132e-07	Up-regulated
RPL11	0.000141006	0.157811	0.000666737	Up-regulated
BATF3	4.80708e-13	0.157577	1.3175e-11	Up-regulated
RSL24D1	5.84154e-07	0.157417	5.50119e-06	Up-regulated
CHSY3	0.00173803	0.157407	0.00596435	Up-regulated
TNPO1	2.12738e-06	0.157392	1.72323e-05	Up-regulated
TMEM242	4.1014e-09	0.157192	6.24285e-08	Up-regulated
RPS25	0.000107656	0.156814	0.00052588	Up-regulated
SPARC	5.61111e-06	0.156786	4.0378e-05	Up-regulated
ARHGAP29	1.00784e-06	0.156674	8.9278e-06	Up-regulated
KBTBD2	1.64372e-13	0.156455	4.80924e-12	Up-regulated
C1orf52	3.61879e-08	0.156406	4.54652e-07	Up-regulated
CDC5L	1.5588e-09	0.156104	2.55913e-08	Up-regulated
GMPPA	3.25158e-10	0.156016	5.97076e-09	Up-regulated
CSNK1D	5.93672e-09	0.155739	8.78977e-08	Up-regulated
CD44	0.00114007	0.155497	0.00413208	Up-regulated
BZW2	2.50576e-08	0.155273	3.26142e-07	Up-regulated
PTGR1	0.00432174	0.155191	0.0133058	Up-regulated
DRAM2	1.42857e-07	0.155089	1.55846e-06	Up-regulated
TMEM11	4.36173e-08	0.155048	5.38864e-07	Up-regulated
MRPS24	0.000328005	0.154732	0.00139035	Up-regulated
RAB7A	3.24356e-08	0.154693	4.12837e-07	Up-regulated
RIPK1	2.98008e-10	0.15466	5.52442e-09	Up-regulated
UHRF2	2.77494e-05	0.154657	0.000160944	Up-regulated
SLC2A4RG	0.000201143	0.154628	0.000909173	Up-regulated
IDH3G	1.10224e-07	0.15426	1.23614e-06	Up-regulated
SNRPA1	6.03364e-08	0.154199	7.20791e-07	Up-regulated
GARS	1.35263e-07	0.154184	1.48102e-06	Up-regulated
NAB2	2.60514e-11	0.154042	5.76297e-10	Up-regulated
CNOT6L	6.41611e-06	0.154023	4.53663e-05	Up-regulated
CNBP	6.25977e-05	0.153905	0.000328845	Up-regulated
COPE	0.000123102	0.153825	0.000591701	Up-regulated
RPL32	0.00185943	0.153735	0.00631861	Up-regulated
SMCHD1	3.09961e-10	0.153708	5.71776e-09	Up-regulated
TMEM222	1.44902e-11	0.153694	3.29594e-10	Up-regulated
CD63	0.000104609	0.153647	0.000513043	Up-regulated
LRIG3	4.87671e-10	0.153476	8.77217e-09	Up-regulated
IPMK	8.07728e-10	0.153373	1.38745e-08	Up-regulated
TMEM101	5.22271e-05	0.153241	0.000280744	Up-regulated
NR4A1	7.95581e-13	0.153237	2.12293e-11	Up-regulated
MME	9.75286e-09	0.153152	1.3844e-07	Up-regulated
CNDP2	1.28346e-09	0.153038	2.13444e-08	Up-regulated
PFDN5	1.34765e-05	0.152956	8.65841e-05	Up-regulated
MEF2A	4.61083e-05	0.152838	0.000251642	Up-regulated
JUND	7.66297e-05	0.152593	0.000390769	Up-regulated
ACTG1	0.00157529	0.15256	0.0054664	Up-regulated
RPL8	0.000107328	0.152559	0.000524554	Up-regulated
AGPAT2	1.96339e-05	0.152454	0.000120021	Up-regulated
RPS26	0.000572095	0.152099	0.00226724	Up-regulated
NDUFV3	7.17469e-08	0.152067	8.41195e-07	Up-regulated
SH3BP2	6.60037e-10	0.152006	1.15343e-08	Up-regulated
PLAUR	0.000295759	0.151849	0.0012724	Up-regulated
GRB10	6.30578e-07	0.151629	5.89703e-06	Up-regulated
CGAS	6.5775e-10	0.151559	1.15014e-08	Up-regulated
DEDD	1.18383e-08	0.151397	1.65215e-07	Up-regulated
LYSMD2	3.32083e-11	0.151369	7.15538e-10	Up-regulated
DUSP11	1.8092e-09	0.151302	2.92762e-08	Up-regulated
FDX1	8.07609e-11	0.151286	1.62937e-09	Up-regulated
NFKBIL1	2.76326e-11	0.151241	6.06992e-10	Up-regulated
TTC38	1.37323e-13	0.151033	4.05571e-12	Up-regulated
CCNI	6.63841e-05	0.151006	0.000345773	Up-regulated
MRPL37	6.54207e-09	0.150973	9.59039e-08	Up-regulated
NRM	6.08174e-08	0.150959	7.25309e-07	Up-regulated
LMAN2	4.15359e-07	0.150782	4.05651e-06	Up-regulated
IFI30	1.29448e-23	0.150752	7.93715e-22	Up-regulated
ABRAXAS1	5.41727e-05	0.150611	0.000289822	Up-regulated
COX7B	1.71766e-05	0.150572	0.00010664	Up-regulated
TMEM106A	1.16944e-13	0.150449	3.47566e-12	Up-regulated
ZNF106	3.71164e-12	0.150421	9.127e-11	Up-regulated
BACH1	1.67469e-09	0.150246	2.73148e-08	Up-regulated
CCT8	1.14308e-06	0.150177	9.99088e-06	Up-regulated
MRPL27	6.98959e-08	0.150138	8.21765e-07	Up-regulated
CREB1	6.03785e-08	0.149853	7.20989e-07	Up-regulated
TICAM1	1.10138e-11	0.149663	2.54419e-10	Up-regulated
RPS12	0.00202726	0.149469	0.00681593	Up-regulated
ATF5	8.87971e-11	0.149464	1.78131e-09	Up-regulated
OSTF1	7.9003e-08	0.149319	9.18121e-07	Up-regulated
ACVR1	2.13698e-10	0.149291	4.0561e-09	Up-regulated
SCOC	1.49951e-08	0.14915	2.03923e-07	Up-regulated
MLX	7.65934e-13	0.149005	2.04964e-11	Up-regulated
SNHG32	0.000718691	0.148891	0.00276017	Up-regulated
SUMO2	1.57078e-07	0.148873	1.69163e-06	Up-regulated
EIF3H	7.29862e-06	0.148477	5.08541e-05	Up-regulated
RPL35A	0.00107198	0.14847	0.003917	Up-regulated
STBD1	6.94688e-13	0.148468	1.86963e-11	Up-regulated
C1orf50	1.3469e-13	0.148457	3.98211e-12	Up-regulated
NSA2	6.43953e-05	0.148133	0.000336852	Up-regulated
SCAMP1-AS1	6.31058e-19	0.148129	2.93229e-17	Up-regulated
TTC9C	2.74006e-11	0.147927	6.03305e-10	Up-regulated
ARSK	2.56842e-08	0.147869	3.33835e-07	Up-regulated
CDV3	3.71757e-07	0.147863	3.67136e-06	Up-regulated
TCN2	1.17054e-10	0.147836	2.30069e-09	Up-regulated
HTRA2	8.3814e-07	0.14783	7.56714e-06	Up-regulated
RO60	1.21852e-05	0.147674	7.92448e-05	Up-regulated
UBE2I	2.48982e-06	0.147308	1.98209e-05	Up-regulated
SNHG7	0.00308812	0.147262	0.00988207	Up-regulated
HMGA2-AS1	1.69408e-08	0.147179	2.2753e-07	Up-regulated
RPL10A	9.94906e-05	0.147173	0.000490583	Up-regulated
HOXA11	7.42433e-10	0.147163	1.28547e-08	Up-regulated
MVP	1.4751e-06	0.147144	1.25241e-05	Up-regulated
UBE2R2	9.15801e-06	0.147128	6.18275e-05	Up-regulated
RPS4Y1	0.00151998	0.146883	0.00529991	Up-regulated
CHKB	2.53108e-08	0.146847	3.29286e-07	Up-regulated
CAV1	0.000215637	0.146636	0.000968324	Up-regulated
RGS2	2.22553e-10	0.146392	4.20999e-09	Up-regulated
OTUD4	8.41781e-07	0.145736	7.59029e-06	Up-regulated
GOLGA7	2.30262e-06	0.145724	1.85082e-05	Up-regulated
SLFN11	9.54444e-11	0.145501	1.90923e-09	Up-regulated
NACA	0.00104608	0.145469	0.0038303	Up-regulated
MCRIP1	0.000189361	0.145366	0.000860329	Up-regulated
ZNRD1	7.05525e-06	0.14513	4.93291e-05	Up-regulated
N4BP3	2.47996e-10	0.145047	4.66316e-09	Up-regulated
WDR83OS	0.000459072	0.144998	0.00187069	Up-regulated
SMIM29	5.08169e-08	0.144857	6.15939e-07	Up-regulated
BISPR	2.17695e-21	0.144459	1.18994e-19	Up-regulated
HTRA3	2.61924e-09	0.144401	4.12944e-08	Up-regulated
ESF1	2.36713e-08	0.144329	3.09384e-07	Up-regulated
COX7C	0.000126059	0.144283	0.000603855	Up-regulated
USF1	6.29005e-08	0.144238	7.46364e-07	Up-regulated
MCTS1	8.58352e-05	0.144076	0.000431932	Up-regulated
CD69	1.88445e-15	0.143881	6.66887e-14	Up-regulated
CDKN2D	1.93563e-08	0.143746	2.57522e-07	Up-regulated
EIF4H	1.50705e-05	0.143588	9.53484e-05	Up-regulated
RPS13	0.00159855	0.143537	0.00554031	Up-regulated
RPF1	1.6754e-09	0.143495	2.73148e-08	Up-regulated
RPL24	0.0019579	0.143291	0.00661666	Up-regulated
MAML2	1.77e-05	0.14317	0.00010936	Up-regulated
DENND4C	1.38444e-08	0.143162	1.9022e-07	Up-regulated
ABCB7	8.50988e-09	0.143145	1.22244e-07	Up-regulated
PMM1	1.05839e-09	0.143113	1.78393e-08	Up-regulated
PELO	2.39619e-09	0.143013	3.79476e-08	Up-regulated
ECH1	0.000224478	0.142916	0.00100149	Up-regulated
MTIF3	4.36318e-07	0.142854	4.2421e-06	Up-regulated
CBR1	1.46786e-06	0.14278	1.24702e-05	Up-regulated
TNIP1	6.80753e-07	0.142699	6.30978e-06	Up-regulated
EIF2B2	0.000120643	0.142673	0.000581367	Up-regulated
LUCAT1	1.34444e-05	0.142211	8.64176e-05	Up-regulated
WDFY1	1.54622e-05	0.142184	9.75424e-05	Up-regulated
EIF4A2	2.90817e-05	0.142156	0.00016774	Up-regulated
VPS37A	1.42941e-08	0.141979	1.95522e-07	Up-regulated
CHROMR	1.91389e-08	0.141855	2.54869e-07	Up-regulated
ID2	4.94792e-09	0.141704	7.4589e-08	Up-regulated
SNAP29	4.81341e-07	0.141494	4.63669e-06	Up-regulated
RNF31	3.68534e-08	0.141436	4.62389e-07	Up-regulated
H1FX	1.76059e-08	0.141427	2.35567e-07	Up-regulated
LRP10	6.6892e-06	0.14118	4.71201e-05	Up-regulated
MRFAP1	1.83712e-05	0.141174	0.000113135	Up-regulated
MRPL2	1.04095e-07	0.141051	1.17581e-06	Up-regulated
RHEB	2.2718e-06	0.140875	1.82866e-05	Up-regulated
ODF3B	1.00439e-11	0.140828	2.3451e-10	Up-regulated
NFE2L3	3.53685e-13	0.140795	9.87692e-12	Up-regulated
LOX	3.55385e-06	0.140773	2.70543e-05	Up-regulated
TNS3	0.000344935	0.140744	0.00145664	Up-regulated
PIGT	1.00452e-05	0.140738	6.69956e-05	Up-regulated
CTTNBP2NL	2.17898e-10	0.140665	4.13024e-09	Up-regulated
CCDC71L	1.29917e-06	0.140566	1.11751e-05	Up-regulated
EIF3M	0.000734469	0.140546	0.00281158	Up-regulated
HSBP1	0.000304516	0.1405	0.00130431	Up-regulated
FNIP1	4.77234e-08	0.140403	5.81442e-07	Up-regulated
PICALM	2.23229e-05	0.140274	0.000133875	Up-regulated
TMEM167B	2.61648e-12	0.140164	6.58908e-11	Up-regulated
RBM18	4.46388e-09	0.140124	6.76538e-08	Up-regulated
SSBP2	2.67115e-07	0.139889	2.73764e-06	Up-regulated
ZDHHC14	8.50866e-12	0.139695	2.00826e-10	Up-regulated
EVA1B	0.000438664	0.139558	0.00179911	Up-regulated
SPRY1	1.94161e-06	0.139429	1.58733e-05	Up-regulated
FOS	6.76811e-09	0.139141	9.89091e-08	Up-regulated
KAT5	5.28256e-10	0.139011	9.43004e-09	Up-regulated
MDH2	0.000163708	0.138712	0.000759313	Up-regulated
MED15	2.57757e-05	0.13863	0.000150987	Up-regulated
TAF12	5.19063e-11	0.138596	1.08046e-09	Up-regulated
PRKAA1	2.65726e-09	0.13851	4.18704e-08	Up-regulated
ABHD16A	3.47222e-09	0.138478	5.36023e-08	Up-regulated
LSM8	4.06315e-05	0.137616	0.000224629	Up-regulated
RASSF1	1.42228e-08	0.137583	1.9483e-07	Up-regulated
HMGN4	1.22631e-06	0.137472	1.06359e-05	Up-regulated
MGAT1	3.06956e-07	0.137282	3.10201e-06	Up-regulated
ARL1	1.09281e-06	0.137254	9.60212e-06	Up-regulated
RPS4X	0.00148482	0.137226	0.00519143	Up-regulated
TFB1M	4.13244e-07	0.137219	4.04005e-06	Up-regulated
PHF3	5.91522e-05	0.137115	0.000312901	Up-regulated
COX6A1	0.000562324	0.137078	0.0022348	Up-regulated
SNRNP27	1.80436e-07	0.136975	1.91828e-06	Up-regulated
HHEX	1.32747e-08	0.136957	1.83087e-07	Up-regulated
BTF3	8.19151e-05	0.136893	0.000414276	Up-regulated
XAB2	1.3314e-08	0.136813	1.83539e-07	Up-regulated
SMIM20	4.7602e-08	0.136742	5.80716e-07	Up-regulated
RPL10	0.0078759	0.1367	0.0226835	Up-regulated
MED19	1.02978e-07	0.136605	1.16366e-06	Up-regulated
LMF2	5.20864e-07	0.136514	4.95145e-06	Up-regulated
COPS7A	2.88251e-09	0.136467	4.52532e-08	Up-regulated
NEU1	2.53444e-06	0.136326	2.01025e-05	Up-regulated
TPT1	0.00275296	0.136273	0.00892805	Up-regulated
S100PBP	4.90789e-07	0.136203	4.71482e-06	Up-regulated
POLR1D	0.00177807	0.136104	0.00608326	Up-regulated
SEC61G	0.000648885	0.136098	0.00252613	Up-regulated
DPM2	1.99011e-06	0.136096	1.62228e-05	Up-regulated
MSRB2	4.83041e-06	0.136087	3.54612e-05	Up-regulated
C18orf32	5.67369e-07	0.136071	5.35903e-06	Up-regulated
SERPINE2	6.60404e-06	0.135808	4.65784e-05	Up-regulated
AMOTL2	1.46885e-07	0.135694	1.59587e-06	Up-regulated
DDX17	1.58434e-05	0.135624	9.95682e-05	Up-regulated
ZSWIM6	0.00296403	0.13551	0.00953146	Up-regulated
THSD7A	0.000419226	0.135404	0.00172869	Up-regulated
AMN1	4.62502e-06	0.135385	3.4131e-05	Up-regulated
RPS9	0.00155215	0.135277	0.00539607	Up-regulated
NBEAL1	2.86025e-07	0.135274	2.91344e-06	Up-regulated
RNPS1	1.34224e-05	0.13524	8.63151e-05	Up-regulated
RPL39	0.0017182	0.135077	0.00590708	Up-regulated
NELFE	3.89859e-07	0.134926	3.82868e-06	Up-regulated
CSRNP2	4.15285e-13	0.134342	1.1506e-11	Up-regulated
VEZF1	3.05399e-09	0.134319	4.76953e-08	Up-regulated
FBXW5	2.83773e-05	0.134264	0.000164114	Up-regulated
RNF144A	4.99766e-10	0.134239	8.97257e-09	Up-regulated
ATP6V1E1	1.34333e-06	0.134234	1.15058e-05	Up-regulated
MRPS21	6.73822e-05	0.134018	0.000350261	Up-regulated
UQCRB	0.000278743	0.133954	0.00120992	Up-regulated
SAR1A	4.09019e-07	0.133916	4.00569e-06	Up-regulated
NME7	3.67764e-08	0.133798	4.61629e-07	Up-regulated
RNF149	5.93398e-06	0.133765	4.24253e-05	Up-regulated
OSBP	2.623e-14	0.133569	8.39746e-13	Up-regulated
SNRPB2	2.19235e-05	0.133551	0.000131856	Up-regulated
ZNF608	3.82598e-09	0.133399	5.85204e-08	Up-regulated
YIPF5	1.31899e-07	0.133348	1.44925e-06	Up-regulated
PRR13	1.49533e-08	0.133348	2.0355e-07	Up-regulated
THOC2	1.14678e-06	0.133328	1.00139e-05	Up-regulated
POLR3GL	5.13622e-07	0.1333	4.89415e-06	Up-regulated
UTP6	1.78536e-07	0.133291	1.89951e-06	Up-regulated
DKK3	9.78485e-06	0.133138	6.55072e-05	Up-regulated
TMEM35B	9.15137e-09	0.133138	1.30757e-07	Up-regulated
POLR2C	1.95783e-06	0.132975	1.59875e-05	Up-regulated
PRPSAP1	1.38198e-05	0.132819	8.85274e-05	Up-regulated
SF3B6	0.000227532	0.132714	0.00101351	Up-regulated
YIF1A	0.00015418	0.132481	0.00072093	Up-regulated
MCTP1	0.00413532	0.132162	0.0127975	Up-regulated
SMAD3	7.98208e-05	0.132136	0.000405137	Up-regulated
SCAND1	0.003661	0.131969	0.0114808	Up-regulated
RPS23	0.00177324	0.131891	0.00606895	Up-regulated
PRKX	5.44523e-08	0.13182	6.56336e-07	Up-regulated
INTS12	3.40606e-10	0.131754	6.24628e-09	Up-regulated
DPYD	1.1015e-07	0.131531	1.23579e-06	Up-regulated
CSRNP1	2.61472e-08	0.131315	3.39384e-07	Up-regulated
RRAS2	6.12906e-07	0.131264	5.74129e-06	Up-regulated
TSC22D4	0.00017225	0.13074	0.000793711	Up-regulated
HINT3	1.3946e-08	0.130709	1.91335e-07	Up-regulated
CNIH4	5.89983e-05	0.130391	0.000312438	Up-regulated
FAM171B	3.17043e-09	0.130367	4.93771e-08	Up-regulated
TMEM87A	9.7822e-07	0.130234	8.68651e-06	Up-regulated
RPL14	0.00699129	0.13019	0.0203813	Up-regulated
TRAPPC2B	8.27842e-10	0.129961	1.41683e-08	Up-regulated
SNAPC2	8.09378e-06	0.129715	5.55979e-05	Up-regulated
ATP5F1D	0.000937122	0.129686	0.00347555	Up-regulated
CFI	4.58526e-08	0.129524	5.62414e-07	Up-regulated
ARCN1	7.7497e-05	0.129482	0.00039462	Up-regulated
USP28	2.98109e-10	0.129413	5.52442e-09	Up-regulated
EEF1D	0.000963733	0.129352	0.00356113	Up-regulated
PRKAB2	4.3863e-08	0.129242	5.41188e-07	Up-regulated
TMEM259	2.92221e-06	0.128993	2.28566e-05	Up-regulated
RALGAPA2	2.84675e-08	0.128832	3.668e-07	Up-regulated
NOP56	5.4811e-09	0.128777	8.20565e-08	Up-regulated
OSTC	2.12625e-05	0.128765	0.000128362	Up-regulated
SETX	5.79308e-10	0.128751	1.02506e-08	Up-regulated
ATP6V0E1	0.000428627	0.128375	0.00176282	Up-regulated
R3HDM4	2.49274e-05	0.128365	0.000146903	Up-regulated
STAT3	8.50874e-07	0.128275	7.66738e-06	Up-regulated
EEF1A2	2.29506e-07	0.128129	2.37986e-06	Up-regulated
COPB1	8.64526e-06	0.128054	5.88842e-05	Up-regulated
TRPT1	1.31527e-07	0.127997	1.44637e-06	Up-regulated
CMC4	2.41052e-08	0.12787	3.14763e-07	Up-regulated
ZNF277	1.75977e-06	0.127845	1.4547e-05	Up-regulated
SIPA1L1	3.44423e-07	0.127841	3.43509e-06	Up-regulated
B3GNT8	3.30252e-13	0.127561	9.28749e-12	Up-regulated
PLPBP	1.00805e-07	0.127495	1.14322e-06	Up-regulated
NFKB2	3.53576e-08	0.127206	4.46202e-07	Up-regulated
WASHC1	9.42483e-06	0.127168	6.33828e-05	Up-regulated
PSORS1C1	9.69787e-07	0.1271	8.62593e-06	Up-regulated
NUP62	1.30587e-08	0.12705	1.80549e-07	Up-regulated
ITGA2	0.000284381	0.127039	0.0012304	Up-regulated
SFT2D1	2.93005e-09	0.127003	4.58359e-08	Up-regulated
SEPTIN6	1.11869e-08	0.126808	1.56979e-07	Up-regulated
RPL9	0.000406702	0.126393	0.0016837	Up-regulated
SRD5A3	4.39257e-07	0.126313	4.26921e-06	Up-regulated
HEXD	3.80183e-10	0.126296	6.945e-09	Up-regulated
HEXB	9.58817e-07	0.126241	8.54723e-06	Up-regulated
ZNF274	1.76574e-07	0.126031	1.88148e-06	Up-regulated
TXN2	0.000529077	0.12589	0.00211368	Up-regulated
TM9SF2	4.49333e-05	0.125864	0.000246134	Up-regulated
SERP1	0.00309345	0.12579	0.00989126	Up-regulated
SCNM1	8.51748e-06	0.125657	5.81966e-05	Up-regulated
CSNK1G1	8.12238e-05	0.125361	0.000411369	Up-regulated
DNAJB9	5.26184e-07	0.125339	4.9953e-06	Up-regulated
TOMM20	0.000249186	0.125309	0.00109578	Up-regulated
NMD3	4.21728e-08	0.125208	5.21905e-07	Up-regulated
CTSA	1.58192e-09	0.125201	2.59256e-08	Up-regulated
NRCAM	4.7824e-05	0.124888	0.000260351	Up-regulated
DCAF5	1.92731e-07	0.124863	2.03595e-06	Up-regulated
RPL34	0.00670334	0.124824	0.0196251	Up-regulated
ITPKC	4.11859e-07	0.124725	4.02791e-06	Up-regulated
UBE2D2	1.98515e-05	0.124603	0.000121115	Up-regulated
TXNL1	0.00164317	0.124597	0.00567612	Up-regulated
RIMKLB	3.72655e-09	0.124389	5.71235e-08	Up-regulated
ATP6AP1	0.000100621	0.124383	0.000495206	Up-regulated
PARD3	3.20043e-13	0.124323	9.01779e-12	Up-regulated
SIKE1	5.26686e-11	0.124295	1.09069e-09	Up-regulated
NFKBIE	8.91798e-07	0.124233	8.01056e-06	Up-regulated
PSMD4	0.000414147	0.124129	0.0017105	Up-regulated
DALRD3	1.14263e-06	0.124101	9.99008e-06	Up-regulated
ANAPC10	4.63969e-07	0.124091	4.48912e-06	Up-regulated
PLK3	1.70327e-07	0.123894	1.82248e-06	Up-regulated
TPGS2	0.000102282	0.123859	0.00050294	Up-regulated
STX8	4.64112e-07	0.123761	4.48912e-06	Up-regulated
MT1M	4.39153e-08	0.123529	5.41596e-07	Up-regulated
THAP1	6.94589e-09	0.123528	1.0135e-07	Up-regulated
GPR137B	5.02938e-08	0.123527	6.10123e-07	Up-regulated
PTGIS	0.000911431	0.123523	0.0033932	Up-regulated
FXYD5	0.0164401	0.12339	0.0435882	Up-regulated
ACTR3	1.53225e-05	0.123371	9.6791e-05	Up-regulated
NPC1	5.63407e-09	0.123242	8.41233e-08	Up-regulated
PTPN1	3.86186e-08	0.123106	4.82177e-07	Up-regulated
VAMP3	9.93675e-06	0.123093	6.63665e-05	Up-regulated
TMEM106B	1.20733e-06	0.123084	1.04874e-05	Up-regulated
TCAF1	8.19659e-07	0.123078	7.42166e-06	Up-regulated
FAM174C	0.00322567	0.123047	0.0102624	Up-regulated
NKAP	5.17949e-06	0.122972	3.76611e-05	Up-regulated
TNIP2	7.23625e-05	0.122889	0.000371629	Up-regulated
PTPRA	1.87721e-08	0.122861	2.5022e-07	Up-regulated
SLC39A6	1.32377e-08	0.12277	1.82755e-07	Up-regulated
COQ10B	3.23772e-10	0.122724	5.94918e-09	Up-regulated
ZNF227	6.77503e-09	0.122724	9.8959e-08	Up-regulated
TMEFF1	6.31812e-08	0.12269	7.48435e-07	Up-regulated
PCLAF	0.00157525	0.122681	0.0054664	Up-regulated
PLEKHO2	2.00193e-12	0.122658	5.10992e-11	Up-regulated
RNF187	3.26766e-05	0.122538	0.000185778	Up-regulated
GAA	2.2553e-07	0.122475	2.3438e-06	Up-regulated
PMPCB	4.83499e-07	0.12241	4.65271e-06	Up-regulated
PRKCE	1.03209e-09	0.122405	1.74313e-08	Up-regulated
UBA52	0.0062574	0.122312	0.0184497	Up-regulated
RPL27	0.0025294	0.12221	0.00828881	Up-regulated
LINC02649	9.9094e-08	0.122186	1.12609e-06	Up-regulated
SNAPC1	0.00947892	0.122107	0.0266899	Up-regulated
RPL26	0.0138391	0.121911	0.037338	Up-regulated
NBDY	3.99865e-05	0.121819	0.000221662	Up-regulated
CEP57	1.01463e-06	0.121766	8.98512e-06	Up-regulated
DARS	6.4056e-07	0.121705	5.97849e-06	Up-regulated
MFSD14A	1.25156e-07	0.121685	1.38273e-06	Up-regulated
VKORC1	0.0126681	0.121638	0.0345255	Up-regulated
DMAC2L	4.15276e-08	0.121536	5.14625e-07	Up-regulated
HEBP2	6.08492e-08	0.121501	7.25382e-07	Up-regulated
P4HA1	2.99035e-06	0.121475	2.3312e-05	Up-regulated
NDUFAF2	0.00047015	0.121427	0.00190827	Up-regulated
GNL1	2.63296e-07	0.121395	2.70341e-06	Up-regulated
CHPT1	1.43494e-06	0.12128	1.22126e-05	Up-regulated
HMGA1	0.0131573	0.121177	0.0356897	Up-regulated
EGLN3	2.596e-11	0.12108	5.75177e-10	Up-regulated
PEA15	1.27189e-06	0.121049	1.09773e-05	Up-regulated
SUZ12	1.13948e-05	0.121023	7.49333e-05	Up-regulated
BLOC1S2	1.56218e-06	0.120868	1.31565e-05	Up-regulated
CDCA4	3.50211e-09	0.120851	5.40061e-08	Up-regulated
CLDND1	8.86423e-08	0.12083	1.01756e-06	Up-regulated
ATP5MD	0.00255309	0.120501	0.00835381	Up-regulated
ZNRF2	8.9667e-08	0.120476	1.02807e-06	Up-regulated
CMTM7	2.10637e-08	0.120262	2.77618e-07	Up-regulated
CDKN1B	1.67411e-10	0.12023	3.21871e-09	Up-regulated
SNHG1	1.57974e-08	0.120051	2.13598e-07	Up-regulated
RP2	2.99011e-11	0.119867	6.49739e-10	Up-regulated
TBC1D15	9.80221e-06	0.119493	6.56078e-05	Up-regulated
RAP1B	7.82188e-08	0.11949	9.09757e-07	Up-regulated
ARHGAP21	2.11513e-05	0.119436	0.000127937	Up-regulated
STMP1	0.00063914	0.119152	0.0024937	Up-regulated
TINF2	5.66812e-06	0.118976	4.07139e-05	Up-regulated
NPR3	0.000676205	0.1189	0.00261947	Up-regulated
RPL37	0.00929512	0.118877	0.02623	Up-regulated
TSC22D3	2.29057e-07	0.118752	2.37783e-06	Up-regulated
SF1	3.80841e-09	0.118749	5.82978e-08	Up-regulated
ENDOD1	3.57354e-06	0.118735	2.71822e-05	Up-regulated
MBOAT7	1.57031e-06	0.118564	1.32132e-05	Up-regulated
COX7A2	0.000858653	0.118289	0.00322395	Up-regulated
RNF10	2.54594e-06	0.11809	2.01822e-05	Up-regulated
CEMIP2	3.76917e-06	0.117996	2.84786e-05	Up-regulated
MORC3	1.7842e-07	0.117936	1.89899e-06	Up-regulated
GATA3	2.00117e-09	0.117934	3.21246e-08	Up-regulated
ZYX	2.489e-06	0.117857	1.98199e-05	Up-regulated
SERINC3	0.00271424	0.117836	0.00881871	Up-regulated
WDR75	8.59359e-07	0.117802	7.73149e-06	Up-regulated
RPL41	0.0186525	0.117649	0.0486789	Up-regulated
ETFB	0.000442691	0.11762	0.00181352	Up-regulated
DERL1	4.07315e-12	0.117594	9.96386e-11	Up-regulated
SNX5	2.16113e-08	0.117584	2.84569e-07	Up-regulated
FAM124A	6.20758e-09	0.117581	9.13612e-08	Up-regulated
SUMO3	0.0176921	0.11754	0.046623	Up-regulated
TPP1	3.85614e-07	0.117449	3.78963e-06	Up-regulated
DLGAP4	7.17574e-08	0.117425	8.41195e-07	Up-regulated
MXI1	1.64225e-09	0.117348	2.68539e-08	Up-regulated
GPR37	1.38458e-08	0.117333	1.9022e-07	Up-regulated
C7orf61	0.000156924	0.117303	0.000731942	Up-regulated
WDR41	9.5515e-09	0.117265	1.36129e-07	Up-regulated
SNAI1	1.44959e-08	0.117184	1.98067e-07	Up-regulated
TFPI	0.000229254	0.11705	0.00101925	Up-regulated
RPL18	0.0159255	0.116641	0.0423473	Up-regulated
ESAM	0.0187078	0.116596	0.0487899	Up-regulated
PLRG1	1.36335e-05	0.116453	8.74534e-05	Up-regulated
MRPL54	5.81392e-05	0.11624	0.0003087	Up-regulated
CYTH2	5.70419e-08	0.116222	6.84333e-07	Up-regulated
SRPX	0.0096918	0.115934	0.0272214	Up-regulated
RHBDD1	1.80276e-08	0.115925	2.40638e-07	Up-regulated
SH3YL1	7.95938e-08	0.115744	9.24225e-07	Up-regulated
PLPP5	4.76828e-08	0.11574	5.81198e-07	Up-regulated
C3orf38	9.56074e-09	0.115676	1.36192e-07	Up-regulated
SLC39A7	1.72672e-06	0.115507	1.43073e-05	Up-regulated
RPL30	0.00263993	0.115481	0.008605	Up-regulated
RIC8A	8.24657e-07	0.115436	7.45973e-06	Up-regulated
LPCAT4	2.85813e-06	0.115384	2.23989e-05	Up-regulated
C9orf16	0.00230311	0.115165	0.00761895	Up-regulated
HIVEP2	1.17454e-06	0.115156	1.02215e-05	Up-regulated
RIT1	2.53087e-06	0.115133	2.01005e-05	Up-regulated
BTN3A3	1.82805e-11	0.115127	4.1248e-10	Up-regulated
INSIG1	4.95951e-07	0.114894	4.76116e-06	Up-regulated
DHRS7	0.00393954	0.114683	0.0122616	Up-regulated
GALNT15	2.86494e-06	0.114645	2.24397e-05	Up-regulated
APTX	2.35299e-09	0.114641	3.73052e-08	Up-regulated
YIPF6	8.00412e-10	0.11463	1.37572e-08	Up-regulated
PRMT7	2.14294e-08	0.114615	2.82305e-07	Up-regulated
BCAS2	2.66411e-08	0.114517	3.45478e-07	Up-regulated
LRRC37B	4.25981e-07	0.114454	4.15449e-06	Up-regulated
MZT2B	0.00487098	0.114355	0.0147331	Up-regulated
YWHAG	8.97727e-08	0.114282	1.02887e-06	Up-regulated
NDUFS2	0.000619839	0.114151	0.00242746	Up-regulated
CMTM3	2.36596e-05	0.114103	0.000140731	Up-regulated
UBA7	1.20369e-09	0.113984	2.01125e-08	Up-regulated
RAD23A	7.09918e-05	0.113793	0.00036575	Up-regulated
COX7A2L	0.00711923	0.113649	0.0207179	Up-regulated
SF3B2	0.00438565	0.113583	0.0134776	Up-regulated
MIR31HG	0.000641846	0.113528	0.0025015	Up-regulated
ARL6IP1	0.00208498	0.113525	0.00699	Up-regulated
RPS15	0.00693916	0.113499	0.0202503	Up-regulated
ARHGEF40	1.95556e-10	0.113475	3.72177e-09	Up-regulated
PGRMC1	1.08579e-06	0.113471	9.54337e-06	Up-regulated
RPL21	0.000700305	0.113403	0.00270244	Up-regulated
DYNLRB1	0.0172963	0.113312	0.045691	Up-regulated
CNST	1.83168e-09	0.113238	2.95919e-08	Up-regulated
URM1	7.34579e-06	0.113221	5.11449e-05	Up-regulated
PMCH	6.8517e-07	0.113211	6.33821e-06	Up-regulated
PCAT19	0.000279599	0.113184	0.00121306	Up-regulated
PLD3	0.00404011	0.113062	0.0125483	Up-regulated
C12orf45	1.02924e-08	0.113011	1.45222e-07	Up-regulated
ATP5F1E	0.00244624	0.112917	0.00804152	Up-regulated
CRTC3	5.98519e-08	0.112846	7.1561e-07	Up-regulated
RORA	0.00021254	0.1127	0.000955176	Up-regulated
EMC7	1.01088e-07	0.112629	1.14506e-06	Up-regulated
RAB2A	0.000612617	0.112597	0.00240318	Up-regulated
DPF2	4.02032e-05	0.112558	0.000222733	Up-regulated
PCNP	9.33901e-05	0.11255	0.000464562	Up-regulated
TIMP2	0.000144613	0.112465	0.000681735	Up-regulated
CCL2	0.00629261	0.112384	0.0185419	Up-regulated
LMO4	8.74245e-05	0.112264	0.000438834	Up-regulated
PSMB8-AS1	4.7305e-13	0.112253	1.29916e-11	Up-regulated
LRIF1	0.00011144	0.112243	0.00054183	Up-regulated
WIPI1	1.19583e-07	0.112194	1.32918e-06	Up-regulated
TXNRD1	0.0173637	0.112173	0.0458519	Up-regulated
KLHDC8B	5.19478e-09	0.112113	7.81763e-08	Up-regulated
HIVEP1	0.000286226	0.111987	0.00123781	Up-regulated
SNAPC3	4.05212e-06	0.111927	3.04044e-05	Up-regulated
AL137186.2	4.751e-10	0.111762	8.56791e-09	Up-regulated
SSNA1	0.0154197	0.111709	0.0411396	Up-regulated
MSL3	0.000506693	0.111555	0.002038	Up-regulated
MGST1	6.59706e-05	0.111515	0.000344128	Up-regulated
DENND5A	9.16849e-08	0.111367	1.0485e-06	Up-regulated
ATG3	2.53755e-05	0.11129	0.000149108	Up-regulated
CCDC25	0.000422602	0.111256	0.00173959	Up-regulated
MANF	0.00139893	0.111109	0.00493643	Up-regulated
RPP38	5.7449e-09	0.110995	8.54166e-08	Up-regulated
FXR1	0.00136634	0.110924	0.00483775	Up-regulated
ZC3H8	8.10959e-05	0.110905	0.000410796	Up-regulated
CDK5RAP3	4.76632e-08	0.110801	5.81198e-07	Up-regulated
TRIB1	1.41553e-05	0.110711	9.04509e-05	Up-regulated
AUP1	0.000976737	0.110645	0.00360446	Up-regulated
LLPH	6.1338e-10	0.110642	1.07996e-08	Up-regulated
DTNBP1	4.37455e-05	0.11061	0.000240094	Up-regulated
PLIN3	7.7013e-05	0.110537	0.00039251	Up-regulated
CD2BP2	3.67905e-07	0.110185	3.63586e-06	Up-regulated
KDELR3	0.00027564	0.110152	0.00119846	Up-regulated
RBIS	0.000720647	0.109951	0.0027673	Up-regulated
RPL7	0.00492486	0.109865	0.0148833	Up-regulated
SEC24D	9.74978e-06	0.109773	6.53034e-05	Up-regulated
FUNDC2	0.000455773	0.109516	0.00185901	Up-regulated
CDK9	2.1128e-06	0.109491	1.71289e-05	Up-regulated
SLC7A2	5.85006e-09	0.109435	8.68426e-08	Up-regulated
SNU13	0.00389011	0.109419	0.0121305	Up-regulated
YARS	9.25627e-10	0.109349	1.57748e-08	Up-regulated
PDGFRL	4.60937e-11	0.109329	9.68757e-10	Up-regulated
SRSF5	1.09273e-05	0.109304	7.21113e-05	Up-regulated
GALT	4.97181e-06	0.109288	3.63573e-05	Up-regulated
ZNF91	1.62553e-05	0.109092	0.000101601	Up-regulated
CPT1A	0.000160812	0.109071	0.000746989	Up-regulated
RPS29	0.00245305	0.109015	0.00805945	Up-regulated
PLEKHF2	3.26362e-06	0.108725	2.51641e-05	Up-regulated
ZFPM2-AS1	8.54606e-07	0.108643	7.69364e-06	Up-regulated
CREM	2.9582e-07	0.10857	3.00237e-06	Up-regulated
HOXB2	1.60026e-05	0.108515	0.000100367	Up-regulated
SCN9A	7.2358e-06	0.108508	5.04788e-05	Up-regulated
GSTK1	3.21594e-10	0.108331	5.91302e-09	Up-regulated
SIRPA	1.3028e-10	0.108296	2.54823e-09	Up-regulated
UBE2Q1	6.90994e-07	0.108239	6.38581e-06	Up-regulated
FAAP20	0.000241508	0.10821	0.0010675	Up-regulated
MIA3	4.58088e-09	0.108122	6.93154e-08	Up-regulated
GGPS1	9.01061e-07	0.108027	8.08346e-06	Up-regulated
GEMIN6	3.34795e-05	0.107891	0.00018996	Up-regulated
FAM155A	0.00925378	0.107683	0.0261212	Up-regulated
C12orf10	0.000141764	0.107644	0.000669872	Up-regulated
YME1L1	2.3049e-05	0.107571	0.000137645	Up-regulated
EBAG9	2.94576e-07	0.107504	2.9919e-06	Up-regulated
HIST1H2AC	2.75837e-08	0.107491	3.56227e-07	Up-regulated
PPIE	4.10781e-06	0.107348	3.07813e-05	Up-regulated
TACC1	0.000923372	0.107239	0.00343267	Up-regulated
SYNE1	1.34685e-06	0.107201	1.15317e-05	Up-regulated
DCTD	3.09302e-05	0.107008	0.000177314	Up-regulated
ARF6	0.000188969	0.106994	0.000858688	Up-regulated
GIMAP5	1.76003e-07	0.106938	1.8761e-06	Up-regulated
STEAP1	6.73377e-07	0.106924	6.24962e-06	Up-regulated
TRNAU1AP	2.54512e-05	0.106874	0.000149372	Up-regulated
GHITM	0.00091548	0.10684	0.00340738	Up-regulated
CSGALNACT2	1.8692e-07	0.106794	1.98049e-06	Up-regulated
CTDNEP1	0.00963376	0.106698	0.0270719	Up-regulated
FAM104A	1.51649e-06	0.106661	1.28177e-05	Up-regulated
NPM1	0.00384849	0.106621	0.0120087	Up-regulated
SRGAP2	1.16622e-07	0.106566	1.30116e-06	Up-regulated
TRIM47	7.5687e-06	0.106193	5.2468e-05	Up-regulated
NDUFB6	1.94515e-06	0.106129	1.58885e-05	Up-regulated
CAMLG	0.00226651	0.106122	0.00751552	Up-regulated
MEAF6	0.00027508	0.106117	0.00119658	Up-regulated
STX7	3.11748e-09	0.105996	4.86062e-08	Up-regulated
NGLY1	2.00716e-08	0.105579	2.66159e-07	Up-regulated
CHCHD7	2.41198e-07	0.105226	2.49377e-06	Up-regulated
RBMX2	7.03463e-06	0.1051	4.91971e-05	Up-regulated
COPS5	7.38994e-05	0.10508	0.000378626	Up-regulated
CORO1B	0.00468252	0.104874	0.0142379	Up-regulated
AKIP1	3.59957e-08	0.104796	4.53645e-07	Up-regulated
AKT1S1	5.96848e-07	0.104607	5.60763e-06	Up-regulated
RHOA	0.000451758	0.104584	0.0018445	Up-regulated
CPQ	5.10286e-07	0.10457	4.8673e-06	Up-regulated
EHBP1	4.62305e-05	0.104567	0.000252211	Up-regulated
RHNO1	1.44482e-05	0.10454	9.19476e-05	Up-regulated
ANXA7	1.72892e-05	0.104461	0.000107221	Up-regulated
PRSS3	6.42173e-05	0.104319	0.000336164	Up-regulated
ARSG	4.61818e-08	0.104268	5.65346e-07	Up-regulated
ANTXR2	1.46413e-08	0.104196	1.99556e-07	Up-regulated
AC010136.1	1.16168e-07	0.104159	1.29814e-06	Up-regulated
THAP5	9.4489e-06	0.104147	6.34841e-05	Up-regulated
RAB1A	0.000540436	0.103921	0.00215418	Up-regulated
MOB3C	6.24316e-10	0.103802	1.09644e-08	Up-regulated
GLRX2	3.52165e-07	0.103801	3.50241e-06	Up-regulated
TGOLN2	1.54761e-06	0.103731	1.30581e-05	Up-regulated
C2CD4B	6.29397e-08	0.103515	7.46515e-07	Up-regulated
ATG4B	3.5868e-07	0.103436	3.55466e-06	Up-regulated
NPHP3	1.0963e-09	0.103425	1.84494e-08	Up-regulated
IMP4	2.36552e-05	0.103372	0.000140731	Up-regulated
SINHCAF	6.51894e-07	0.103326	6.07021e-06	Up-regulated
SPATA20	4.74394e-07	0.103299	4.58072e-06	Up-regulated
SMIM10L1	7.83008e-07	0.103279	7.13101e-06	Up-regulated
SPCS3	0.0013428	0.103256	0.00476536	Up-regulated
SMNDC1	2.23733e-06	0.103208	1.80348e-05	Up-regulated
AC083862.2	6.18416e-16	0.103146	2.27411e-14	Up-regulated
ODF2L	1.807e-05	0.103	0.000111376	Up-regulated
DPH3	4.59294e-05	0.102541	0.000251006	Up-regulated
SOBP	1.4902e-06	0.102492	1.26144e-05	Up-regulated
GNAI2	0.00362678	0.102352	0.0113849	Up-regulated
LIX1L	0.000636945	0.102344	0.00248685	Up-regulated
SDAD1	0.000857178	0.102336	0.00321927	Up-regulated
UBE2E3	5.9097e-05	0.102226	0.000312837	Up-regulated
NUP37	3.33342e-06	0.102037	2.56277e-05	Up-regulated
LYPLAL1	6.86746e-10	0.101969	1.1964e-08	Up-regulated
GMNN	5.13878e-05	0.101942	0.000276866	Up-regulated
PUF60	0.000102915	0.101914	0.000505524	Up-regulated
SRP72	1.63672e-06	0.101895	1.36973e-05	Up-regulated
BLOC1S1	0.00129732	0.101875	0.00462706	Up-regulated
TMEM171	4.99031e-07	0.101853	4.78422e-06	Up-regulated
TMEM69	4.51998e-09	0.101791	6.84305e-08	Up-regulated
HM13	0.000648399	0.10161	0.00252458	Up-regulated
SMURF1	1.57524e-10	0.101566	3.04104e-09	Up-regulated
GK	2.70515e-07	0.101404	2.76846e-06	Up-regulated
EIF3D	0.0104439	0.101392	0.0290762	Up-regulated
PIK3C2A	4.02072e-08	0.101368	5.00461e-07	Up-regulated
WDYHV1	1.64641e-08	0.101271	2.21868e-07	Up-regulated
AGFG1	3.74809e-07	0.101111	3.69633e-06	Up-regulated
MAIP1	1.64814e-06	0.1011	1.37491e-05	Up-regulated
TOR1AIP1	7.46436e-07	0.100966	6.83103e-06	Up-regulated
BRMS1	2.56041e-06	0.100844	2.02855e-05	Up-regulated
SHKBP1	2.09507e-05	0.100843	0.000126808	Up-regulated
HSDL2	4.52555e-07	0.10083	4.38486e-06	Up-regulated
CAPZA1	0.00326082	0.100807	0.0103583	Up-regulated
SIAE	6.13398e-10	0.100709	1.07996e-08	Up-regulated
FAM50A	0.00047234	0.100638	0.00191582	Up-regulated
RAB29	5.67381e-08	0.100604	6.81268e-07	Up-regulated
STAM2	1.17125e-05	0.100415	7.65941e-05	Up-regulated
FCGRT	0.0124148	0.100375	0.0339333	Up-regulated
PRRG1	1.36649e-08	0.10031	1.88193e-07	Up-regulated
C5orf51	2.41937e-08	0.100264	3.15771e-07	Up-regulated
GLUD1	2.79972e-07	0.100228	2.85695e-06	Up-regulated
PALLD	2.52871e-05	0.100194	0.000148681	Up-regulated
PCGF1	9.04096e-06	0.100045	6.11365e-05	Up-regulated
CCDC107	4.08538e-06	0.0999361	3.06295e-05	Up-regulated
ATP5PD	0.00207491	0.0999161	0.00695872	Up-regulated
PSMB1	0.00515913	0.0997143	0.0155214	Up-regulated
CAVIN2	2.84685e-07	0.0993905	2.90189e-06	Up-regulated
SCAMP2	6.97065e-07	0.0993801	6.4377e-06	Up-regulated
NCOA1	1.29061e-08	0.0992409	1.78703e-07	Up-regulated
MAT2B	1.66666e-06	0.099211	1.38736e-05	Up-regulated
SDE2	3.63071e-05	0.0991917	0.000203627	Up-regulated
STXBP4	1.34717e-06	0.0990683	1.15317e-05	Up-regulated
LIN37	4.32458e-06	0.0990485	3.22173e-05	Up-regulated
RPAIN	0.000742456	0.0990126	0.00283714	Up-regulated
CMAS	0.000149085	0.0989858	0.000700589	Up-regulated
ANPEP	4.41198e-08	0.0989289	5.43168e-07	Up-regulated
SPG11	1.13561e-10	0.0989257	2.23828e-09	Up-regulated
ZNF7	1.14478e-06	0.0987292	1.00026e-05	Up-regulated
ZBTB33	1.77533e-09	0.0984836	2.88108e-08	Up-regulated
HSPA1A	3.55305e-08	0.0983434	4.48184e-07	Up-regulated
PPP3CC	2.59171e-05	0.0982354	0.000151658	Up-regulated
LENG1	1.7381e-06	0.0981306	1.4393e-05	Up-regulated
FBXL12	1.14666e-06	0.0978311	1.00139e-05	Up-regulated
AC093916.1	1.3254e-08	0.0977663	1.82891e-07	Up-regulated
IL1RAP	2.22549e-07	0.0977367	2.3188e-06	Up-regulated
DCP2	4.51179e-06	0.0976805	3.34618e-05	Up-regulated
ALDH6A1	5.30578e-07	0.0975225	5.03023e-06	Up-regulated
MRPL35	0.00010257	0.0974693	0.000503918	Up-regulated
ELP2	3.0012e-05	0.0974281	0.000172612	Up-regulated
DGLUCY	5.31002e-11	0.0974168	1.09882e-09	Up-regulated
C16orf58	6.50509e-08	0.0972959	7.67682e-07	Up-regulated
MYADM	7.56812e-05	0.0972568	0.000386701	Up-regulated
NIPSNAP1	1.75732e-05	0.0972412	0.000108694	Up-regulated
PFDN1	0.00762827	0.0972359	0.0220333	Up-regulated
BAMBI	1.79158e-08	0.0972035	2.39259e-07	Up-regulated
TBK1	1.68893e-06	0.0970515	1.40313e-05	Up-regulated
MMAA	6.17808e-09	0.0969002	9.10887e-08	Up-regulated
TRIP12	4.87109e-05	0.0968715	0.000264363	Up-regulated
OARD1	0.000125483	0.0967994	0.000601606	Up-regulated
UBE2E1	1.17805e-06	0.0967527	1.02489e-05	Up-regulated
MRM3	1.0614e-06	0.0967353	9.35521e-06	Up-regulated
AP1S2	0.000811659	0.0966975	0.00306712	Up-regulated
ZNF160	5.98471e-09	0.0966939	8.85618e-08	Up-regulated
SAP30BP	1.13243e-08	0.09639	1.58591e-07	Up-regulated
BCKDK	3.36158e-09	0.0963212	5.20667e-08	Up-regulated
RPL37A	0.0146454	0.0962779	0.0392731	Up-regulated
SNHG29	0.00531763	0.0962348	0.0159506	Up-regulated
SPTLC2	1.67757e-08	0.0961966	2.25636e-07	Up-regulated
RPF2	8.01078e-06	0.0961945	5.51352e-05	Up-regulated
CNPPD1	0.000536398	0.0961202	0.0021393	Up-regulated
RRAGA	0.000158594	0.0959706	0.000738288	Up-regulated
PLD1	0.000352499	0.0959572	0.00148395	Up-regulated
C12orf76	0.00284549	0.0959265	0.00919325	Up-regulated
DLL1	1.88555e-09	0.095809	3.04419e-08	Up-regulated
TOM1	2.16823e-07	0.0956439	2.26416e-06	Up-regulated
CASP3	6.65958e-06	0.095641	4.69349e-05	Up-regulated
PHLDA2	0.000932125	0.0955427	0.00345838	Up-regulated
MRPL30	3.82259e-07	0.0955253	3.76059e-06	Up-regulated
RAD9A	2.475e-06	0.0954574	1.97237e-05	Up-regulated
PGD	0.00148295	0.0954264	0.00518556	Up-regulated
TMEM116	2.88094e-08	0.0953705	3.70867e-07	Up-regulated
C1D	0.000137557	0.0953345	0.000653054	Up-regulated
BIN1	3.84677e-06	0.095232	2.90114e-05	Up-regulated
ERP44	3.07284e-10	0.0951821	5.67952e-09	Up-regulated
TMUB1	4.18963e-05	0.0951773	0.000230708	Up-regulated
ZNF880	1.20394e-06	0.0951479	1.04645e-05	Up-regulated
HSBP1L1	3.79403e-07	0.0951472	3.73641e-06	Up-regulated
DHRSX	0.000157841	0.0951206	0.00073561	Up-regulated
DNAJA2	0.00494668	0.0951037	0.014946	Up-regulated
CAB39L	6.63173e-07	0.0948804	6.15897e-06	Up-regulated
SERGEF	4.47525e-07	0.0948688	4.34209e-06	Up-regulated
COPS4	9.91407e-05	0.0947901	0.000489114	Up-regulated
ZNF467	0.000331301	0.094762	0.00140369	Up-regulated
GLI3	2.75406e-08	0.0946364	3.55832e-07	Up-regulated
SLC2A1	0.000241824	0.0946164	0.00106873	Up-regulated
HSF1	3.60809e-08	0.0944909	4.54516e-07	Up-regulated
HIKESHI	0.00162841	0.0943163	0.00563135	Up-regulated
RTN4	0.00286284	0.094224	0.00924296	Up-regulated
GCNT1	0.00122988	0.0942003	0.00441367	Up-regulated
FEM1C	1.97048e-06	0.0941631	1.60768e-05	Up-regulated
WASL	0.00375621	0.0941089	0.0117467	Up-regulated
PER1	1.16692e-06	0.0938539	1.01615e-05	Up-regulated
SFR1	5.61262e-09	0.093836	8.38918e-08	Up-regulated
SMIM7	0.000534048	0.0937835	0.00213113	Up-regulated
KLF4	9.02213e-05	0.0937097	0.000451347	Up-regulated
EEF1AKMT1	4.11661e-07	0.0936729	4.02736e-06	Up-regulated
MRPL9	6.06235e-05	0.0936676	0.000319844	Up-regulated
TOR1A	3.27254e-07	0.0935492	3.28127e-06	Up-regulated
TM2D1	9.79609e-05	0.0931851	0.000484055	Up-regulated
PCGF2	0.000262708	0.0931752	0.00114736	Up-regulated
CDC37	0.000675468	0.0930819	0.00261697	Up-regulated
EGR1	1.12688e-10	0.0928711	2.22419e-09	Up-regulated
TUBB4B	0.0180425	0.0927226	0.0474576	Up-regulated
LBH	2.60199e-07	0.0926333	2.67355e-06	Up-regulated
ZNF625	2.97753e-07	0.0926124	3.01873e-06	Up-regulated
JAM2	1.24827e-11	0.0925026	2.86939e-10	Up-regulated
LYPLA2	1.51905e-05	0.0924996	9.60433e-05	Up-regulated
ITGAV	0.000558102	0.0924855	0.00221989	Up-regulated
ISCA2	5.04584e-11	0.0924647	1.05509e-09	Up-regulated
APEX1	6.44265e-07	0.0923414	6.00909e-06	Up-regulated
UHRF1BP1	2.9577e-07	0.0921679	3.00237e-06	Up-regulated
RUNX1	1.11529e-06	0.0921387	9.78136e-06	Up-regulated
GOLGA2	0.000224453	0.0921369	0.00100149	Up-regulated
TMCO1	1.05264e-05	0.0919977	6.98091e-05	Up-regulated
PSMG4	0.000376052	0.0919289	0.00157134	Up-regulated
TIPIN	2.65328e-05	0.0919096	0.000154779	Up-regulated
AP5Z1	6.20727e-05	0.0918803	0.000326622	Up-regulated
CAST	0.00758317	0.0917142	0.0219233	Up-regulated
RPP30	3.26925e-05	0.0914601	0.000185831	Up-regulated
MOB1A	0.00419846	0.0914519	0.0129631	Up-regulated
EZR	0.00607296	0.0911805	0.0179736	Up-regulated
ABCA1	0.000122423	0.0911707	0.00058894	Up-regulated
DNAJB2	1.2742e-06	0.0910728	1.09905e-05	Up-regulated
SIDT2	3.57137e-05	0.0910676	0.000200978	Up-regulated
AC012459.1	2.34697e-11	0.0909964	5.22877e-10	Up-regulated
ACP1	1.13392e-06	0.0909747	9.92925e-06	Up-regulated
IP6K2	2.82298e-10	0.090908	5.26601e-09	Up-regulated
LINC00486	2.55112e-05	0.0908882	0.000149655	Up-regulated
TMUB2	1.44131e-07	0.0908794	1.57079e-06	Up-regulated
CHN1	6.62772e-07	0.0908239	6.15727e-06	Up-regulated
FBXO32	5.1301e-07	0.0907971	4.88997e-06	Up-regulated
MIDN	1.64829e-13	0.0907692	4.81762e-12	Up-regulated
SMIM14	1.83771e-06	0.0906244	1.51203e-05	Up-regulated
LRRC41	8.67539e-05	0.0904863	0.000436011	Up-regulated
RUSC1	3.98737e-09	0.0900566	6.0824e-08	Up-regulated
CDC37L1	4.1525e-05	0.0900165	0.000228931	Up-regulated
ELOVL1	5.18559e-06	0.0899274	3.76763e-05	Up-regulated
LARP6	9.06239e-08	0.0898894	1.03778e-06	Up-regulated
AP2S1	0.00196791	0.0896727	0.00664491	Up-regulated
BOLA1	2.82506e-05	0.0893861	0.000163448	Up-regulated
ZNF622	5.11688e-05	0.0893474	0.000275897	Up-regulated
BAIAP2	1.60825e-05	0.0893272	0.000100667	Up-regulated
NACA2	0.00406661	0.0890827	0.012614	Up-regulated
SELENOT	1.52406e-06	0.0890497	1.28701e-05	Up-regulated
AC011586.2	1.02341e-08	0.0889885	1.44616e-07	Up-regulated
DONSON	8.05305e-06	0.0889797	5.53721e-05	Up-regulated
MRPL58	4.08551e-10	0.0888538	7.42952e-09	Up-regulated
PUSL1	0.000671908	0.0887908	0.00260604	Up-regulated
SGK1	1.0091e-10	0.0887006	2.00294e-09	Up-regulated
MAPKAPK2	3.51946e-07	0.0886302	3.50146e-06	Up-regulated
COPB2	0.000177424	0.0885782	0.000814096	Up-regulated
NCKAP5	4.51901e-06	0.0885481	3.35065e-05	Up-regulated
HAGLROS	2.72651e-05	0.0884756	0.000158396	Up-regulated
ZNF143	0.000785164	0.0883578	0.00297936	Up-regulated
SPAG4	0.000124228	0.0882191	0.000596096	Up-regulated
OXSM	1.51681e-05	0.0882112	9.59444e-05	Up-regulated
RANBP3	7.30062e-09	0.0881496	1.06141e-07	Up-regulated
YIF1B	2.01465e-05	0.0881073	0.000122596	Up-regulated
SDHB	0.00257265	0.0880397	0.00840905	Up-regulated
DENND3	2.04178e-06	0.0879991	1.66009e-05	Up-regulated
HDDC3	5.384e-06	0.0878469	3.88974e-05	Up-regulated
INTS11	7.88844e-07	0.0876617	7.17721e-06	Up-regulated
KITLG	2.34583e-05	0.0876033	0.000139793	Up-regulated
MYO10	0.00434323	0.0875515	0.0133632	Up-regulated
SRP68	6.18623e-09	0.0875106	9.11612e-08	Up-regulated
MLLT3	0.000589377	0.0875016	0.00232397	Up-regulated
C2orf49	0.000138756	0.0874743	0.000658018	Up-regulated
CIAO2A	4.62244e-05	0.0873785	0.000252211	Up-regulated
UCKL1	2.38415e-05	0.0873089	0.000141658	Up-regulated
INPP1	8.8781e-07	0.0872941	7.97728e-06	Up-regulated
PPP2R5B	1.03278e-06	0.0872683	9.12862e-06	Up-regulated
PDE2A	0.00031934	0.0872637	0.00135831	Up-regulated
BNIP1	2.38482e-05	0.0872522	0.000141668	Up-regulated
DDOST	0.00170369	0.0872064	0.00586099	Up-regulated
MAPK3	0.000223803	0.0871678	0.000999424	Up-regulated
RSBN1L	1.16789e-05	0.086932	7.64289e-05	Up-regulated
STYX	1.16701e-07	0.086893	1.30153e-06	Up-regulated
POLR2M	0.000160203	0.0868711	0.000744525	Up-regulated
N4BP2L2	0.000497216	0.0868522	0.00200546	Up-regulated
ZNF593	0.00524608	0.0868264	0.0157628	Up-regulated
UBXN2A	0.00108764	0.0867242	0.00396752	Up-regulated
PTEN	0.00016647	0.0866895	0.000770728	Up-regulated
NUP54	3.22663e-07	0.0866272	3.2433e-06	Up-regulated
IL32	1.13804e-05	0.0864649	7.48742e-05	Up-regulated
CAPG	0.0042026	0.0864518	0.012973	Up-regulated
CPEB3	3.30118e-06	0.0863739	2.54051e-05	Up-regulated
ARRDC2	6.00778e-07	0.0862878	5.6408e-06	Up-regulated
TGDS	4.03488e-05	0.0862874	0.000223386	Up-regulated
LPIN1	1.17839e-09	0.0861931	1.97366e-08	Up-regulated
CCDC43	7.35742e-09	0.0861554	1.06857e-07	Up-regulated
FLT3LG	1.39349e-05	0.0860957	8.92042e-05	Up-regulated
ACVR1B	1.66416e-08	0.0859266	2.24045e-07	Up-regulated
HEXA	2.465e-08	0.0859071	3.21282e-07	Up-regulated
FBXL6	0.00170385	0.0858996	0.00586099	Up-regulated
IFT43	3.07812e-07	0.0857981	3.10637e-06	Up-regulated
PLAAT4	1.37444e-08	0.0855442	1.89011e-07	Up-regulated
HOXA10	2.59972e-07	0.0854474	2.6722e-06	Up-regulated
BCAT1	0.0128416	0.0854195	0.0349443	Up-regulated
UBE2Z	0.000806347	0.0853598	0.00304938	Up-regulated
TRAPPC4	0.00605872	0.085317	0.0179333	Up-regulated
DRG2	3.8613e-05	0.0852738	0.000215063	Up-regulated
AFF4	7.39406e-07	0.0852658	6.77549e-06	Up-regulated
NDUFAF3	0.0101581	0.0852499	0.0283559	Up-regulated
YPEL5	9.44751e-05	0.0849722	0.00046938	Up-regulated
ANAPC13	3.32632e-06	0.0848188	2.55846e-05	Up-regulated
GINM1	2.06307e-05	0.0847667	0.000125137	Up-regulated
CCNDBP1	3.85455e-05	0.0847464	0.00021473	Up-regulated
MIR210HG	1.48278e-05	0.0847254	9.40237e-05	Up-regulated
MYO1E	0.00308494	0.0846572	0.00987299	Up-regulated
CCDC127	1.27036e-05	0.0846264	8.22177e-05	Up-regulated
COPS2	0.000697442	0.0845912	0.00269286	Up-regulated
UPF3B	1.40187e-08	0.0844199	1.92127e-07	Up-regulated
SLC44A2	9.74752e-07	0.0843565	8.6619e-06	Up-regulated
RASGRP3	0.00796373	0.0843373	0.022914	Up-regulated
ODR4	0.000142972	0.0843032	0.0006749	Up-regulated
MCUR1	6.87765e-06	0.0842972	4.82416e-05	Up-regulated
TM2D2	0.000168443	0.0842631	0.000778206	Up-regulated
TBC1D2	0.00244439	0.0841777	0.00803636	Up-regulated
COPG1	2.14926e-09	0.0841528	3.4404e-08	Up-regulated
RBM3	3.61884e-08	0.0839998	4.54652e-07	Up-regulated
RAC2	6.31137e-07	0.0838986	5.89835e-06	Up-regulated
PRELID3A	1.55224e-05	0.0838655	9.78521e-05	Up-regulated
PIP4P1	6.56992e-05	0.0838499	0.000342839	Up-regulated
CDCP1	3.84617e-07	0.0837323	3.78115e-06	Up-regulated
MRPS22	1.20162e-05	0.0836942	7.82439e-05	Up-regulated
TMEM65	0.000343105	0.0836677	0.00144978	Up-regulated
NPAS3	5.66298e-06	0.0836031	4.06941e-05	Up-regulated
C6orf136	2.2867e-06	0.0835968	1.8396e-05	Up-regulated
IDH2	0.00955065	0.0835152	0.0268704	Up-regulated
NKIRAS2	3.95229e-06	0.0835135	2.96948e-05	Up-regulated
CFLAR-AS1	0.000110448	0.0835086	0.000537751	Up-regulated
CDIPT	0.00211586	0.083447	0.00707837	Up-regulated
TICAM2	5.80573e-05	0.0833629	0.000308382	Up-regulated
MRPS18A	0.00268278	0.0833139	0.00872451	Up-regulated
FOSB	2.14891e-06	0.0831823	1.73767e-05	Up-regulated
SLC38A6	9.94355e-07	0.0831302	8.81943e-06	Up-regulated
ZDHHC4	1.15122e-05	0.0831005	7.55056e-05	Up-regulated
HSP90AB1	0.00377882	0.0828471	0.0118096	Up-regulated
TPGS1	0.000824814	0.0828287	0.00311098	Up-regulated
SEC13	0.00234039	0.0827894	0.00773232	Up-regulated
SLC12A7	5.87165e-06	0.0827586	4.20436e-05	Up-regulated
FAM153CP	0.000160175	0.0827479	0.000744525	Up-regulated
CAPZB	0.00682794	0.0827331	0.0199464	Up-regulated
SHARPIN	0.000475937	0.0826428	0.00192892	Up-regulated
MTERF3	0.000592415	0.082462	0.00233379	Up-regulated
ZFAND5	7.26225e-05	0.0822955	0.000372828	Up-regulated
JMJD6	0.000309739	0.0821429	0.00132266	Up-regulated
CRIM1-DT	0.000245963	0.0820967	0.0010842	Up-regulated
ASPH	9.11229e-07	0.0820927	8.15394e-06	Up-regulated
NUDT2	0.00540134	0.0820854	0.0161759	Up-regulated
RHOT2	3.96544e-08	0.0818993	4.94234e-07	Up-regulated
EFEMP2	1.24471e-05	0.0818401	8.08171e-05	Up-regulated
AC006064.4	5.33685e-10	0.0816246	9.50889e-09	Up-regulated
TMEM91	1.23782e-07	0.0815187	1.37139e-06	Up-regulated
DNASE1L1	0.00419649	0.0815052	0.0129584	Up-regulated
TMED5	8.21545e-06	0.081463	5.62966e-05	Up-regulated
PPP1R11	0.000406875	0.0814215	0.00168417	Up-regulated
PIAS3	8.62792e-06	0.0814153	5.87803e-05	Up-regulated
BARD1	3.6928e-09	0.0813993	5.66678e-08	Up-regulated
C1orf54	0.00034806	0.0813664	0.00146764	Up-regulated
DRG1	1.39097e-06	0.0812591	1.1867e-05	Up-regulated
MALT1	5.07994e-06	0.0812334	3.7004e-05	Up-regulated
NOD1	0.000167192	0.081224	0.000773565	Up-regulated
TXNL4B	2.94343e-06	0.0811717	2.29843e-05	Up-regulated
SLC7A11-AS1	0.000139447	0.0811615	0.000660471	Up-regulated
SIRT6	0.000674185	0.0811171	0.00261272	Up-regulated
ZMYM5	0.000143103	0.0810612	0.000675405	Up-regulated
ZCWPW2	0.000358257	0.0810581	0.00150658	Up-regulated
CH25H	2.12985e-11	0.0808388	4.77144e-10	Up-regulated
PDZD11	0.0138647	0.0807437	0.0373964	Up-regulated
MRPL43	4.85887e-05	0.0805559	0.000263925	Up-regulated
ECHS1	1.76179e-05	0.0805247	0.0001089	Up-regulated
SLC26A11	2.35015e-05	0.0805005	0.000139991	Up-regulated
LONRF3	0.000510682	0.0803902	0.00205124	Up-regulated
PTPRN2	7.52315e-05	0.0803839	0.000384542	Up-regulated
COMMD7	0.00010859	0.0803518	0.000529711	Up-regulated
MED25	6.21557e-05	0.0801526	0.000326888	Up-regulated
FDFT1	3.01616e-07	0.0801486	3.05241e-06	Up-regulated
SAR1B	3.15925e-05	0.0799851	0.000180415	Up-regulated
YAP1	7.90437e-06	0.0799245	5.45359e-05	Up-regulated
GPS2	1.21123e-06	0.079886	1.05149e-05	Up-regulated
SHB	1.32107e-07	0.0798652	1.44983e-06	Up-regulated
GLT8D1	0.000525739	0.0798071	0.00210392	Up-regulated
SPAG7	7.41758e-05	0.07978	0.000379835	Up-regulated
SMAGP	0.00248644	0.0797558	0.00815905	Up-regulated
ARHGAP12	3.60919e-05	0.0797379	0.000202703	Up-regulated
BCL6	7.32911e-07	0.0797209	6.73128e-06	Up-regulated
BANP	4.41402e-07	0.0796571	4.2871e-06	Up-regulated
AC099343.3	8.06779e-09	0.0796076	1.16454e-07	Up-regulated
TAF8	0.000142029	0.07955	0.000671011	Up-regulated
MAP4K3	2.05251e-05	0.0794913	0.000124604	Up-regulated
DLST	5.05112e-06	0.0794837	3.68459e-05	Up-regulated
HDAC9	3.89784e-05	0.0793811	0.000216756	Up-regulated
RARS	2.61879e-05	0.0793246	0.000152989	Up-regulated
STARD3NL	5.93899e-06	0.0793242	4.24504e-05	Up-regulated
EIF4E	0.000287509	0.0793191	0.00124298	Up-regulated
DUSP16	2.82997e-06	0.079279	2.22214e-05	Up-regulated
ACADS	5.91038e-07	0.0791831	5.56416e-06	Up-regulated
MYO9B	0.000589746	0.0791438	0.0023251	Up-regulated
IER3IP1	1.98263e-06	0.07908	1.61712e-05	Up-regulated
MRPS2	0.000857879	0.0790714	0.00322147	Up-regulated
LHFPL2	2.1739e-06	0.0790125	1.75587e-05	Up-regulated
MRPL39	2.79245e-06	0.0789595	2.19573e-05	Up-regulated
SERINC1	3.55647e-07	0.0789482	3.53454e-06	Up-regulated
MICB	4.91369e-05	0.0788828	0.000266367	Up-regulated
CKAP4	0.00264093	0.0788348	0.0086063	Up-regulated
VPS29	0.00876686	0.0788219	0.0249616	Up-regulated
AFF1	0.00113826	0.0787821	0.00412764	Up-regulated
FPGS	0.000153752	0.078555	0.000719405	Up-regulated
CDC34	4.8868e-05	0.0783963	0.000265113	Up-regulated
HEY2	4.93235e-08	0.0783654	5.99901e-07	Up-regulated
NUTM2A-AS1	1.34049e-06	0.0783492	1.14884e-05	Up-regulated
MAFG	7.50181e-09	0.0782528	1.08898e-07	Up-regulated
LIMD1	1.51262e-08	0.078205	2.05507e-07	Up-regulated
[truncated: 8,732 more rows]

## Sheet: HBMEC_Schizont_iRBC
gene	p.value	LogFC	FDR	Expression
CAMK2D	1.76846e-06	0.418532	0.00180835	Up-regulated
IER3	7.94197e-06	0.400273	0.00461319	Up-regulated
CADPS2	4.59333e-05	0.392201	0.0161197	Up-regulated
FLT1	4.80584e-07	0.370133	0.000809544	Up-regulated
TSC22D1	9.30512e-07	0.341718	0.00120573	Up-regulated
ZNF704	2.80865e-06	0.339357	0.00205703	Up-regulated
C1orf21	6.94874e-05	0.333486	0.0198393	Up-regulated
CLK1	1.23873e-08	0.329148	4.17327e-05	Up-regulated
ACER2	1.30064e-06	0.329011	0.00156495	Up-regulated
CITED2	2.65562e-05	0.328063	0.0106509	Up-regulated
ARRDC3	2.35572e-06	0.323179	0.00198411	Up-regulated
BACH1	0.000101969	0.301519	0.0268387	Up-regulated
ARID5B	2.62874e-06	0.299511	0.00205703	Up-regulated
UBR5	0.000252888	0.298132	0.0442345	Up-regulated
ITGAV	1.44415e-05	0.297546	0.00710298	Up-regulated
RSRP1	6.12652e-06	0.289344	0.00368576	Up-regulated
DDB2	2.76828e-06	0.288852	0.00205703	Up-regulated
PGM2L1	3.58782e-05	0.287379	0.0134304	Up-regulated
RSRC2	1.4264e-07	0.286248	0.000300347	Up-regulated
CNOT6L	4.66881e-08	0.274597	0.000131077	Up-regulated
GBP2	1.00541e-05	0.25761	0.00564538	Up-regulated
SEC24D	1.82499e-06	0.257246	0.00180835	Up-regulated
GALK2	0.000205798	0.252283	0.0398467	Up-regulated
UBXN7	0.000219903	0.245061	0.0410164	Up-regulated
PPP4R3A	1.6257e-05	0.243245	0.00740133	Up-regulated
CD109	5.09232e-05	0.239284	0.0168565	Up-regulated
CNST	5.01519e-05	0.238522	0.0168565	Up-regulated
KLF6	0.000114151	0.233071	0.0289301	Up-regulated
AHR	0.00017135	0.232519	0.0370049	Up-regulated
PHIP	6.8299e-05	0.229074	0.0198361	Up-regulated
HSPH1	0.000230479	0.22348	0.0417464	Up-regulated
IRF2	0.000291796	0.2208	0.0472626	Up-regulated
TMF1	0.000203771	0.22043	0.0398467	Up-regulated
PTGS2	0.000270452	0.218833	0.0451065	Up-regulated
RAD21	6.34862e-05	0.217026	0.0190969	Up-regulated
FRY	4.26427e-05	0.214355	0.0152833	Up-regulated
PTGR1	0.000168487	0.211957	0.0370049	Up-regulated
ATP2B1	0.000309707	0.20966	0.0492363	Up-regulated
SF3B1	0.000162384	0.207791	0.0367046	Up-regulated
LYVE1	5.62925e-05	0.203227	0.0176384	Up-regulated
TPGS2	0.000161991	0.201402	0.0367046	Up-regulated
SPAG9	8.59054e-05	0.200165	0.0234093	Up-regulated
LRIG3	0.00013648	0.199919	0.0323805	Up-regulated
PPIG	5.54216e-05	0.197405	0.0176384	Up-regulated
ROCK1	0.000163422	0.19423	0.0367046	Up-regulated
GOLGA4	5.19433e-06	0.189181	0.00349994	Up-regulated
ACBD3	9.15602e-05	0.183082	0.0244814	Up-regulated
HGF	1.78528e-05	0.175826	0.00791398	Up-regulated
E2F7	0.000291627	0.174235	0.0472626	Up-regulated
PTHLH	1.9371e-05	0.17258	0.00836679	Up-regulated
IKBIP	0.000177581	0.165471	0.0371003	Up-regulated
BTN3A2	0.000216572	0.156381	0.0410164	Up-regulated
CHURC1-FNTB	3.85091e-05	0.109265	0.0141019	Up-regulated
SERPINI1	0.000146309	0.0895094	0.0342303	Up-regulated
GDPD1	0.000176187	0.0775503	0.0371003	Up-regulated
AFAP1	2.92969e-05	0.0130784	0.0114185	Up-regulated
DNA2	0.00018698	-0.0166403	0.0371003	Down-regulated
KALRN	0.000170793	-0.0747124	0.0370049	Down-regulated
TXNRD3	0.000261902	-0.0944628	0.0445715	Down-regulated
C8orf58	5.65435e-05	-0.11127	0.0176384	Down-regulated
PFN1	5.10349e-05	-0.112035	0.0168565	Down-regulated
TFB2M	7.12094e-05	-0.130326	0.0199921	Down-regulated
PLXNA2	0.000120023	-0.13844	0.0292447	Down-regulated
SSBP1	0.000253808	-0.166404	0.0442345	Down-regulated
R3HCC1	0.000187209	-0.17948	0.0371003	Down-regulated
SLIRP	0.000115068	-0.18167	0.0289301	Down-regulated
N4BP3	0.000279942	-0.184741	0.0462316	Down-regulated
PLGRKT	0.000316815	-0.185708	0.0498761	Down-regulated
MRPL20	0.000221579	-0.193317	0.0410164	Down-regulated
ABCC1	0.000254719	-0.194689	0.0442345	Down-regulated
PPDPF	2.46345e-05	-0.196389	0.0101212	Down-regulated
EHD4	0.00018618	-0.200501	0.0371003	Down-regulated
RBM3	0.000121527	-0.201688	0.0292447	Down-regulated
PSAT1	2.10542e-06	-0.202839	0.00194244	Down-regulated
KANK2	6.1585e-05	-0.206928	0.0188618	Down-regulated
CALD1	1.61841e-05	-0.212857	0.00740133	Down-regulated
SRSF5	0.000186194	-0.213366	0.0371003	Down-regulated
ARAP3	0.000119809	-0.219304	0.0292447	Down-regulated
EGFL7	3.3596e-06	-0.220833	0.00235802	Down-regulated
RRAS	0.000109081	-0.223433	0.0282687	Down-regulated
ROBO4	1.19794e-05	-0.228052	0.00650947	Down-regulated
FAM107B	0.00018521	-0.233608	0.0371003	Down-regulated
ARHGDIB	6.04615e-06	-0.234022	0.00368576	Down-regulated
TRIB3	2.19899e-05	-0.236778	0.00926052	Down-regulated
COTL1	0.00024942	-0.236908	0.0442345	Down-regulated
MICOS13	2.98257e-05	-0.239311	0.0114185	Down-regulated
FRMD4A	0.000230149	-0.246015	0.0417464	Down-regulated
MGLL	0.000261952	-0.247351	0.0445715	Down-regulated
DLC1	0.000309828	-0.248757	0.0492363	Down-regulated
ENG	2.07889e-07	-0.25717	0.000389098	Down-regulated
CSRP1	0.00022017	-0.262853	0.0410164	Down-regulated
SH2D3C	1.32547e-05	-0.267241	0.00678226	Down-regulated
CALM2	1.478e-06	-0.281626	0.00165979	Down-regulated
SNRK	1.32867e-05	-0.306616	0.00678226	Down-regulated
TXNIP	5.89014e-06	-0.308381	0.00368576	Down-regulated
KLF10	7.58702e-07	-0.311164	0.00106503	Down-regulated
CLDN5	8.61606e-05	-0.314202	0.0234093	Down-regulated
PTPRE	7.22786e-07	-0.347322	0.00106503	Down-regulated
PDGFB	2.19094e-06	-0.358621	0.00194244	Down-regulated
FAM43A	1.34252e-07	-0.367229	0.000300347	Down-regulated
MYC	1.03564e-08	-0.375898	4.17327e-05	Down-regulated
ID3	6.63423e-05	-0.39075	0.0196059	Down-regulated
SOX18	1.47583e-05	-0.485969	0.00710298	Down-regulated
IER2	6.90461e-14	-0.499482	1.16308e-09	Down-regulated
APLN	6.90327e-09	-0.696816	3.87618e-05	Down-regulated
EDN1	6.00104e-11	-0.905414	5.05437e-07	Down-regulated

## Sheet: HBMEC_Trophozoite_iRBC
gene	p.value	LogFC	FDR	Expression
CCN1	9.73154e-05	0.360544	0.0248586	Up-regulated
ERRFI1	2.24378e-05	0.349197	0.0119065	Up-regulated
INHBA	7.57619e-07	0.311335	0.00127621	Up-regulated
NTN4	1.06394e-05	0.3053	0.00716883	Up-regulated
CITED2	1.42184e-06	0.285048	0.00217735	Up-regulated
EDIL3	2.26185e-05	0.277969	0.0119065	Up-regulated
HYI	7.29046e-05	0.270371	0.0216226	Up-regulated
UCHL1	7.75329e-05	0.250893	0.0225179	Up-regulated
VEGFC	0.000107002	0.249556	0.0259422	Up-regulated
TXNRD2	4.14108e-05	0.245728	0.0174391	Up-regulated
TPM2	3.76072e-06	0.242753	0.00395933	Up-regulated
ALCAM	9.73977e-05	0.238505	0.0248586	Up-regulated
ABI3BP	0.000149938	0.233412	0.0328009	Up-regulated
PTPRF	6.39484e-05	0.232276	0.0211218	Up-regulated
HES4	6.2965e-05	0.227507	0.0211218	Up-regulated
EMP3	7.30118e-05	0.223839	0.0216226	Up-regulated
MYL12B	5.58382e-06	0.219864	0.00476257	Up-regulated
KDELR3	2.14727e-06	0.218997	0.00278237	Up-regulated
ANXA3	0.000108342	0.218599	0.0259422	Up-regulated
LDHA	4.41067e-05	0.216345	0.0176899	Up-regulated
CRIM1	3.34662e-05	0.215421	0.0144548	Up-regulated
CTNNAL1	7.31663e-05	0.213238	0.0216226	Up-regulated
SNCG	2.79962e-05	0.202285	0.0134742	Up-regulated
PBDC1	2.05934e-05	0.202219	0.0115632	Up-regulated
PTGR1	0.000160519	0.196319	0.0342271	Up-regulated
PRDX2	4.73221e-05	0.19598	0.0181168	Up-regulated
DDX21	3.41254e-06	0.195793	0.00383228	Up-regulated
NNMT	3.04534e-05	0.19555	0.0138646	Up-regulated
DNMT1	0.000186039	0.19546	0.0363642	Up-regulated
PRDX1	0.000184516	0.192058	0.0363642	Up-regulated
PPIG	6.58499e-06	0.190036	0.005042	Up-regulated
MPST	8.24075e-05	0.189391	0.0235281	Up-regulated
MRPL16	1.24567e-05	0.188845	0.00777159	Up-regulated
COPB1	4.60541e-06	0.187765	0.00430989	Up-regulated
RAD21	2.05373e-05	0.186477	0.0115632	Up-regulated
SLC38A2	2.72051e-05	0.185568	0.0134742	Up-regulated
EIF5	9.48061e-05	0.179035	0.0248586	Up-regulated
PDIA3	9.40245e-05	0.177878	0.0248586	Up-regulated
FEZ2	1.66094e-06	0.177451	0.00233155	Up-regulated
RTCB	6.03821e-05	0.176469	0.0207579	Up-regulated
TKT	0.000238192	0.175044	0.0400742	Up-regulated
PSIP1	0.000258778	0.174613	0.0415154	Up-regulated
DIPK2A	0.000220788	0.173653	0.0399279	Up-regulated
TPI1	1.24484e-05	0.17163	0.00777159	Up-regulated
PWP1	9.03777e-05	0.171608	0.0248586	Up-regulated
EIF6	7.26733e-05	0.171479	0.0216226	Up-regulated
CAV1	0.000105167	0.170693	0.0259422	Up-regulated
CALU	1.54679e-05	0.162047	0.00930562	Up-regulated
IDH3B	0.00022281	0.160289	0.0399279	Up-regulated
TMED9	7.0321e-05	0.160044	0.0216226	Up-regulated
ITGBL1	0.000197213	0.158351	0.0363642	Up-regulated
NUP85	4.30444e-05	0.156537	0.017685	Up-regulated
MX1	5.65458e-06	0.154556	0.00476257	Up-regulated
SNW1	0.000233565	0.153622	0.0400742	Up-regulated
EIF2S2	0.000143202	0.150206	0.0321632	Up-regulated
FGF2	5.27441e-05	0.148834	0.0195374	Up-regulated
VCP	4.69662e-05	0.146986	0.0181168	Up-regulated
PKM	0.000137039	0.14275	0.031393	Up-regulated
HNRNPR	0.000190465	0.140074	0.0363642	Up-regulated
GCHFR	0.000113695	0.139659	0.0265999	Up-regulated
EEF1A2	6.54409e-05	0.139364	0.0211991	Up-regulated
KLC2	0.000188046	0.133208	0.0363642	Up-regulated
COPE	0.000243783	0.132475	0.0402601	Up-regulated
SRRM2	0.00018357	0.12455	0.0363642	Up-regulated
MRPL22	0.00014585	0.122615	0.0323268	Up-regulated
SSR1	9.464e-05	0.110693	0.0248586	Up-regulated
HLA-C	0.000240278	0.104804	0.0400742	Up-regulated
H1-4	0.000231946	0.0843065	0.0400742	Up-regulated
ARHGAP11A	0.000198427	0.0692911	0.0363642	Up-regulated
GSDMC	0.000237338	0.0514133	0.0400742	Up-regulated
CYP2E1	2.78313e-05	-0.0221231	0.0134742	Down-regulated
SYCE2	0.000151883	-0.0274828	0.0328009	Down-regulated
DIP2B	9.12842e-05	-0.0537716	0.0248586	Down-regulated
LASP1	0.000232874	-0.0650762	0.0400742	Down-regulated
TEX14	0.000168741	-0.0836975	0.0353788	Down-regulated
SHROOM4	6.0288e-05	-0.0903257	0.0207579	Down-regulated
FOSB	7.2406e-07	-0.0970832	0.00127621	Down-regulated
PDIK1L	2.97342e-05	-0.105017	0.0138646	Down-regulated
AMPD3	0.000172476	-0.109908	0.0354311	Down-regulated
GFOD1	0.000109344	-0.112805	0.0259422	Down-regulated
CLCN3	0.000197773	-0.113534	0.0363642	Down-regulated
FLRT2	0.000137909	-0.118388	0.031393	Down-regulated
PDE4B	0.000198605	-0.120536	0.0363642	Down-regulated
DENND2B	3.20121e-05	-0.121685	0.0141906	Down-regulated
ITPRIPL2	0.000269791	-0.121915	0.0428739	Down-regulated
NPR1	0.000170121	-0.149575	0.0353788	Down-regulated
UMAD1	0.000235553	-0.149777	0.0400742	Down-regulated
PFKFB3	0.000198525	-0.15366	0.0363642	Down-regulated
PPDPF	5.33523e-05	-0.156098	0.0195374	Down-regulated
SPSB1	0.000290551	-0.162146	0.0453178	Down-regulated
ARAP3	0.000274422	-0.163939	0.0432022	Down-regulated
FOS	2.30792e-07	-0.16995	0.000555385	Down-regulated
SH3BP5	0.000252271	-0.170179	0.0408606	Down-regulated
SH3PXD2A	5.95799e-06	-0.175323	0.00477916	Down-regulated
MGST2	0.000248944	-0.192394	0.0407132	Down-regulated
GPCPD1	7.71801e-06	-0.196718	0.0056526	Down-regulated
TSPAN14	3.23055e-06	-0.199655	0.00383228	Down-regulated
RALA	6.02301e-05	-0.205268	0.0207579	Down-regulated
TMCC3	8.44605e-06	-0.219984	0.00592807	Down-regulated
HNMT	1.53557e-07	-0.230677	0.000448774	Down-regulated
TXNIP	4.59038e-06	-0.23417	0.00430989	Down-regulated
MEF2C	0.000104663	-0.248388	0.0259422	Down-regulated
KLF10	1.59848e-07	-0.257456	0.000448774	Down-regulated
ELK3	4.38718e-07	-0.26178	0.000923776	Down-regulated
SH2D3C	1.01293e-10	-0.312635	5.68763e-07	Down-regulated
IER2	1.48008e-12	-0.34617	1.2466e-08	Down-regulated
CLDN5	1.03851e-09	-0.380252	4.37344e-06	Down-regulated
MDK	1.00943e-14	-0.384791	1.70039e-10	Down-regulated

## Sheet: HBVP_iRBC_Egress
gene	p.value	LogFC	FDR	Expression
ISG15	0	2.55125	0	Up-regulated
IFIT3	0	2.4571	0	Up-regulated
IFI6	0	2.19388	0	Up-regulated
IFIT1	0	2.18749	0	Up-regulated
MX1	0	1.81543	0	Up-regulated
IFIT2	2.37409e-229	1.67049	3.72007e-226	Up-regulated
PLSCR1	0	1.62858	0	Up-regulated
EIF2AK2	0	1.58867	0	Up-regulated
RND3	2.123e-213	1.50627	2.8514e-210	Up-regulated
DDX58	0	1.48264	0	Up-regulated
HMOX1	6.20453e-149	1.44709	4.72969e-146	Up-regulated
ZC3HAV1	0	1.33943	0	Up-regulated
STAT1	2.74805e-300	1.29466	7.04626e-297	Up-regulated
EPSTI1	1.10803e-251	1.28989	1.95325e-248	Up-regulated
IFI44L	4.66582e-299	1.21437	1.09666e-295	Up-regulated
IFI16	4.15494e-202	1.13042	4.88292e-199	Up-regulated
IFI44	8.58516e-275	1.10619	1.86265e-271	Up-regulated
SP100	9.58203e-193	1.0759	1.08104e-189	Up-regulated
OAS3	0	1.03975	0	Up-regulated
SP110	1.04473e-214	1.024	1.55088e-211	Up-regulated
PNPT1	2.11281e-213	0.968527	2.8514e-210	Up-regulated
MT-CO3	6.29607e-78	0.965316	2.36774e-75	Up-regulated
IRF7	3.71621e-191	0.95667	4.03137e-188	Up-regulated
PARP9	1.89528e-267	0.94494	3.8183e-264	Up-regulated
PARP14	1.74859e-165	0.925513	1.59094e-162	Up-regulated
IFIH1	3.31168e-257	0.92083	6.22706e-254	Up-regulated
IFITM3	6.893e-102	0.917005	3.03777e-99	Up-regulated
LY6E	3.44786e-137	0.901384	2.26156e-134	Up-regulated
GBP1	2.35859e-164	0.881779	2.07887e-161	Up-regulated
OAS1	6.95615e-208	0.842514	8.53036e-205	Up-regulated
TENT5A	2.67988e-74	0.826348	9.44827e-72	Up-regulated
IRF9	1.85407e-170	0.81259	1.80324e-167	Up-regulated
MT-CO2	3.17607e-81	0.794677	1.21056e-78	Up-regulated
IER2	6.13941e-77	0.783825	2.24886e-74	Up-regulated
IFI35	4.02754e-164	0.782979	3.44233e-161	Up-regulated
HERC5	1.40378e-183	0.77447	1.46643e-180	Up-regulated
MT-ND3	3.66721e-61	0.773179	1.10036e-58	Up-regulated
FBXO32	5.76643e-44	0.770238	1.37832e-41	Up-regulated
PSMB9	3.39327e-127	0.768018	1.91414e-124	Up-regulated
UBE2L6	2.93314e-113	0.762565	1.45139e-110	Up-regulated
PSMB8	1.5098e-121	0.761613	8.18919e-119	Up-regulated
TRIM22	7.05001e-139	0.761233	4.84989e-136	Up-regulated
ADAR	1.64238e-146	0.747977	1.18778e-143	Up-regulated
HELZ2	9.44922e-232	0.744539	1.56774e-228	Up-regulated
SHFL	2.71815e-128	0.733853	1.5646e-125	Up-regulated
DTX3L	7.77071e-175	0.728275	7.8276e-172	Up-regulated
PMAIP1	1.18547e-71	0.727577	4.0776e-69	Up-regulated
MT-CYB	7.13003e-63	0.725992	2.16239e-60	Up-regulated
B2M	3.20282e-117	0.722809	1.67288e-114	Up-regulated
TAP1	7.64193e-133	0.699085	4.68567e-130	Up-regulated
KLF6	7.39758e-70	0.687662	2.48391e-67	Up-regulated
DDX60L	7.04574e-131	0.66137	4.22819e-128	Up-regulated
MT-CO1	2.95009e-55	0.645515	8.23835e-53	Up-regulated
TRIM25	1.22471e-155	0.64211	9.86942e-153	Up-regulated
RSAD2	1.32028e-135	0.629126	8.46328e-133	Up-regulated
ZNFX1	5.02394e-138	0.618768	3.37382e-135	Up-regulated
PLIN2	3.60003e-19	0.607945	3.71938e-17	Up-regulated
IFIT5	1.15802e-156	0.6036	9.60649e-154	Up-regulated
OGFR	1.00439e-97	0.597308	4.35827e-95	Up-regulated
IGFBP7	2.13438e-26	0.594912	3.13542e-24	Up-regulated
JUN	5.87746e-39	0.592668	1.24642e-36	Up-regulated
IRF1	3.05255e-111	0.587792	1.43495e-108	Up-regulated
PPP1R15A	7.1251e-72	0.587368	2.48103e-69	Up-regulated
HES4	1.31437e-41	0.58577	2.94221e-39	Up-regulated
SAMHD1	7.49696e-154	0.584487	5.87366e-151	Up-regulated
MTRNR2L12	6.24636e-66	0.575553	1.97954e-63	Up-regulated
THEMIS2	1.22334e-116	0.572856	6.27353e-114	Up-regulated
MT-ATP6	8.24788e-40	0.572014	1.78947e-37	Up-regulated
STAT2	1.45885e-103	0.556502	6.63657e-101	Up-regulated
CMPK2	1.06274e-209	0.550086	1.36248e-206	Up-regulated
JUNB	2.97929e-32	0.549632	5.38659e-30	Up-regulated
SHISA5	1.34589e-77	0.549048	4.99483e-75	Up-regulated
MTRNR2L8	2.62839e-60	0.545852	7.80356e-58	Up-regulated
USP18	7.66152e-168	0.538896	7.2031e-165	Up-regulated
EGR1	4.98748e-36	0.534359	1.0048e-33	Up-regulated
PPM1K	2.5799e-81	0.532308	9.96794e-79	Up-regulated
MTRNR2L10	1.55712e-58	0.516998	4.52769e-56	Up-regulated
MDK	3.8192e-46	0.514356	9.53278e-44	Up-regulated
TRIM14	8.46986e-148	0.511787	6.28664e-145	Up-regulated
HLA-B	5.91472e-42	0.511396	1.34536e-39	Up-regulated
PML	2.16908e-82	0.510142	8.61676e-80	Up-regulated
APOL6	1.3855e-113	0.499368	6.97823e-111	Up-regulated
FTH1	2.62679e-25	0.498426	3.76085e-23	Up-regulated
LAP3	1.08823e-75	0.496059	3.93505e-73	Up-regulated
IFITM1	4.38596e-139	0.494723	3.09265e-136	Up-regulated
GDF15	6.62627e-16	0.488182	5.30949e-14	Up-regulated
C5orf56	2.63681e-112	0.484744	1.26053e-109	Up-regulated
COL1A2	1.32308e-21	0.479567	1.5614e-19	Up-regulated
SAMD9	7.25212e-95	0.478484	3.05293e-92	Up-regulated
NCOA7	2.23021e-65	0.474031	6.98922e-63	Up-regulated
NMI	8.16108e-88	0.467544	3.28833e-85	Up-regulated
IFITM2	5.59524e-20	0.464947	6.04651e-18	Up-regulated
LIMA1	3.98537e-48	0.464267	1.05054e-45	Up-regulated
PARP12	2.54346e-117	0.463208	1.35355e-114	Up-regulated
MX2	2.60523e-128	0.457436	1.53084e-125	Up-regulated
SAMD9L	5.97275e-124	0.457289	3.30317e-121	Up-regulated
H3F3B	1.9797e-64	0.454571	6.13598e-62	Up-regulated
IFI27	4.08717e-58	0.452727	1.17631e-55	Up-regulated
BST2	1.96182e-56	0.452022	5.53333e-54	Up-regulated
FAP	2.784e-42	0.441504	6.38397e-40	Up-regulated
ADM	1.95925e-24	0.43936	2.74928e-22	Up-regulated
DDX60	6.58392e-103	0.439153	2.94761e-100	Up-regulated
CFH	8.33527e-32	0.431206	1.46935e-29	Up-regulated
FOS	3.38707e-32	0.428352	6.08486e-30	Up-regulated
PCOLCE	1.49322e-26	0.423178	2.20504e-24	Up-regulated
COL1A1	8.08078e-18	0.420702	7.69995e-16	Up-regulated
TRIM21	2.34411e-105	0.419579	1.08386e-102	Up-regulated
PLEKHA4	1.21035e-74	0.418714	4.32127e-72	Up-regulated
ZFP36L1	5.92407e-28	0.417644	9.2314e-26	Up-regulated
HLA-A	6.51196e-36	0.412532	1.28441e-33	Up-regulated
HLA-E	3.673e-35	0.412279	7.14462e-33	Up-regulated
TRIM38	8.71099e-68	0.411618	2.8569e-65	Up-regulated
HLA-C	8.378e-42	0.411229	1.89041e-39	Up-regulated
LGALS3BP	1.61657e-30	0.409233	2.73026e-28	Up-regulated
SCLT1	4.2335e-45	0.397657	1.03831e-42	Up-regulated
INHBA	1.14869e-15	0.396012	9.02477e-14	Up-regulated
SCG2	5.85927e-09	0.392159	1.98182e-07	Up-regulated
RBBP6	2.6356e-40	0.391993	5.76257e-38	Up-regulated
IRF2	1.18632e-39	0.390017	2.5542e-37	Up-regulated
COL6A1	1.01525e-22	0.389162	1.32571e-20	Up-regulated
SLC3A2	1.81573e-23	0.382418	2.45037e-21	Up-regulated
TIMP3	3.86547e-07	0.381935	8.55104e-06	Up-regulated
ETS2	3.03062e-28	0.380381	4.80217e-26	Up-regulated
JUND	3.96386e-24	0.379458	5.48042e-22	Up-regulated
TDRD7	1.92214e-94	0.379409	7.97265e-92	Up-regulated
SLC25A28	4.95172e-68	0.379388	1.6431e-65	Up-regulated
SERTAD1	1.06787e-29	0.378789	1.77172e-27	Up-regulated
MT-ND4	6.25978e-19	0.378548	6.3739e-17	Up-regulated
CCND3	1.77491e-34	0.37456	3.35981e-32	Up-regulated
PSME1	2.95469e-34	0.373991	5.51901e-32	Up-regulated
HERC6	2.60841e-133	0.373794	1.63489e-130	Up-regulated
MBP	1.67937e-42	0.37366	3.91459e-40	Up-regulated
EHD4	3.01497e-38	0.372986	6.34607e-36	Up-regulated
GADD45A	2.00352e-20	0.371307	2.21605e-18	Up-regulated
DNAJA1	8.89243e-32	0.3711	1.55783e-29	Up-regulated
ZFP36L2	1.03193e-23	0.37049	1.40606e-21	Up-regulated
MMP2	2.50861e-16	0.368634	2.08718e-14	Up-regulated
CST3	1.14018e-22	0.367677	1.46843e-20	Up-regulated
IFI27L2	1.1737e-28	0.36719	1.89167e-26	Up-regulated
NUDCD1	7.80376e-47	0.365255	2.00095e-44	Up-regulated
LNPEP	1.00136e-46	0.360901	2.54444e-44	Up-regulated
CHMP5	1.89148e-36	0.354862	3.83807e-34	Up-regulated
CCNL1	7.924e-38	0.352573	1.64336e-35	Up-regulated
INSIG1	5.35735e-22	0.348744	6.5131e-20	Up-regulated
DUSP5	2.58164e-21	0.34602	2.99651e-19	Up-regulated
TIPARP	5.49401e-22	0.345265	6.65058e-20	Up-regulated
VCL	3.95973e-33	0.34518	7.29962e-31	Up-regulated
SPATS2L	5.36205e-38	0.343483	1.12027e-35	Up-regulated
TMSB4X	6.33784e-15	0.341883	4.63106e-13	Up-regulated
TIMP2	1.03855e-26	0.340721	1.5417e-24	Up-regulated
RBCK1	2.19985e-26	0.340347	3.21486e-24	Up-regulated
UNC93B1	6.64919e-41	0.339387	1.4767e-38	Up-regulated
ELF1	2.94814e-32	0.335929	5.36466e-30	Up-regulated
TRIM5	6.99431e-47	0.332272	1.80986e-44	Up-regulated
SPARC	1.20654e-18	0.329861	1.20016e-16	Up-regulated
TRIM69	3.0007e-63	0.32962	9.19944e-61	Up-regulated
RBP1	5.06878e-07	0.32751	1.08967e-05	Up-regulated
RNF114	1.0119e-27	0.327359	1.54274e-25	Up-regulated
ATF3	6.60017e-45	0.326755	1.60481e-42	Up-regulated
OAS2	1.82766e-112	0.323533	8.88777e-110	Up-regulated
ADAMTSL4-AS1	5.43907e-36	0.323007	1.08035e-33	Up-regulated
GBP3	1.18757e-34	0.321937	2.2632e-32	Up-regulated
MYD88	1.35122e-53	0.320525	3.73638e-51	Up-regulated
DKK3	6.34405e-17	0.317089	5.68044e-15	Up-regulated
IER5L	1.23017e-14	0.313432	8.73976e-13	Up-regulated
BTG3	3.00896e-21	0.313177	3.47818e-19	Up-regulated
SERPINF1	2.15822e-16	0.313126	1.81169e-14	Up-regulated
TNFSF13B	2.41801e-31	0.312448	4.18405e-29	Up-regulated
SOCS1	5.83002e-35	0.311668	1.11861e-32	Up-regulated
NTM	2.78039e-24	0.310966	3.88222e-22	Up-regulated
LUM	9.36633e-15	0.308948	6.75645e-13	Up-regulated
TGFBI	6.67156e-10	0.306926	2.73903e-08	Up-regulated
MT-ND1	1.16342e-15	0.305765	9.11506e-14	Up-regulated
FTL	1.51646e-12	0.304945	8.5887e-11	Up-regulated
CAMK2D	1.5982e-22	0.304872	2.0214e-20	Up-regulated
GPBP1	6.77969e-28	0.303214	1.05067e-25	Up-regulated
OASL	8.1731e-90	0.303103	3.3409e-87	Up-regulated
FRMD5	7.64443e-32	0.30151	1.35605e-29	Up-regulated
ARRDC3	2.39382e-20	0.29762	2.62715e-18	Up-regulated
FEM1C	4.97869e-22	0.297296	6.07896e-20	Up-regulated
BHLHE40	1.45633e-22	0.292671	1.86708e-20	Up-regulated
ANKIB1	1.54025e-22	0.288641	1.95688e-20	Up-regulated
MAP2	9.12337e-28	0.287222	1.3985e-25	Up-regulated
CNN3	1.32128e-14	0.28666	9.33399e-13	Up-regulated
SLFN5	3.08229e-31	0.285526	5.30098e-29	Up-regulated
C1R	4.67845e-22	0.285412	5.7372e-20	Up-regulated
TRIM56	1.46721e-24	0.282024	2.06913e-22	Up-regulated
RIPK2	2.21955e-29	0.280058	3.63967e-27	Up-regulated
C11orf96	5.17161e-12	0.278029	2.72646e-10	Up-regulated
PSME2	4.05262e-22	0.276945	5.03542e-20	Up-regulated
MSMO1	3.58003e-12	0.275654	1.91967e-10	Up-regulated
FOSL2	6.95454e-19	0.274617	7.05586e-17	Up-regulated
COL6A2	1.08545e-13	0.274507	6.89529e-12	Up-regulated
CD68	5.7513e-22	0.27318	6.93228e-20	Up-regulated
PLEKHO1	1.55601e-17	0.272272	1.44842e-15	Up-regulated
COLEC12	1.40757e-23	0.271906	1.90868e-21	Up-regulated
NFKBIA	2.96688e-08	0.269943	8.62688e-07	Up-regulated
ABL2	1.08994e-22	0.269612	1.41018e-20	Up-regulated
ZFP36	5.2958e-15	0.268989	3.89995e-13	Up-regulated
RICTOR	1.86371e-19	0.268804	1.96876e-17	Up-regulated
PSMA3	1.52838e-22	0.267463	1.95058e-20	Up-regulated
SAT1	2.69491e-07	0.267452	6.2049e-06	Up-regulated
SPSB1	3.83178e-28	0.266184	6.03773e-26	Up-regulated
COL18A1	9.63586e-12	0.265955	4.94144e-10	Up-regulated
PPDPF	2.61726e-14	0.265714	1.80048e-12	Up-regulated
SOX4	3.08371e-08	0.265033	8.92061e-07	Up-regulated
SQSTM1	9.40295e-15	0.263658	6.76557e-13	Up-regulated
EFEMP2	2.9033e-13	0.262468	1.75348e-11	Up-regulated
BRD2	3.82305e-18	0.259036	3.68018e-16	Up-regulated
SERPINE1	0.00159139	0.258929	0.0108602	Up-regulated
ISG20	9.3615e-14	0.258631	6.02833e-12	Up-regulated
SCG5	4.25168e-14	0.258187	2.79531e-12	Up-regulated
ANKFY1	2.08337e-32	0.256086	3.81568e-30	Up-regulated
GNB4	4.63389e-16	0.255808	3.75572e-14	Up-regulated
SDCBP	1.81686e-15	0.25506	1.38874e-13	Up-regulated
GMPR	4.29968e-67	0.254204	1.39394e-64	Up-regulated
OSTC	3.17496e-16	0.252261	2.62609e-14	Up-regulated
WARS	1.29612e-29	0.249948	2.13784e-27	Up-regulated
CDKN1C	3.56813e-07	0.249838	7.96826e-06	Up-regulated
CHN1	1.50816e-16	0.249828	1.29294e-14	Up-regulated
KRT10	9.33693e-13	0.248906	5.39648e-11	Up-regulated
NFKBIZ	4.52702e-22	0.248121	5.57575e-20	Up-regulated
SSR3	7.52343e-16	0.248032	5.97742e-14	Up-regulated
KLF7	1.06543e-12	0.247413	6.0954e-11	Up-regulated
BRI3	1.00383e-13	0.246011	6.44941e-12	Up-regulated
LOXL2	5.01974e-11	0.245751	2.3597e-09	Up-regulated
ATF4	1.00515e-10	0.24426	4.53603e-09	Up-regulated
TLE4	4.80168e-31	0.244101	8.15852e-29	Up-regulated
HIF1A	1.74777e-10	0.243433	7.71453e-09	Up-regulated
COL11A1	9.26929e-08	0.243327	2.37673e-06	Up-regulated
PARP10	3.33525e-52	0.243081	9.04527e-50	Up-regulated
MT-ND5	1.91522e-08	0.24281	5.78981e-07	Up-regulated
SH3BGRL	3.65953e-18	0.242594	3.54697e-16	Up-regulated
VAT1	1.17849e-13	0.242446	7.43611e-12	Up-regulated
AL158152.1	3.43643e-17	0.241555	3.13671e-15	Up-regulated
VAMP5	1.98468e-13	0.241396	1.21164e-11	Up-regulated
XAF1	6.99988e-71	0.241394	2.3787e-68	Up-regulated
RGMB	4.50751e-17	0.241017	4.08792e-15	Up-regulated
RALA	1.40059e-17	0.240838	1.31679e-15	Up-regulated
PRKD2	8.84998e-36	0.240372	1.73343e-33	Up-regulated
ACSBG2	1.70148e-81	0.239993	6.66531e-79	Up-regulated
ZCCHC2	3.49819e-23	0.239168	4.63222e-21	Up-regulated
NECTIN2	1.01726e-13	0.238528	6.49137e-12	Up-regulated
PPP2R2A	8.475e-19	0.238267	8.53705e-17	Up-regulated
OPTN	3.71673e-14	0.238085	2.4666e-12	Up-regulated
VCAN	7.87417e-08	0.238014	2.06789e-06	Up-regulated
MASTL	4.96853e-53	0.236784	1.36056e-50	Up-regulated
CLIC4	9.96573e-17	0.236285	8.7293e-15	Up-regulated
ITM2B	5.02714e-14	0.235461	3.2898e-12	Up-regulated
CNP	2.20764e-22	0.235373	2.7674e-20	Up-regulated
SOX11	1.94692e-16	0.235371	1.654e-14	Up-regulated
ADPRHL2	2.65282e-14	0.232623	1.81609e-12	Up-regulated
FOSB	2.2178e-26	0.23217	3.22438e-24	Up-regulated
SERPING1	1.93891e-08	0.230918	5.85515e-07	Up-regulated
APOL2	5.708e-28	0.230506	8.94412e-26	Up-regulated
CTSB	8.07637e-08	0.23038	2.11312e-06	Up-regulated
LINC01619	6.79206e-27	0.230295	1.01899e-24	Up-regulated
CD109	6.70428e-11	0.229871	3.105e-09	Up-regulated
N4BP1	3.09512e-21	0.229682	3.56318e-19	Up-regulated
SP140L	2.83982e-26	0.229355	4.10754e-24	Up-regulated
RNF213	1.1289e-18	0.229336	1.1291e-16	Up-regulated
APLP2	1.02286e-11	0.228646	5.20695e-10	Up-regulated
COL4A2	8.27236e-07	0.228383	1.69074e-05	Up-regulated
CDK17	3.23909e-19	0.227295	3.35877e-17	Up-regulated
AC007952.4	2.00278e-30	0.227215	3.36241e-28	Up-regulated
JAM2	2.13668e-14	0.225576	1.48071e-12	Up-regulated
NLRC5	2.12258e-51	0.224036	5.70166e-49	Up-regulated
CEBPB	1.02321e-06	0.223077	2.04823e-05	Up-regulated
TNFAIP3	5.05417e-09	0.222645	1.73422e-07	Up-regulated
ENY2	3.74327e-18	0.222004	3.61571e-16	Up-regulated
GPC6	1.78022e-06	0.221684	3.3631e-05	Up-regulated
VIM	3.43358e-09	0.221682	1.22433e-07	Up-regulated
COL4A1	1.71405e-05	0.221615	0.00024528	Up-regulated
HDAC9	1.43835e-20	0.22141	1.60351e-18	Up-regulated
NRP2	1.35206e-06	0.22132	2.63727e-05	Up-regulated
AC116407.2	6.6243e-60	0.221293	1.94623e-57	Up-regulated
LIPA	4.31722e-21	0.221138	4.92984e-19	Up-regulated
TMA7	4.12093e-19	0.220653	4.242e-17	Up-regulated
NID1	1.05998e-10	0.220439	4.76822e-09	Up-regulated
CREBRF	1.05616e-17	0.22006	1.003e-15	Up-regulated
RRAGC	4.19587e-14	0.220002	2.77153e-12	Up-regulated
BTN2A1	4.20507e-22	0.219855	5.20193e-20	Up-regulated
PLAU	0.000102194	0.219645	0.00111764	Up-regulated
GPR180	2.64729e-14	0.219578	1.81609e-12	Up-regulated
TMEM50A	4.04412e-12	0.219264	2.14811e-10	Up-regulated
CKS1B	3.53121e-12	0.21792	1.8971e-10	Up-regulated
APOE	7.11259e-05	0.217716	0.000817818	Up-regulated
AXL	7.68182e-14	0.217245	4.9694e-12	Up-regulated
ADAMTS6	3.49624e-06	0.217005	6.14785e-05	Up-regulated
DCP1A	5.48451e-17	0.216741	4.94219e-15	Up-regulated
FOSL1	1.41823e-08	0.216714	4.38608e-07	Up-regulated
GRINA	5.59344e-11	0.216309	2.61197e-09	Up-regulated
GREM1	3.2115e-06	0.216229	5.68972e-05	Up-regulated
ITGB1	7.13863e-15	0.215947	5.1893e-13	Up-regulated
PHF11	2.8803e-17	0.215747	2.65487e-15	Up-regulated
KCNE4	5.30954e-14	0.215266	3.45856e-12	Up-regulated
NAPA	7.3838e-17	0.215206	6.59051e-15	Up-regulated
SLC6A6	8.20474e-09	0.214539	2.67531e-07	Up-regulated
MTRNR2L1	8.92041e-17	0.214413	7.91196e-15	Up-regulated
CLIC1	1.61149e-10	0.214081	7.13534e-09	Up-regulated
PLTP	2.19459e-10	0.213718	9.61155e-09	Up-regulated
ZFPM2-AS1	4.41337e-08	0.213652	1.22882e-06	Up-regulated
RGS17	2.06885e-08	0.212978	6.20106e-07	Up-regulated
HDX	2.73431e-29	0.211825	4.45787e-27	Up-regulated
COL8A1	1.05286e-06	0.211367	2.10014e-05	Up-regulated
LAPTM4A	2.12897e-13	0.210962	1.29693e-11	Up-regulated
SPART	1.08372e-12	0.210607	6.18751e-11	Up-regulated
CD82	2.4427e-16	0.20966	2.03835e-14	Up-regulated
SYT1	4.81881e-11	0.208865	2.28428e-09	Up-regulated
RAB9A	7.60634e-13	0.208592	4.45097e-11	Up-regulated
LAMTOR4	1.67713e-13	0.208294	1.03283e-11	Up-regulated
RBM43	1.05164e-21	0.207741	1.24629e-19	Up-regulated
CD99	1.37288e-08	0.206444	4.26453e-07	Up-regulated
GPNMB	1.46937e-13	0.206349	9.1538e-12	Up-regulated
SF3B1	2.48589e-12	0.206288	1.35881e-10	Up-regulated
BTG1	9.98885e-08	0.206239	2.54504e-06	Up-regulated
JARID2	3.78163e-07	0.206159	8.37213e-06	Up-regulated
MYL12A	2.91769e-08	0.206046	8.49261e-07	Up-regulated
PRKCE	3.87845e-22	0.20535	4.84034e-20	Up-regulated
SDC4	2.43215e-07	0.20462	5.6787e-06	Up-regulated
BLOC1S1	1.94347e-09	0.204533	7.25073e-08	Up-regulated
PLEKHF1	4.41322e-35	0.203498	8.52568e-33	Up-regulated
LAMB1	1.0063e-08	0.20349	3.218e-07	Up-regulated
IRF2BP2	3.29385e-09	0.202314	1.17748e-07	Up-regulated
COL5A2	4.06487e-07	0.201799	8.95002e-06	Up-regulated
UQCR10	1.79071e-12	0.201339	1.00014e-10	Up-regulated
AP001610.2	4.54143e-95	0.20117	1.94078e-92	Up-regulated
TRIM34	3.08556e-48	0.20101	8.21021e-46	Up-regulated
SRRM1	4.60957e-15	0.200826	3.42139e-13	Up-regulated
CLU	7.08232e-08	0.20052	1.87565e-06	Up-regulated
MYL6	6.76656e-10	0.199879	2.774e-08	Up-regulated
PSAP	4.55446e-09	0.199529	1.57618e-07	Up-regulated
AK5	1.35352e-15	0.199352	1.05751e-13	Up-regulated
CD63	4.75182e-12	0.198962	2.51454e-10	Up-regulated
HSPB6	3.13258e-10	0.198017	1.33631e-08	Up-regulated
CCN2	4.22012e-05	0.197464	0.000529486	Up-regulated
SOCS3	1.2545e-14	0.197412	8.89025e-13	Up-regulated
TBX3	1.72301e-05	0.197042	0.000246187	Up-regulated
FBXL7	1.22849e-09	0.19647	4.79278e-08	Up-regulated
RBM3	3.38793e-10	0.195997	1.43911e-08	Up-regulated
PRDX6	1.00065e-09	0.195879	3.992e-08	Up-regulated
COL3A1	3.19223e-08	0.195867	9.19682e-07	Up-regulated
DRAP1	2.42403e-10	0.195126	1.04701e-08	Up-regulated
YTHDC1	8.32489e-12	0.195042	4.30832e-10	Up-regulated
PLSCR2	1.2514e-36	0.194839	2.55766e-34	Up-regulated
FNIP1	1.27093e-07	0.19413	3.14996e-06	Up-regulated
CDC42EP3	5.06553e-09	0.19391	1.736e-07	Up-regulated
MEF2C-AS1	6.26454e-15	0.19376	4.58939e-13	Up-regulated
CAVIN1	5.64998e-08	0.19353	1.52788e-06	Up-regulated
TGIF1	2.24068e-09	0.193061	8.25044e-08	Up-regulated
MCRIP1	1.40711e-08	0.1926	4.35648e-07	Up-regulated
CCAR1	1.65493e-12	0.192587	9.31684e-11	Up-regulated
MIR31HG	2.60273e-07	0.190877	6.0271e-06	Up-regulated
FCGRT	1.08955e-06	0.190559	2.16567e-05	Up-regulated
SLC8A1	3.25244e-07	0.190372	7.3388e-06	Up-regulated
MOXD1	1.68408e-09	0.190077	6.38433e-08	Up-regulated
STARD4	1.06296e-12	0.190044	6.09365e-11	Up-regulated
MXRA8	6.50933e-06	0.189416	0.000106371	Up-regulated
AC104389.5	7.68377e-19	0.187648	7.76777e-17	Up-regulated
PRRC2C	2.90459e-14	0.18764	1.98363e-12	Up-regulated
UBC	3.62467e-06	0.187115	6.35782e-05	Up-regulated
NRP1	6.1287e-09	0.185499	2.05541e-07	Up-regulated
TYMP	3.60442e-14	0.18533	2.3977e-12	Up-regulated
PDXK	1.86263e-10	0.184902	8.20866e-09	Up-regulated
KCNT2	7.84307e-28	0.18481	1.20882e-25	Up-regulated
XIAP	5.37399e-12	0.184786	2.82786e-10	Up-regulated
ECE1	3.14728e-07	0.184773	7.14054e-06	Up-regulated
HEXA	2.92413e-09	0.184529	1.05602e-07	Up-regulated
LEPR	2.59465e-11	0.18416	1.27495e-09	Up-regulated
LGALS1	1.51003e-05	0.184085	0.000219539	Up-regulated
CERCAM	8.27698e-08	0.183709	2.1576e-06	Up-regulated
MTRNR2L6	2.25597e-21	0.183655	2.62932e-19	Up-regulated
IGFBP6	0.00157497	0.183163	0.0107742	Up-regulated
GEM	1.25286e-11	0.182988	6.32145e-10	Up-regulated
VGF	5.22783e-09	0.182652	1.78542e-07	Up-regulated
MIR4435-2HG	4.15099e-07	0.182468	9.1325e-06	Up-regulated
PIGT	2.20011e-10	0.1822	9.6208e-09	Up-regulated
MYOF	3.22118e-07	0.181615	7.27408e-06	Up-regulated
EDIL3	7.07788e-08	0.181286	1.87565e-06	Up-regulated
OST4	9.02161e-08	0.181134	2.32379e-06	Up-regulated
TNFSF10	2.56261e-42	0.181076	5.92446e-40	Up-regulated
CNN2	2.36648e-10	0.180939	1.0254e-08	Up-regulated
THAP3	9.1621e-12	0.180351	4.71564e-10	Up-regulated
PPIB	9.48736e-11	0.180268	4.32296e-09	Up-regulated
NR2F2	0.000281059	0.180043	0.00259851	Up-regulated
BACE2	7.0132e-05	0.179891	0.000807706	Up-regulated
COL12A1	7.48233e-07	0.179799	1.54608e-05	Up-regulated
ERAP2	2.13614e-15	0.179789	1.61528e-13	Up-regulated
CASP7	1.04171e-13	0.179538	6.63235e-12	Up-regulated
ANXA1	0.000377337	0.178521	0.00330214	Up-regulated
CLK1	6.07319e-09	0.178426	2.04165e-07	Up-regulated
SCARB2	1.14596e-10	0.177596	5.12229e-09	Up-regulated
RNF149	6.79228e-10	0.17722	2.7805e-08	Up-regulated
MCL1	3.58429e-06	0.176985	6.2909e-05	Up-regulated
AC098829.1	6.12314e-16	0.176564	4.92031e-14	Up-regulated
AGRN	1.88437e-22	0.17656	2.3727e-20	Up-regulated
CENPW	1.61247e-15	0.176419	1.23923e-13	Up-regulated
TIMP1	0.00639957	0.176005	0.0326461	Up-regulated
CFLAR	7.25986e-09	0.175622	2.38932e-07	Up-regulated
PHACTR4	1.75686e-15	0.174998	1.34653e-13	Up-regulated
NEAT1	6.09367e-05	0.174861	0.000717928	Up-regulated
CXCL2	5.92273e-19	0.174793	6.05256e-17	Up-regulated
GCLM	4.21698e-09	0.174591	1.46839e-07	Up-regulated
AIDA	1.5309e-09	0.174391	5.87468e-08	Up-regulated
HMGN2	1.55549e-09	0.174282	5.96093e-08	Up-regulated
GTPBP1	1.20975e-20	0.174247	1.3594e-18	Up-regulated
LMAN2	4.18249e-08	0.17398	1.16949e-06	Up-regulated
CEBPD	0.000247917	0.173928	0.00234884	Up-regulated
TMSB10	1.13742e-05	0.173709	0.000172235	Up-regulated
ECM1	1.2261e-06	0.173313	2.41496e-05	Up-regulated
MIER1	1.19176e-09	0.173166	4.68155e-08	Up-regulated
WIPI1	3.58436e-09	0.173144	1.27326e-07	Up-regulated
CD81	1.05423e-08	0.172966	3.36364e-07	Up-regulated
TLK2	5.91903e-13	0.17281	3.4926e-11	Up-regulated
MAD2L1BP	1.01196e-13	0.172438	6.47218e-12	Up-regulated
GNAI3	2.21824e-10	0.172165	9.68506e-09	Up-regulated
ANXA2	2.99338e-05	0.171767	0.000394894	Up-regulated
YTHDF2	4.32428e-09	0.171565	1.50205e-07	Up-regulated
ADAMTS1	1.25232e-08	0.171557	3.92465e-07	Up-regulated
BACH1	4.2483e-07	0.171518	9.30306e-06	Up-regulated
KLF3	2.0752e-08	0.171342	6.21348e-07	Up-regulated
PCGF5	3.80938e-09	0.170658	1.34641e-07	Up-regulated
RRAS	1.24864e-06	0.170609	2.45421e-05	Up-regulated
SNX6	5.1909e-10	0.170561	2.16262e-08	Up-regulated
SRGAP2	2.05567e-16	0.170551	1.73075e-14	Up-regulated
TGOLN2	3.2001e-08	0.170486	9.21007e-07	Up-regulated
NAB2	3.23759e-09	0.17045	1.16031e-07	Up-regulated
ZC3H12C	1.77702e-09	0.170202	6.70065e-08	Up-regulated
FAAP20	4.16206e-08	0.169879	1.16575e-06	Up-regulated
SEMA3A	1.27606e-08	0.169878	3.99017e-07	Up-regulated
RDH14	6.23451e-10	0.168148	2.56707e-08	Up-regulated
CTSS	1.5665e-13	0.167763	9.73198e-12	Up-regulated
CALR	1.52494e-06	0.16767	2.94193e-05	Up-regulated
MAML2	0.000459001	0.167499	0.00387144	Up-regulated
ZNF618	2.54164e-18	0.167035	2.47197e-16	Up-regulated
FST	1.67238e-06	0.166644	3.19361e-05	Up-regulated
DDX39B	4.76608e-08	0.1665	1.31921e-06	Up-regulated
MIR100HG	1.96662e-06	0.166227	3.68317e-05	Up-regulated
CAMTA1	3.43153e-09	0.165874	1.22433e-07	Up-regulated
MYH9	3.0519e-10	0.165674	1.30423e-08	Up-regulated
SHC1	5.86062e-09	0.165577	1.98182e-07	Up-regulated
LSM2	5.97254e-09	0.165477	2.01021e-07	Up-regulated
C17orf49	5.28477e-07	0.165384	1.13179e-05	Up-regulated
CDKN2D	8.92325e-09	0.165215	2.8962e-07	Up-regulated
LIMS1	6.9414e-06	0.16484	0.000112518	Up-regulated
ARL6IP1	1.44368e-08	0.164774	4.45502e-07	Up-regulated
DUSP10	6.22338e-13	0.164727	3.65688e-11	Up-regulated
CSF1	2.54673e-19	0.164667	2.66039e-17	Up-regulated
NTNG1	1.05533e-11	0.16453	5.34393e-10	Up-regulated
ARMCX1	1.08492e-09	0.163981	4.30381e-08	Up-regulated
DPYSL3	1.64213e-10	0.16345	7.25959e-09	Up-regulated
CASC15	1.69828e-05	0.162738	0.000243642	Up-regulated
PALM2-AKAP2	5.52658e-07	0.162584	1.18178e-05	Up-regulated
CUTA	1.23034e-06	0.162216	2.42161e-05	Up-regulated
UQCR11	3.44122e-08	0.162112	9.84377e-07	Up-regulated
DAD1	4.4828e-07	0.162079	9.75597e-06	Up-regulated
LY6E-DT	1.42604e-19	0.161745	1.51779e-17	Up-regulated
BET1	2.03964e-09	0.161725	7.57944e-08	Up-regulated
NRIP1	1.34058e-09	0.160646	5.20814e-08	Up-regulated
SPRED2	5.94153e-10	0.16058	2.4536e-08	Up-regulated
SQOR	8.41331e-09	0.159903	2.74015e-07	Up-regulated
PAPPA	8.11359e-05	0.15964	0.000915741	Up-regulated
ARMCX6	6.69495e-09	0.159228	2.21633e-07	Up-regulated
FLOT1	1.63542e-06	0.159226	3.1315e-05	Up-regulated
ATP10A	1.51569e-21	0.158996	1.78125e-19	Up-regulated
RER1	1.25054e-07	0.158821	3.10215e-06	Up-regulated
CPNE1	1.67917e-07	0.158796	4.06184e-06	Up-regulated
LZTS2	5.16024e-08	0.158779	1.41032e-06	Up-regulated
MGP	0.000310939	0.158453	0.00281632	Up-regulated
PTN	2.52721e-07	0.158305	5.88604e-06	Up-regulated
PMP22	4.30913e-05	0.158235	0.000538194	Up-regulated
SPHK1	1.79206e-05	0.158193	0.000255021	Up-regulated
FBLN1	3.79029e-05	0.158	0.000485491	Up-regulated
TAPBP	1.71894e-07	0.157906	4.14028e-06	Up-regulated
NPTX1	1.77293e-12	0.157851	9.94144e-11	Up-regulated
NEXN	3.95111e-06	0.157701	6.84948e-05	Up-regulated
MICOS10	1.28055e-07	0.15761	3.16825e-06	Up-regulated
H2AFJ	2.00795e-07	0.156951	4.76317e-06	Up-regulated
LYST	7.7975e-09	0.156558	2.55138e-07	Up-regulated
MDM2	1.6486e-08	0.156063	5.02146e-07	Up-regulated
OSER1	3.32034e-07	0.155777	7.47133e-06	Up-regulated
DPP7	5.59332e-06	0.155676	9.25276e-05	Up-regulated
FBN1	0.000328778	0.155663	0.00294761	Up-regulated
BSG	3.76863e-06	0.155409	6.56543e-05	Up-regulated
MYLK	6.98139e-08	0.154908	1.85604e-06	Up-regulated
BAZ1A	2.35365e-06	0.154652	4.3135e-05	Up-regulated
NFE2L3	8.27936e-12	0.154589	4.29264e-10	Up-regulated
SNRPA1	3.3687e-08	0.154496	9.66572e-07	Up-regulated
UBL5	4.56679e-09	0.154493	1.57851e-07	Up-regulated
SLC39A7	5.86916e-06	0.154229	9.67503e-05	Up-regulated
MAFB	1.01122e-05	0.154154	0.000156368	Up-regulated
ALDH2	4.3536e-11	0.153787	2.08478e-09	Up-regulated
FGF5	2.8729e-11	0.153436	1.40434e-09	Up-regulated
TMEM140	4.32016e-39	0.153333	9.23107e-37	Up-regulated
GADD45B	0.0011707	0.153253	0.00846925	Up-regulated
PELO	2.85553e-06	0.15317	5.12343e-05	Up-regulated
TAP2	6.29491e-22	0.152385	7.55523e-20	Up-regulated
CLEC2B	0.00286223	0.152242	0.0173425	Up-regulated
MMP14	0.000377132	0.152054	0.00330137	Up-regulated
RBM25	3.81308e-08	0.15134	1.07656e-06	Up-regulated
PLK2	2.12472e-12	0.151299	1.17276e-10	Up-regulated
CSTB	0.00043267	0.151227	0.00369407	Up-regulated
AFF4	7.33486e-10	0.15117	2.99392e-08	Up-regulated
RAB8B	9.60157e-08	0.15092	2.45301e-06	Up-regulated
GNAI2	3.10592e-07	0.150885	7.06471e-06	Up-regulated
RRAD	3.60315e-05	0.149837	0.000465325	Up-regulated
PKIB	5.44511e-08	0.149807	1.47957e-06	Up-regulated
WDR33	1.44198e-07	0.149772	3.52131e-06	Up-regulated
NBDY	2.53355e-06	0.149694	4.60429e-05	Up-regulated
ZFPM2	1.03735e-11	0.149483	5.2623e-10	Up-regulated
CCN1	4.50978e-06	0.149425	7.69035e-05	Up-regulated
MYO1E	3.62429e-11	0.149403	1.7474e-09	Up-regulated
LINC01004	2.2164e-11	0.149394	1.09673e-09	Up-regulated
DDOST	8.18832e-08	0.149317	2.13646e-06	Up-regulated
CPED1	4.21999e-11	0.148918	2.02423e-09	Up-regulated
LRRFIP2	1.18254e-08	0.148797	3.73083e-07	Up-regulated
NT5E	0.00108694	0.148752	0.0079546	Up-regulated
CALCOCO2	1.86144e-06	0.148648	3.50714e-05	Up-regulated
ITGAE	1.71353e-07	0.148627	4.13079e-06	Up-regulated
CHST7	5.07372e-12	0.148618	2.67986e-10	Up-regulated
DECR1	7.20199e-07	0.148488	1.49472e-05	Up-regulated
TPM4	3.99209e-06	0.148229	6.91627e-05	Up-regulated
BAG3	1.74002e-07	0.147345	4.1768e-06	Up-regulated
PIM3	9.36694e-07	0.147269	1.89387e-05	Up-regulated
UGCG	5.09352e-05	0.147265	0.000617373	Up-regulated
FNIP2	4.0816e-09	0.146616	1.42654e-07	Up-regulated
ABCA1	2.40707e-06	0.146309	4.40737e-05	Up-regulated
AC004551.1	4.16545e-66	0.146012	1.33508e-63	Up-regulated
MXRA7	1.21473e-05	0.145961	0.000181911	Up-regulated
SERF2	4.17296e-06	0.145952	7.17673e-05	Up-regulated
SRGAP1	4.82681e-06	0.14578	8.16677e-05	Up-regulated
SAT2	1.66875e-05	0.144817	0.00023965	Up-regulated
C6orf62	4.23909e-07	0.144798	9.29011e-06	Up-regulated
DNAJB4	2.08657e-06	0.144619	3.87949e-05	Up-regulated
AKAP17A	1.35999e-09	0.144615	5.27626e-08	Up-regulated
VEGFC	5.83944e-05	0.144267	0.000691732	Up-regulated
NOP10	1.64193e-05	0.144193	0.000236521	Up-regulated
TRIP12	7.34193e-07	0.14419	1.5204e-05	Up-regulated
PATL1	6.03835e-10	0.144158	2.48993e-08	Up-regulated
PPP1R12A	4.79671e-08	0.143929	1.32638e-06	Up-regulated
SNRPF	7.43896e-07	0.143792	1.53853e-05	Up-regulated
MTERF1	2.05442e-11	0.143347	1.02376e-09	Up-regulated
SOX9	4.61776e-07	0.143188	1.00342e-05	Up-regulated
AZI2	1.95607e-06	0.143025	3.66828e-05	Up-regulated
TRAPPC2L	3.69136e-06	0.142947	6.44673e-05	Up-regulated
CCDC200	6.53284e-24	0.142942	8.98824e-22	Up-regulated
HMGCS1	8.7192e-09	0.142459	2.83324e-07	Up-regulated
NPC1	1.14457e-08	0.142455	3.63135e-07	Up-regulated
POR	3.55425e-07	0.141818	7.94355e-06	Up-regulated
SRPX2	2.07122e-06	0.141744	3.85603e-05	Up-regulated
SWI5	1.07103e-05	0.141671	0.000164265	Up-regulated
AC009950.1	2.23442e-40	0.141115	4.92357e-38	Up-regulated
LCORL	1.18326e-07	0.140858	2.94302e-06	Up-regulated
KLF13	4.62296e-07	0.14076	1.00378e-05	Up-regulated
COX7A2	8.40072e-07	0.140724	1.71201e-05	Up-regulated
TGFB1	2.07879e-05	0.140513	0.000289828	Up-regulated
A1BG	3.84653e-09	0.140426	1.35501e-07	Up-regulated
CUL4A	5.07099e-06	0.140368	8.52368e-05	Up-regulated
CCDC80	0.0019778	0.140177	0.0128939	Up-regulated
CXCL1	4.86719e-05	0.140132	0.000594024	Up-regulated
PCLAF	1.78781e-12	0.140103	1.00014e-10	Up-regulated
TMEM107	1.26733e-06	0.139909	2.48748e-05	Up-regulated
GNG5	6.24383e-06	0.139803	0.000102448	Up-regulated
KDELR2	2.09187e-05	0.139621	0.00029122	Up-regulated
DDX17	3.04247e-06	0.139455	5.41065e-05	Up-regulated
MMP16	2.39896e-08	0.139353	7.09253e-07	Up-regulated
CADPS	7.60763e-05	0.139048	0.000867312	Up-regulated
APOBEC3G	2.99839e-15	0.138988	2.25519e-13	Up-regulated
IGF2BP3	1.32723e-05	0.138815	0.000196404	Up-regulated
ATP6V1B2	7.48402e-09	0.138727	2.45735e-07	Up-regulated
SERINC3	1.29679e-08	0.138439	4.04155e-07	Up-regulated
PANX1	7.27758e-07	0.138415	1.50819e-05	Up-regulated
FKBP9	7.1672e-07	0.138275	1.48859e-05	Up-regulated
PARP4	2.31396e-07	0.137727	5.42973e-06	Up-regulated
POLR2L	6.97569e-05	0.137712	0.000804371	Up-regulated
CHCHD5	1.14008e-05	0.137269	0.000172418	Up-regulated
TNC	1.42612e-05	0.137242	0.000209499	Up-regulated
SLC39A10	7.25971e-06	0.137142	0.000117073	Up-regulated
ZFAND5	8.94124e-06	0.137007	0.000140182	Up-regulated
PHLDA1	0.00144755	0.136805	0.0100686	Up-regulated
NDFIP1	9.66917e-08	0.136645	2.46805e-06	Up-regulated
RGS3	5.14312e-06	0.13664	8.63462e-05	Up-regulated
PDK4	8.53883e-22	0.1365	1.0205e-19	Up-regulated
AKIRIN2	1.65055e-06	0.136371	3.15618e-05	Up-regulated
RPL3	8.0066e-05	0.136132	0.000905234	Up-regulated
ITM2C	0.000512108	0.136027	0.00425124	Up-regulated
HIST1H4C	8.32796e-05	0.135975	0.000936563	Up-regulated
CCDC71L	6.70731e-08	0.13597	1.79147e-06	Up-regulated
IDI1	0.0002419	0.135376	0.00230266	Up-regulated
AC016831.7	1.95323e-12	0.135292	1.08234e-10	Up-regulated
MYADM	6.75894e-05	0.135167	0.000782898	Up-regulated
MT-ND4L	0.00206207	0.134733	0.0133343	Up-regulated
AK6	1.34718e-05	0.134706	0.000199251	Up-regulated
UGDH	7.36839e-06	0.134696	0.000118689	Up-regulated
MYL12B	6.66726e-05	0.134634	0.000774188	Up-regulated
ZSWIM6	7.15901e-07	0.13457	1.48799e-05	Up-regulated
SERPINH1	0.000221307	0.134473	0.00213546	Up-regulated
DNAJB1	4.17091e-05	0.134388	0.000524947	Up-regulated
DLGAP4	4.9586e-06	0.134377	8.36468e-05	Up-regulated
ZNRD1	5.19893e-06	0.134354	8.71277e-05	Up-regulated
CSTF3	3.04046e-08	0.134145	8.80454e-07	Up-regulated
PDZD2	3.25386e-13	0.133958	1.95683e-11	Up-regulated
MYL6B	9.16828e-05	0.133652	0.00101608	Up-regulated
GTF2B	8.88917e-07	0.133602	1.80114e-05	Up-regulated
RPN2	0.000123115	0.133565	0.00130969	Up-regulated
ARL8B	2.29606e-06	0.133377	4.22994e-05	Up-regulated
C21orf91	1.74756e-17	0.133293	1.62138e-15	Up-regulated
FBXO6	5.75479e-17	0.133133	5.16924e-15	Up-regulated
LINC00513	3.17665e-10	0.133069	1.35139e-08	Up-regulated
RHOBTB3	4.56995e-05	0.132998	0.00056434	Up-regulated
APP	1.46032e-07	0.132984	3.56301e-06	Up-regulated
MANF	0.000423252	0.132771	0.00362962	Up-regulated
ZNF226	4.59706e-07	0.132591	9.99691e-06	Up-regulated
GID8	3.99814e-06	0.132576	6.9225e-05	Up-regulated
AL078604.4	7.03112e-07	0.132497	1.46356e-05	Up-regulated
TMEM219	4.67497e-05	0.132366	0.000574543	Up-regulated
CD164	2.1969e-06	0.13222	4.06319e-05	Up-regulated
BEX3	0.00016962	0.132167	0.0017129	Up-regulated
ARL3	3.11804e-06	0.132054	5.53805e-05	Up-regulated
S100A16	0.00288228	0.131888	0.0174228	Up-regulated
KBTBD2	8.41677e-08	0.131416	2.18232e-06	Up-regulated
ACTA2	5.82922e-06	0.131171	9.61481e-05	Up-regulated
SH3GLB1	3.22363e-06	0.131107	5.70762e-05	Up-regulated
PFDN2	1.95526e-05	0.131051	0.000275212	Up-regulated
PLSCR4	1.50412e-11	0.130911	7.57566e-10	Up-regulated
ATG12	4.22165e-06	0.130765	7.24721e-05	Up-regulated
COTL1	4.43378e-06	0.130762	7.57914e-05	Up-regulated
PDP1	3.13646e-10	0.130731	1.33631e-08	Up-regulated
RAP1B	8.32263e-07	0.130103	1.69855e-05	Up-regulated
IER5	2.76657e-06	0.130077	4.98283e-05	Up-regulated
MME	0.00542228	0.129893	0.0286466	Up-regulated
OCIAD2	0.00358361	0.129674	0.020759	Up-regulated
OSMR-AS1	1.42833e-07	0.129643	3.49402e-06	Up-regulated
TEX14	4.45593e-10	0.129612	1.87582e-08	Up-regulated
ZEB1	2.69575e-05	0.129428	0.000362237	Up-regulated
CHMP3	3.56858e-06	0.129249	6.26723e-05	Up-regulated
PARD3	4.27257e-05	0.12913	0.000534166	Up-regulated
CFDP1	7.5281e-06	0.129092	0.000120699	Up-regulated
POMP	0.000638939	0.128905	0.00512114	Up-regulated
GCA	1.20258e-16	0.128786	1.03727e-14	Up-regulated
ARL5B	1.32965e-07	0.128726	3.27821e-06	Up-regulated
NOVA1	0.000641281	0.128604	0.00513699	Up-regulated
MT-ATP8	1.15758e-08	0.128439	3.66436e-07	Up-regulated
PTBP1	1.19963e-05	0.128168	0.000179979	Up-regulated
S100A13	0.000434283	0.128071	0.0037018	Up-regulated
ARL6IP5	5.0789e-05	0.127988	0.000615866	Up-regulated
MARCKS	0.00011415	0.127951	0.00122511	Up-regulated
COA6	0.000110419	0.127808	0.00119164	Up-regulated
GNAS	3.20648e-06	0.127782	5.6844e-05	Up-regulated
CASP4	7.10293e-06	0.127751	0.000114741	Up-regulated
SARNP	2.33713e-07	0.12769	5.47497e-06	Up-regulated
ARHGAP21	4.61523e-05	0.12758	0.000567695	Up-regulated
COX8A	4.82206e-05	0.127545	0.000589793	Up-regulated
AVPI1	1.95759e-06	0.127167	3.6687e-05	Up-regulated
RTP4	1.68327e-46	0.127092	4.23899e-44	Up-regulated
TOPORS	8.28616e-08	0.127044	2.158e-06	Up-regulated
CCNB1	1.66607e-09	0.126725	6.32455e-08	Up-regulated
COPS9	0.000149127	0.126706	0.00153425	Up-regulated
HMGB2	3.24293e-05	0.126496	0.0004242	Up-regulated
ZNF622	3.57398e-05	0.126494	0.000462404	Up-regulated
NSMCE1	2.57091e-05	0.126494	0.000347449	Up-regulated
NDUFA2	0.000100675	0.126434	0.00110359	Up-regulated
CEMIP2	1.03658e-08	0.126365	3.31108e-07	Up-regulated
DCBLD2	0.000278964	0.126278	0.00258566	Up-regulated
TMBIM6	1.69423e-06	0.126145	3.23094e-05	Up-regulated
BIRC5	5.2068e-13	0.125971	3.09827e-11	Up-regulated
CDKN2A	0.00323931	0.125966	0.0191621	Up-regulated
CCNA1	1.15212e-19	0.125713	1.23089e-17	Up-regulated
SYNRG	3.2556e-08	0.125444	9.36027e-07	Up-regulated
SOX2	0.000136099	0.125439	0.00142648	Up-regulated
CDKN1B	5.84877e-07	0.125338	1.24314e-05	Up-regulated
PDIA6	0.000283587	0.125287	0.00261734	Up-regulated
NUCB1	0.000228254	0.125279	0.00218976	Up-regulated
CHD2	0.000152909	0.125004	0.00156829	Up-regulated
MB21D2	1.84948e-09	0.125003	6.92756e-08	Up-regulated
RBM39	5.12778e-08	0.124923	1.40372e-06	Up-regulated
LINC00910	4.91725e-10	0.124811	2.05468e-08	Up-regulated
OGFOD3	3.67557e-08	0.124581	1.04295e-06	Up-regulated
HMGN1	3.94825e-05	0.124569	0.000501398	Up-regulated
CTSD	0.00147817	0.124372	0.0102537	Up-regulated
LMO4	0.000100514	0.123948	0.00110238	Up-regulated
TSPAN5	2.16041e-05	0.123535	0.000298698	Up-regulated
HDGF	3.75908e-05	0.123388	0.000481931	Up-regulated
PCDH7	3.20162e-05	0.12287	0.000419227	Up-regulated
PLEKHB2	2.91975e-06	0.122614	5.22866e-05	Up-regulated
ARMC10	0.000104869	0.122592	0.00114202	Up-regulated
TRANK1	3.99855e-16	0.122588	3.25011e-14	Up-regulated
LYSMD2	1.00689e-16	0.12255	8.79237e-15	Up-regulated
COPZ1	0.000271749	0.122387	0.0025296	Up-regulated
BCL10	1.88062e-05	0.122103	0.000266414	Up-regulated
GSTP1	0.000519812	0.122036	0.00430077	Up-regulated
ADAM17	2.5306e-05	0.121449	0.000342987	Up-regulated
RBM22	2.76597e-05	0.121105	0.000370614	Up-regulated
RGS20	7.46576e-05	0.120965	0.000852517	Up-regulated
IL15	1.05337e-12	0.120761	6.05097e-11	Up-regulated
LDLR	1.16912e-06	0.12074	2.31079e-05	Up-regulated
TXNDC12	0.000138115	0.120704	0.00144403	Up-regulated
STN1	4.49362e-05	0.120601	0.000555645	Up-regulated
FDFT1	0.000105073	0.119926	0.0011438	Up-regulated
MSANTD3	8.75681e-05	0.119698	0.000976875	Up-regulated
ADAMTS14	3.65098e-17	0.119653	3.3218e-15	Up-regulated
HADHB	0.000132811	0.119553	0.00139878	Up-regulated
SOD3	1.46219e-09	0.119337	5.65586e-08	Up-regulated
SAR1A	1.28671e-06	0.119053	2.52201e-05	Up-regulated
ENDOD1	5.45998e-06	0.119004	9.07477e-05	Up-regulated
PPP1R3B	0.00019341	0.118933	0.00191005	Up-regulated
PTPN1	4.1915e-05	0.118922	0.000526833	Up-regulated
TTC39B	4.57248e-09	0.118904	1.57854e-07	Up-regulated
THAP9-AS1	7.05991e-07	0.118802	1.46847e-05	Up-regulated
ARPP19	0.000190641	0.118623	0.00188668	Up-regulated
CFL2	0.000349814	0.118442	0.00310333	Up-regulated
RHOC	0.00255504	0.11844	0.0158699	Up-regulated
PLS3	3.86665e-05	0.11836	0.000493255	Up-regulated
ARL4C	0.00774413	0.118295	0.037783	Up-regulated
RBMS3	0.000521845	0.118238	0.00431505	Up-regulated
COPS8	0.00025623	0.118161	0.00241212	Up-regulated
CENPF	2.02684e-09	0.117728	7.54181e-08	Up-regulated
HLA-F	4.57359e-27	0.117644	6.93538e-25	Up-regulated
MTCL1	3.48273e-08	0.117633	9.94234e-07	Up-regulated
TCN2	1.52094e-12	0.117616	8.59679e-11	Up-regulated
PRR16	0.0039102	0.117588	0.0221906	Up-regulated
SMOX	1.19476e-06	0.117449	2.35981e-05	Up-regulated
ANKRD10	2.28612e-05	0.11743	0.000312555	Up-regulated
DCAF5	1.1737e-05	0.117338	0.000176744	Up-regulated
CAPZB	3.04887e-05	0.117239	0.000401463	Up-regulated
SMAD3	6.01134e-05	0.117153	0.000709844	Up-regulated
CTHRC1	4.33393e-06	0.117018	7.41739e-05	Up-regulated
LGALS3	0.00619112	0.116806	0.0318012	Up-regulated
SLFN12	3.32067e-16	0.116442	2.73186e-14	Up-regulated
MRPL43	0.000285704	0.116235	0.00263085	Up-regulated
ADAMTS12	2.0667e-06	0.116197	3.85015e-05	Up-regulated
WSB2	3.88276e-05	0.116066	0.000494863	Up-regulated
NEK6	0.000474337	0.115872	0.00397583	Up-regulated
TNFRSF21	1.88462e-12	0.115865	1.05051e-10	Up-regulated
POLR2A	2.65751e-05	0.115668	0.00035744	Up-regulated
TICAM1	2.47012e-12	0.115597	1.35281e-10	Up-regulated
SGK1	4.55799e-06	0.115508	7.75849e-05	Up-regulated
IFI27L1	0.000183497	0.115277	0.0018301	Up-regulated
AIG1	0.000581528	0.115225	0.00473772	Up-regulated
ATP6AP2	0.000184788	0.115039	0.00184167	Up-regulated
KYAT3	3.93357e-05	0.114968	0.000499984	Up-regulated
DAPK3	5.1795e-05	0.114672	0.000625912	Up-regulated
SNRNP70	0.000235057	0.114659	0.00224815	Up-regulated
DR1	1.4693e-05	0.114635	0.00021439	Up-regulated
BATF2	1.81193e-45	0.114617	4.48293e-43	Up-regulated
NAA38	0.00141211	0.114152	0.00985852	Up-regulated
CMC2	8.35958e-05	0.114122	0.000938996	Up-regulated
DIPK2A	0.000170508	0.114108	0.00172064	Up-regulated
NOCT	1.1647e-13	0.114025	7.36557e-12	Up-regulated
COL5A3	1.39643e-06	0.113941	2.71442e-05	Up-regulated
RUBCN	1.19742e-13	0.113687	7.52185e-12	Up-regulated
HIVEP1	5.69449e-08	0.113663	1.53697e-06	Up-regulated
LIFR	5.84216e-08	0.113455	1.57231e-06	Up-regulated
FKBP10	0.000205	0.113414	0.00200793	Up-regulated
KPNA4	0.000123127	0.113057	0.00130969	Up-regulated
UBE2D3	3.92634e-06	0.112776	6.81072e-05	Up-regulated
LPCAT2	4.11532e-05	0.112735	0.000519108	Up-regulated
GRN	0.0026084	0.112707	0.016109	Up-regulated
SNCA	5.05251e-14	0.112663	3.29875e-12	Up-regulated
RAB32	0.00169089	0.112604	0.0114149	Up-regulated
HOXB2	7.91171e-07	0.112407	1.62409e-05	Up-regulated
C3orf38	1.77008e-07	0.112379	4.24534e-06	Up-regulated
CSNK1G1	2.83171e-05	0.112346	0.000377482	Up-regulated
GNPDA1	5.42763e-06	0.11212	9.03165e-05	Up-regulated
MRPS30	1.77222e-05	0.112095	0.000252324	Up-regulated
EIF1	0.00475498	0.111969	0.0258708	Up-regulated
TOP1	0.00328227	0.111797	0.019323	Up-regulated
ASPM	4.266e-13	0.111725	2.55462e-11	Up-regulated
THBS1	2.153e-05	0.111698	0.000297965	Up-regulated
RCN2	0.00174231	0.11157	0.0116972	Up-regulated
UBALD2	0.000551796	0.111553	0.00453347	Up-regulated
CBR3	9.21296e-10	0.111454	3.71217e-08	Up-regulated
PDIA3	0.000328285	0.111328	0.00294657	Up-regulated
OAF	6.18034e-07	0.111245	1.30184e-05	Up-regulated
ARFGAP1	7.81674e-06	0.111211	0.00012463	Up-regulated
DPM3	0.000471596	0.111173	0.00395992	Up-regulated
MAP3K5	2.73643e-06	0.110798	4.9317e-05	Up-regulated
GNA13	1.70292e-05	0.110423	0.000244059	Up-regulated
MKI67	1.18379e-11	0.110382	5.98364e-10	Up-regulated
CCL2	0.00257971	0.110264	0.0159808	Up-regulated
CMTR1	4.79087e-17	0.11006	4.33097e-15	Up-regulated
AGTR1	1.1636e-08	0.109999	3.67518e-07	Up-regulated
S100A7	2.4137e-10	0.109949	1.04415e-08	Up-regulated
CERS5	5.0447e-05	0.109821	0.000611982	Up-regulated
TCEAL9	0.00157898	0.109758	0.0107912	Up-regulated
LRRC17	9.46841e-06	0.10959	0.000147382	Up-regulated
KANSL1L	2.00188e-06	0.109559	3.74175e-05	Up-regulated
SPDYA	1.96094e-15	0.109543	1.492e-13	Up-regulated
GOLT1B	0.00140637	0.109469	0.00982821	Up-regulated
PPP1R14B	0.000945038	0.109443	0.00706087	Up-regulated
ATRAID	0.00130265	0.109372	0.00924773	Up-regulated
DHX15	0.000155291	0.109262	0.0015881	Up-regulated
MRC2	0.00327743	0.109184	0.0193066	Up-regulated
LTBP2	3.42081e-07	0.10916	7.67574e-06	Up-regulated
SRSF6	6.34443e-09	0.109021	2.11769e-07	Up-regulated
WEE1	2.32819e-06	0.108989	4.2762e-05	Up-regulated
CPEB2	0.000146474	0.10898	0.00151607	Up-regulated
NABP1	2.87823e-06	0.108944	5.15759e-05	Up-regulated
TPM1	3.8174e-08	0.108913	1.0767e-06	Up-regulated
FSTL1	0.000497181	0.108826	0.00414024	Up-regulated
AC027031.2	0.000338801	0.108693	0.00302306	Up-regulated
TMEM132D	1.13925e-06	0.108634	2.25808e-05	Up-regulated
RAB11A	0.000277926	0.108591	0.00257689	Up-regulated
MED10	0.00168568	0.108244	0.0113879	Up-regulated
CSNK1A1	7.99475e-10	0.108035	3.25855e-08	Up-regulated
ETV7	1.85186e-44	0.10789	4.46425e-42	Up-regulated
BLVRB	0.00215491	0.107815	0.0138229	Up-regulated
PPP1R10	0.00010364	0.107764	0.00113125	Up-regulated
METTL15	0.000285121	0.107637	0.00262634	Up-regulated
TM9SF4	0.000190096	0.107614	0.0018826	Up-regulated
HIC1	0.000631547	0.107557	0.00506477	Up-regulated
NSRP1	0.00135321	0.107418	0.00952756	Up-regulated
HIST1H1C	0.00251912	0.107316	0.0157229	Up-regulated
MTCH1	0.00051139	0.107202	0.00424728	Up-regulated
SFRP1	0.0023317	0.1072	0.014739	Up-regulated
SLC20A2	2.92287e-07	0.107198	6.69152e-06	Up-regulated
NUDT3	6.31667e-08	0.107137	1.69034e-06	Up-regulated
MAPK6	8.89374e-05	0.107077	0.000989148	Up-regulated
RNF169	5.43149e-05	0.10707	0.000650235	Up-regulated
FIBIN	1.67489e-12	0.107015	9.41043e-11	Up-regulated
HK2	3.01873e-05	0.106954	0.000398052	Up-regulated
BHLHE41	4.31051e-05	0.106905	0.000538194	Up-regulated
DAAM1	0.000102525	0.106624	0.00112082	Up-regulated
PMM1	0.00294506	0.106622	0.0177133	Up-regulated
TNFRSF19	6.46199e-06	0.106614	0.000105658	Up-regulated
NUPR1	2.9789e-10	0.106437	1.27496e-08	Up-regulated
C1S	1.32096e-08	0.106397	4.11232e-07	Up-regulated
SDCBP2	4.85191e-05	0.106334	0.000592673	Up-regulated
SYT14	9.67822e-12	0.106246	4.95416e-10	Up-regulated
ARHGAP42	9.61152e-07	0.106133	1.93776e-05	Up-regulated
LSM1	0.000670043	0.105936	0.00532054	Up-regulated
CTBS	0.000107819	0.105823	0.00116738	Up-regulated
MRPL52	0.000729892	0.105687	0.00572009	Up-regulated
CD55	0.00445124	0.105614	0.024622	Up-regulated
RAP2B	5.31858e-06	0.105221	8.87637e-05	Up-regulated
STX3	5.53241e-10	0.105104	2.3015e-08	Up-regulated
FAM111A	1.71353e-09	0.104969	6.47856e-08	Up-regulated
TRIM59	3.19272e-07	0.104792	7.22139e-06	Up-regulated
SUMF2	0.000380561	0.104773	0.00332475	Up-regulated
SYNE1	0.00082589	0.104524	0.00632823	Up-regulated
HRAS	0.00155569	0.104299	0.0106942	Up-regulated
ZNF143	0.000224845	0.104256	0.0021628	Up-regulated
MALSU1	4.81562e-06	0.104179	8.15274e-05	Up-regulated
RIPK1	1.77633e-06	0.104102	3.358e-05	Up-regulated
ZNF274	8.17353e-07	0.103982	1.67296e-05	Up-regulated
ADAM19	1.87444e-06	0.103978	3.52928e-05	Up-regulated
EIF4E2	0.00207212	0.10388	0.0133877	Up-regulated
H2AFX	1.90395e-06	0.103659	3.58245e-05	Up-regulated
ORC6	1.50716e-09	0.103535	5.80728e-08	Up-regulated
OTUD4	4.44092e-05	0.103413	0.000550334	Up-regulated
HSPA5	0.003635	0.103345	0.0209624	Up-regulated
EPC1	0.000910692	0.103331	0.0068606	Up-regulated
DOCK10	4.85288e-08	0.10331	1.33929e-06	Up-regulated
TPP1	0.000405304	0.103229	0.00350985	Up-regulated
CDH11	0.000830312	0.103188	0.00635004	Up-regulated
ANTXR2	1.24873e-08	0.103161	3.91774e-07	Up-regulated
CSRNP1	1.20437e-09	0.103143	4.7245e-08	Up-regulated
MEF2C	1.97881e-05	0.103102	0.000278088	Up-regulated
PFN1	0.0106148	0.103045	0.0482498	Up-regulated
LAMA4	0.00394063	0.102977	0.0223273	Up-regulated
DAP	0.000573617	0.102939	0.00468817	Up-regulated
GANAB	0.00147923	0.102859	0.0102586	Up-regulated
GLT8D2	5.99368e-12	0.102843	3.14223e-10	Up-regulated
PPIF	0.000148226	0.102786	0.00152922	Up-regulated
PRC1	5.02414e-09	0.10273	1.72602e-07	Up-regulated
RGCC	7.79685e-05	0.10272	0.000885306	Up-regulated
TMLHE	2.18947e-05	0.102555	0.000301828	Up-regulated
GLIPR2	8.88404e-06	0.102516	0.00013944	Up-regulated
CDC5L	0.000370711	0.102475	0.00325526	Up-regulated
BOD1	0.00104	0.102415	0.00767082	Up-regulated
TOLLIP	0.000221925	0.102401	0.00213923	Up-regulated
BLZF1	0.00138243	0.102128	0.00969649	Up-regulated
CHSY3	5.2565e-06	0.101898	8.78836e-05	Up-regulated
DBF4	1.34731e-07	0.101671	3.31595e-06	Up-regulated
GUSB	0.00045234	0.101601	0.00382441	Up-regulated
WHAMM	1.24998e-05	0.101572	0.000186538	Up-regulated
PDLIM1	0.000900313	0.10142	0.00679329	Up-regulated
LMAN1	0.000715452	0.101341	0.00563039	Up-regulated
POU2F2	2.34907e-09	0.101157	8.6046e-08	Up-regulated
ATP5MPL	0.000790904	0.101127	0.00611163	Up-regulated
RYBP	0.0050458	0.10106	0.0270873	Up-regulated
UBAP1	0.00022397	0.101059	0.00215591	Up-regulated
TTC39C	0.000408787	0.101025	0.00353242	Up-regulated
RFLNB	0.000587787	0.101019	0.00477492	Up-regulated
OLFM2	0.00155907	0.100872	0.0107148	Up-regulated
DERL1	0.00301076	0.100773	0.0180332	Up-regulated
PCMTD1	0.00234982	0.100753	0.014827	Up-regulated
DSEL	0.00143207	0.100717	0.00997323	Up-regulated
WASL	0.000315736	0.100641	0.00285336	Up-regulated
ARHGDIA	0.0047614	0.100548	0.0258907	Up-regulated
DNMBP	4.97138e-05	0.100432	0.000604647	Up-regulated
DENND4C	0.000337327	0.100431	0.00301468	Up-regulated
NUFIP2	0.00167023	0.100285	0.0113052	Up-regulated
FAM98A	0.000472167	0.100268	0.00396354	Up-regulated
ANK3	0.000109487	0.100113	0.00118317	Up-regulated
SSPN	0.000417868	0.100053	0.00359603	Up-regulated
MID1	1.83371e-09	0.0999852	6.87764e-08	Up-regulated
NRCAM	0.00237968	0.0999828	0.0149886	Up-regulated
DIAPH3	1.02563e-06	0.099976	2.05163e-05	Up-regulated
ZMAT3	0.000123979	0.0999623	0.00131707	Up-regulated
BRCA2	5.3301e-13	0.0998763	3.16496e-11	Up-regulated
RBMX2	0.000809882	0.0997275	0.00622812	Up-regulated
POLD4	0.00570723	0.0995621	0.0299094	Up-regulated
ANXA5	0.00732523	0.0994854	0.0361203	Up-regulated
TRIM26	3.01637e-14	0.0992746	2.04512e-12	Up-regulated
LSM6	0.000271303	0.0992344	0.00252628	Up-regulated
CC2D2A	1.23409e-08	0.099169	3.88045e-07	Up-regulated
NDUFS4	0.00027388	0.0991045	0.00254674	Up-regulated
MIR155HG	0.000162927	0.0987534	0.00165479	Up-regulated
RAB27A	0.006031	0.0985702	0.0311889	Up-regulated
DYRK3	1.91566e-09	0.0983113	7.15646e-08	Up-regulated
IDS	0.00196652	0.0982481	0.0128378	Up-regulated
TASOR2	0.00120723	0.0982346	0.00869282	Up-regulated
EXOSC9	0.000192018	0.0981851	0.00189764	Up-regulated
PFKFB3	0.00487565	0.0981809	0.0263444	Up-regulated
TNS3	0.0051524	0.098147	0.0275442	Up-regulated
PRKAB2	0.000361977	0.0981445	0.00319349	Up-regulated
YWHAE	0.00024567	0.0978457	0.00233147	Up-regulated
CINP	0.00328571	0.0976999	0.0193392	Up-regulated
SOGA3	4.51372e-08	0.0976974	1.25552e-06	Up-regulated
REC8	1.31674e-20	0.0976217	1.47376e-18	Up-regulated
RASA2	0.000203604	0.0975057	0.00199744	Up-regulated
AASS	1.45251e-12	0.0974736	8.24305e-11	Up-regulated
FMR1	3.71654e-05	0.0974258	0.00047778	Up-regulated
WNT2B	1.42079e-07	0.097305	3.4786e-06	Up-regulated
BLOC1S2	7.14811e-05	0.0972976	0.000821232	Up-regulated
AGPAT4	0.000109264	0.0971127	0.00118122	Up-regulated
LMNA	0.00130104	0.0970283	0.00924098	Up-regulated
AC083870.1	1.34938e-05	0.0968531	0.000199472	Up-regulated
DSP	0.0108852	0.096596	0.0492329	Up-regulated
SCARB1	0.000188118	0.0965501	0.00186892	Up-regulated
COL5A1	0.00374792	0.0965425	0.021455	Up-regulated
STPG4	3.76112e-15	0.0963632	2.81386e-13	Up-regulated
TRIB2	0.00423503	0.0960185	0.0236252	Up-regulated
PHLDA3	0.00584015	0.095969	0.0304802	Up-regulated
CAMK4	1.62694e-13	0.0958711	1.00411e-11	Up-regulated
NUP62	2.48785e-10	0.0958135	1.07293e-08	Up-regulated
CXCL3	2.1502e-05	0.0956042	0.000297724	Up-regulated
PIK3R3	1.42123e-18	0.0955666	1.40652e-16	Up-regulated
SPOCD1	1.48578e-05	0.0954665	0.000216459	Up-regulated
NRBF2	0.00616703	0.0953951	0.0317064	Up-regulated
HMMR	3.789e-16	0.0952209	3.08869e-14	Up-regulated
ATP10D	0.000582764	0.0952154	0.00474513	Up-regulated
RBMS2	2.98865e-06	0.0951595	5.33175e-05	Up-regulated
KHDRBS3	0.000726471	0.095068	0.0057012	Up-regulated
YBX1	0.00942082	0.0950402	0.0438328	Up-regulated
MYO10	6.3055e-06	0.0949814	0.000103339	Up-regulated
LITAF	0.000190503	0.0948115	0.00188598	Up-regulated
CDKN3	7.10176e-09	0.0944535	2.34275e-07	Up-regulated
SEMA4A	2.0086e-16	0.0944388	1.69723e-14	Up-regulated
GAA	0.000867282	0.0943694	0.00658812	Up-regulated
PSMD8	0.00812719	0.0940839	0.0390706	Up-regulated
SEPTIN11	7.64186e-05	0.0939798	0.000870863	Up-regulated
PTPRN2	0.000302042	0.0939532	0.00274987	Up-regulated
RASAL2	8.79943e-05	0.0939451	0.000979818	Up-regulated
IAH1	0.00726416	0.0938635	0.0358722	Up-regulated
NMD3	0.00101054	0.0937247	0.00748089	Up-regulated
ACAT2	2.56728e-07	0.0936796	5.95477e-06	Up-regulated
MED13L	0.010247	0.0936091	0.0469563	Up-regulated
ATP13A3	0.0103854	0.0934698	0.0474366	Up-regulated
DTWD1	0.00370269	0.0933417	0.0212611	Up-regulated
OLFML3	2.01899e-14	0.0930415	1.40955e-12	Up-regulated
IRS1	1.08336e-05	0.0928992	0.000165526	Up-regulated
AC010642.2	0.0110411	0.0928574	0.0498262	Up-regulated
PTGDS	2.25489e-05	0.0926957	0.000309335	Up-regulated
CDH6	2.41739e-06	0.0926734	4.4217e-05	Up-regulated
UBXN6	0.00376426	0.0926733	0.0215095	Up-regulated
WWTR1	0.00210339	0.0924404	0.0135572	Up-regulated
ATP5MC3	0.00793975	0.0924146	0.0384118	Up-regulated
MYDGF	0.0108945	0.0922798	0.0492436	Up-regulated
PPP1R18	0.00742152	0.0921286	0.036493	Up-regulated
ROR1	5.01875e-11	0.0921067	2.3597e-09	Up-regulated
RHEB	0.00263706	0.0920282	0.0162499	Up-regulated
AL139317.5	1.08998e-05	0.0919675	0.000166448	Up-regulated
ZNF107	2.1229e-08	0.0919236	6.34284e-07	Up-regulated
LTBP4	0.00302749	0.0918668	0.0181189	Up-regulated
OLFML2B	5.00177e-06	0.0918164	8.43245e-05	Up-regulated
RNF152	5.67507e-05	0.0917867	0.000675232	Up-regulated
BCL6	0.000965828	0.0916842	0.00719334	Up-regulated
WBP2	0.00362539	0.0916818	0.0209408	Up-regulated
ATF7IP	0.00248505	0.0916046	0.0155378	Up-regulated
DGKH	0.000473268	0.0915498	0.00396923	Up-regulated
MRPL39	0.000587038	0.0915004	0.00477021	Up-regulated
ZEB2	0.00808753	0.0914777	0.038933	Up-regulated
BNC2	5.552e-05	0.0914646	0.000663106	Up-regulated
PRRX1	0.00341879	0.0912697	0.0199642	Up-regulated
HNRNPC	0.000140422	0.0912393	0.00146418	Up-regulated
C1orf131	9.38724e-07	0.0912057	1.89661e-05	Up-regulated
DDX3X	0.00394348	0.0910978	0.022339	Up-regulated
APBB2	3.7158e-07	0.0910762	8.23932e-06	Up-regulated
AMOTL2	2.28741e-12	0.0909419	1.26009e-10	Up-regulated
CCNB2	3.68745e-11	0.0909277	1.77482e-09	Up-regulated
HMGCR	0.000209787	0.0909272	0.00204785	Up-regulated
MRPS18B	0.00641832	0.090673	0.0327121	Up-regulated
SPG11	5.61939e-05	0.0905345	0.000670169	Up-regulated
GNG12	0.00489071	0.0904552	0.0264156	Up-regulated
GPAA1	0.00667698	0.0903236	0.0337438	Up-regulated
PXDC1	0.001402	0.0903082	0.00980496	Up-regulated
BATF3	2.1613e-09	0.090266	7.98945e-08	Up-regulated
RETREG1	2.47857e-06	0.0898729	4.51311e-05	Up-regulated
SNRPA	0.000829981	0.0898458	0.00634923	Up-regulated
TIMM17A	0.00358833	0.0898071	0.0207728	Up-regulated
UBL3	0.00387909	0.0896863	0.0220584	Up-regulated
HMGXB4	0.00189636	0.0896457	0.0124824	Up-regulated
ADNP2	1.45787e-05	0.0895773	0.000213184	Up-regulated
RO60	0.00726474	0.0895401	0.0358722	Up-regulated
TMSB15A	1.69091e-13	0.0895054	1.03904e-11	Up-regulated
LINC02246	4.71041e-07	0.0894208	1.01962e-05	Up-regulated
HEXB	0.00100881	0.0893375	0.00747204	Up-regulated
RNPS1	0.00033562	0.0892534	0.00300227	Up-regulated
CTSH	0.000101674	0.0890672	0.00111238	Up-regulated
SLC7A6OS	0.000123955	0.0888304	0.00131707	Up-regulated
NFATC3	3.9138e-06	0.0886881	6.79315e-05	Up-regulated
SYNPO2	8.75258e-17	0.0884457	7.78758e-15	Up-regulated
RRM2	1.70468e-09	0.0884004	6.45376e-08	Up-regulated
IL1B	1.4852e-05	0.0883162	0.000216459	Up-regulated
BET1L	0.0016805	0.0882285	0.0113584	Up-regulated
APH1A	0.00549372	0.0879897	0.0289843	Up-regulated
FBXL5	0.00338163	0.0878654	0.0197841	Up-regulated
NDUFV1	0.00805905	0.0878653	0.0388556	Up-regulated
ATP6V1G1	0.0041881	0.0877317	0.0234376	Up-regulated
BUD31	0.00691783	0.0876761	0.0345234	Up-regulated
MBOAT7	0.0073135	0.0875856	0.0360688	Up-regulated
RBFOX2	6.59001e-05	0.0875729	0.00076648	Up-regulated
EVL	7.0351e-06	0.0874716	0.000113841	Up-regulated
CCDC127	0.000171107	0.0874132	0.00172404	Up-regulated
RUSC1	0.00035558	0.0873659	0.00314806	Up-regulated
AC012459.1	2.68608e-12	0.0873015	1.46257e-10	Up-regulated
SLC15A3	5.02049e-20	0.0872381	5.44627e-18	Up-regulated
SNRPD1	0.000877293	0.0872371	0.00664806	Up-regulated
CPEB4	0.000167906	0.0871218	0.00169681	Up-regulated
COBLL1	2.77078e-05	0.0869812	0.00037073	Up-regulated
KIF20B	4.40857e-07	0.0869222	9.62299e-06	Up-regulated
DGLUCY	5.96443e-07	0.0867217	1.26391e-05	Up-regulated
GGT5	0.000365284	0.0867128	0.00321964	Up-regulated
RFX2	0.00010012	0.0867062	0.00110007	Up-regulated
CLIP2	6.76174e-05	0.0866969	0.000782902	Up-regulated
NFKB1	1.13251e-09	0.0866578	4.46698e-08	Up-regulated
ACIN1	0.00123019	0.086605	0.0088339	Up-regulated
DTD1	0.00352157	0.0864955	0.0204332	Up-regulated
OSGIN2	8.30057e-08	0.0864644	2.15976e-06	Up-regulated
DHX58	7.12724e-24	0.0864157	9.75844e-22	Up-regulated
SMAD1	0.000109614	0.0863876	0.0011841	Up-regulated
NEK10	2.49186e-07	0.0863748	5.80851e-06	Up-regulated
PLEKHF2	1.30248e-06	0.0863322	2.54936e-05	Up-regulated
HINT3	3.41549e-06	0.0863226	6.02087e-05	Up-regulated
SNRPE	0.00466602	0.0862984	0.0255049	Up-regulated
GGNBP2	0.00631555	0.0862873	0.0323109	Up-regulated
DENND5A	6.51555e-05	0.0861737	0.000760013	Up-regulated
ISCU	0.00467123	0.0861662	0.0255284	Up-regulated
ADA	0.00718206	0.0861502	0.0355573	Up-regulated
WASF2	0.000890958	0.0861203	0.00673532	Up-regulated
LRSAM1	2.13433e-07	0.0860551	5.046e-06	Up-regulated
CXorf38	0.000400937	0.0860545	0.00347952	Up-regulated
GMNN	0.00376636	0.0859885	0.0215172	Up-regulated
MT-ND6	2.87438e-06	0.0858899	5.15397e-05	Up-regulated
PSMA2	0.00607412	0.0858564	0.0313601	Up-regulated
KRR1	0.0063838	0.0858433	0.0325891	Up-regulated
TENM4	2.00647e-05	0.085811	0.000281135	Up-regulated
EVA1A	0.00327837	0.0857378	0.0193081	Up-regulated
FAM155A	0.00137798	0.0856329	0.00967295	Up-regulated
ACSL4	0.00319081	0.0855105	0.0189188	Up-regulated
CRADD	0.0050005	0.0854981	0.0269056	Up-regulated
PLA2G15	0.000934445	0.0854215	0.00700027	Up-regulated
LYRM4	0.00888567	0.0854085	0.0418328	Up-regulated
LATS2	0.000586295	0.0852427	0.00476692	Up-regulated
VEPH1	6.50241e-07	0.0852398	1.36155e-05	Up-regulated
AP3B1	0.00793136	0.0851844	0.0383976	Up-regulated
ELP2	0.00897752	0.0845565	0.0421878	Up-regulated
ING1	0.00476657	0.0845296	0.0259139	Up-regulated
SRGAP2B	7.90837e-08	0.0844689	2.07494e-06	Up-regulated
SLC2A3	3.08493e-05	0.0843302	0.000405266	Up-regulated
WASHC4	0.00264185	0.0842562	0.0162658	Up-regulated
TMUB1	0.00265014	0.0841787	0.0163026	Up-regulated
PLPBP	4.42031e-05	0.0841083	0.000548262	Up-regulated
CD274	6.35047e-12	0.0840949	3.31695e-10	Up-regulated
LRATD1	1.71623e-05	0.0840145	0.000245469	Up-regulated
BAZ2A	0.0019476	0.0839413	0.0127482	Up-regulated
ZNF462	4.2451e-09	0.0838764	1.47636e-07	Up-regulated
SERINC5	0.000110468	0.0837595	0.00119164	Up-regulated
GTPBP6	0.00342932	0.0837587	0.0200174	Up-regulated
CWC27	0.000725502	0.0837024	0.00569518	Up-regulated
ATF1	0.000437608	0.0836368	0.00372037	Up-regulated
DDR2	0.0087293	0.0835963	0.041255	Up-regulated
MRPS17	0.00722865	0.0834835	0.03574	Up-regulated
MICU1	0.000236887	0.0834611	0.00226335	Up-regulated
MKNK1	1.50534e-07	0.0834362	3.6665e-06	Up-regulated
JMJD1C	0.00121145	0.0831618	0.00872104	Up-regulated
PLGRKT	0.000578355	0.083138	0.00472005	Up-regulated
RLIM	0.00131218	0.0829202	0.00930134	Up-regulated
CTNND1	0.00168863	0.0828939	0.0114051	Up-regulated
NEDD8	0.00366255	0.0828696	0.0210907	Up-regulated
COQ4	0.000699147	0.0828591	0.00551902	Up-regulated
SIAH2	0.00484004	0.0827641	0.0261821	Up-regulated
RBM8A	0.00360177	0.082689	0.0208343	Up-regulated
SCML1	0.000420846	0.082624	0.00361668	Up-regulated
NR4A1	3.66715e-07	0.0826136	8.14424e-06	Up-regulated
SZRD1	0.00567457	0.0825508	0.029777	Up-regulated
CREB5	0.00396543	0.0824063	0.0224498	Up-regulated
USP22	0.0105844	0.0823022	0.0481428	Up-regulated
C1orf54	0.00672283	0.0822682	0.0339208	Up-regulated
AK3	0.00408805	0.0822356	0.0229917	Up-regulated
EGFR	0.00661185	0.0821934	0.0334764	Up-regulated
SH3RF1	0.00147735	0.0821102	0.0102531	Up-regulated
GULP1	0.00721633	0.082001	0.0356966	Up-regulated
NUSAP1	2.29287e-07	0.0818915	5.3892e-06	Up-regulated
REL	0.000134984	0.0818832	0.00141796	Up-regulated
MYNN	0.00151085	0.0818712	0.0104394	Up-regulated
CENPE	4.50449e-06	0.0817741	7.69035e-05	Up-regulated
FHOD3	0.000320893	0.0817735	0.00289255	Up-regulated
ANAPC10	0.00225254	0.0816577	0.0143254	Up-regulated
ACTR3	4.94024e-05	0.0815915	0.000601378	Up-regulated
SYNJ2	0.000384459	0.0814228	0.00335405	Up-regulated
THAP1	0.00234393	0.0813926	0.0147983	Up-regulated
CTSK	8.63578e-07	0.0812091	1.75484e-05	Up-regulated
LAMTOR3	0.00253235	0.0810516	0.0157636	Up-regulated
HS3ST3A1	0.00130076	0.0810469	0.00924098	Up-regulated
F2R	0.00908976	0.0810272	0.0425875	Up-regulated
INAFM1	0.00774002	0.0809961	0.0377694	Up-regulated
SERTAD3	0.00657639	0.0809493	0.033343	Up-regulated
CNBP	0.00887599	0.0808572	0.0418012	Up-regulated
DLEU2	0.00243413	0.0808523	0.0152826	Up-regulated
ANLN	4.56647e-08	0.0806939	1.26769e-06	Up-regulated
MARCH7	7.6912e-05	0.0806758	0.000874719	Up-regulated
PRKX	5.19754e-07	0.080675	1.1148e-05	Up-regulated
NOP58	0.00745382	0.0806737	0.0366072	Up-regulated
SRSF4	0.00335494	0.0805893	0.0196728	Up-regulated
CKS2	2.24326e-05	0.080497	0.000308038	Up-regulated
ETV6	0.00679407	0.0804628	0.0341883	Up-regulated
TBC1D9	1.84308e-05	0.080374	0.000261358	Up-regulated
ARID5A	1.71109e-06	0.080336	3.25651e-05	Up-regulated
CSRNP2	1.59352e-08	0.0802604	4.86947e-07	Up-regulated
RRP12	0.000248854	0.0800983	0.00235297	Up-regulated
ABHD2	0.00941863	0.0800439	0.0438298	Up-regulated
CEP57L1	0.00113709	0.0799135	0.00826799	Up-regulated
XKR4	7.26909e-09	0.0798968	2.38956e-07	Up-regulated
NAGK	0.00674368	0.0797221	0.0339816	Up-regulated
TMEM171	2.64826e-05	0.0796629	0.000356536	Up-regulated
NUF2	1.519e-08	0.0796052	4.66704e-07	Up-regulated
NFATC2	6.69201e-06	0.0795984	0.000108977	Up-regulated
TRHDE	0.00956785	0.079594	0.0444216	Up-regulated
AL139260.1	0.000698028	0.0795798	0.00551326	Up-regulated
GTPBP2	2.21698e-06	0.0795234	4.09228e-05	Up-regulated
RBM7	0.00934811	0.0794712	0.0435663	Up-regulated
DLGAP5	8.77165e-10	0.0794614	3.55466e-08	Up-regulated
MDFIC	0.00674451	0.0794311	0.0339816	Up-regulated
STK17B	0.00593464	0.0793649	0.0308547	Up-regulated
CDKN2AIP	1.55142e-05	0.0791508	0.00022443	Up-regulated
CHID1	0.00975368	0.0789894	0.0451358	Up-regulated
B3GNT5	0.00436007	0.0789297	0.024184	Up-regulated
YWHAZ	0.00128472	0.0788251	0.00915271	Up-regulated
FAM76B	4.84128e-05	0.0788038	0.000591886	Up-regulated
PTPN13	0.000660326	0.078697	0.00524929	Up-regulated
FAM104A	0.00289934	0.078612	0.0175109	Up-regulated
UBE2I	0.00454491	0.0784505	0.0250028	Up-regulated
ANXA2R	1.12637e-05	0.0782319	0.000170803	Up-regulated
TNFSF9	9.9117e-06	0.0782277	0.00015352	Up-regulated
ZBTB11	0.000698535	0.0781912	0.00551573	Up-regulated
AC020916.1	0.000139403	0.0779929	0.00145571	Up-regulated
KMT5A	0.00479655	0.0779375	0.0260267	Up-regulated
HNRNPH3	0.00488545	0.0779036	0.0263923	Up-regulated
PARVA	2.0124e-05	0.0778858	0.000281826	Up-regulated
FAM162B	3.87922e-08	0.0777521	1.09304e-06	Up-regulated
MRGBP	0.00211446	0.0777299	0.0136037	Up-regulated
SREBF2	0.00473981	0.0776744	0.0258132	Up-regulated
IST1	0.00210719	0.077663	0.0135755	Up-regulated
SIL1	0.0103704	0.0774631	0.0473833	Up-regulated
MAFG	0.00736254	0.0773624	0.0362662	Up-regulated
ATF7	0.00885334	0.0772692	0.0417294	Up-regulated
MOSPD3	0.00517447	0.0772621	0.0276256	Up-regulated
DUSP16	1.09957e-05	0.0772343	0.00016773	Up-regulated
CKAP2L	6.77029e-09	0.0772057	2.23864e-07	Up-regulated
SRSF10	0.00935111	0.0771874	0.0435731	Up-regulated
CDC20	7.64311e-08	0.0771358	2.01471e-06	Up-regulated
NASP	4.25648e-06	0.0771256	7.30256e-05	Up-regulated
DPM1	0.00616028	0.0770971	0.0316832	Up-regulated
ODF3B	6.08186e-08	0.0770861	1.6337e-06	Up-regulated
NCK1	0.00915296	0.0770541	0.0428196	Up-regulated
AIM2	9.56235e-11	0.0769003	4.3501e-09	Up-regulated
RALGPS2	0.00580268	0.0768512	0.0303139	Up-regulated
MSX1	1.98635e-08	0.0765672	5.98556e-07	Up-regulated
COL10A1	1.06101e-15	0.0765566	8.35915e-14	Up-regulated
UTP25	0.00263601	0.0765192	0.0162475	Up-regulated
ZBTB43	0.00021475	0.0765087	0.00208763	Up-regulated
ALDH7A1	0.00376243	0.0764492	0.0215034	Up-regulated
RRAGD	4.91129e-06	0.0763131	8.28982e-05	Up-regulated
BBC3	5.692e-05	0.0760772	0.000676254	Up-regulated
SGO2	8.76468e-05	0.0760765	0.000977106	Up-regulated
ST3GAL1	0.00801793	0.0760045	0.038717	Up-regulated
TRIB1	7.78208e-09	0.0759412	2.54929e-07	Up-regulated
LINC01705	4.0105e-05	0.0759286	0.000508158	Up-regulated
FZR1	4.72147e-05	0.0757768	0.000579417	Up-regulated
RNF139	6.33682e-05	0.0757683	0.000741926	Up-regulated
CPEB3	6.28585e-11	0.0757361	2.92423e-09	Up-regulated
PDPN	0.00814633	0.0756767	0.0391293	Up-regulated
BTBD3	0.000421678	0.075615	0.00362128	Up-regulated
NECTIN3	0.00146801	0.0756131	0.0101983	Up-regulated
LRPAP1	0.00590557	0.0755939	0.0307655	Up-regulated
LGALS9	9.21965e-22	0.0755828	1.09722e-19	Up-regulated
PI4K2B	0.000194623	0.0754792	0.00192136	Up-regulated
PRKCG	9.94331e-15	0.0754507	7.13616e-13	Up-regulated
RSPH9	0.000349684	0.075428	0.00310333	Up-regulated
S1PR2	8.87233e-07	0.0752768	1.79902e-05	Up-regulated
RARRES1	0.000259781	0.0752616	0.0024375	Up-regulated
EIF1AY	0.0062863	0.0748603	0.0321788	Up-regulated
NBN	0.00451986	0.0748557	0.0248698	Up-regulated
CDK1	1.10277e-05	0.0747784	0.000168127	Up-regulated
PLK3	0.000291318	0.0747204	0.0026686	Up-regulated
PROX1	2.13579e-11	0.0746643	1.0587e-09	Up-regulated
TSPAN14	0.00413411	0.0746317	0.0232091	Up-regulated
RTN4	0.00523599	0.0744285	0.0278696	Up-regulated
PLA2G4A	5.11717e-05	0.0743231	0.000619708	Up-regulated
INTS6	0.00421075	0.0740948	0.0235218	Up-regulated
VOPP1	0.00231744	0.074066	0.0146713	Up-regulated
CCNK	0.00345493	0.0740073	0.0201128	Up-regulated
GRIK2	2.52139e-05	0.0737356	0.000342068	Up-regulated
FOXF1	0.000395175	0.073495	0.00343268	Up-regulated
BDNF	0.000920836	0.0734111	0.00691854	Up-regulated
FMC1	0.000223402	0.073386	0.00215127	Up-regulated
TMEM119	2.18369e-09	0.0732551	8.05112e-08	Up-regulated
SYNGAP1	0.000297738	0.0731166	0.0027177	Up-regulated
SPRY1	0.00255887	0.0730956	0.0158848	Up-regulated
MYCBP2	2.13593e-06	0.0729334	3.96603e-05	Up-regulated
TMEM62	1.99117e-05	0.0728157	0.000279408	Up-regulated
RCAN2	2.59224e-10	0.0727627	1.11454e-08	Up-regulated
TOP2A	0.00010742	0.0727374	0.00116485	Up-regulated
DISC1	9.12234e-05	0.0726659	0.00101178	Up-regulated
EXOC6	5.02735e-07	0.0725874	1.08242e-05	Up-regulated
GIPC2	7.22493e-05	0.0724877	0.000828707	Up-regulated
CRISPLD2	8.35171e-06	0.0723858	0.000131819	Up-regulated
AC027644.3	0.00223267	0.0723732	0.0142246	Up-regulated
WARS2	3.56516e-05	0.072222	0.000461475	Up-regulated
BCAM	0.000391649	0.0722095	0.0034052	Up-regulated
AL357153.2	5.6931e-06	0.0721435	9.4066e-05	Up-regulated
COL15A1	8.44877e-07	0.071983	1.72056e-05	Up-regulated
CUEDC1	0.000328195	0.0719315	0.00294657	Up-regulated
DPF3	8.49423e-08	0.0719087	2.19798e-06	Up-regulated
SLC16A6	0.000590794	0.0718299	0.0047952	Up-regulated
MT3	0.00324036	0.0717758	0.0191637	Up-regulated
CIT	9.5348e-10	0.0717246	3.82002e-08	Up-regulated
SNX18	0.00317162	0.0716647	0.0188327	Up-regulated
SMURF1	0.00860088	0.0715623	0.0407985	Up-regulated
KCNS3	2.77392e-10	0.0712176	1.18904e-08	Up-regulated
STK32C	0.00664794	0.0711128	0.0336151	Up-regulated
CORO1C	0.00755463	0.0710292	0.0370185	Up-regulated
MFAP4	0.00107755	0.0710228	0.00789204	Up-regulated
PCED1B	0.000594553	0.0709906	0.00481878	Up-regulated
FOXK1	0.00492	0.0709638	0.0265434	Up-regulated
SUMO1	0.00215799	0.0709259	0.0138395	Up-regulated
DKK2	4.66843e-10	0.070811	1.95942e-08	Up-regulated
UCK2	0.00016637	0.070644	0.00168431	Up-regulated
PLAAT4	2.82226e-13	0.0706343	1.70819e-11	Up-regulated
NRBP1	0.0109931	0.0705835	0.0496413	Up-regulated
CDK16	0.000376791	0.0705758	0.00329947	Up-regulated
FAM122C	1.72448e-06	0.0705674	3.27535e-05	Up-regulated
CCNA2	3.14212e-08	0.0704631	9.0711e-07	Up-regulated
FKBP1B	0.000174983	0.0701546	0.00175699	Up-regulated
ANKRD33B	3.59577e-07	0.0701536	8.02363e-06	Up-regulated
HIKESHI	0.00802328	0.0701518	0.0387362	Up-regulated
RFTN1	0.000211263	0.069684	0.00205881	Up-regulated
CAB39L	0.00248333	0.0696704	0.0155304	Up-regulated
ZHX1	0.000166769	0.0696305	0.00168652	Up-regulated
LRRC23	0.00178353	0.0694695	0.0118839	Up-regulated
PLCG2	7.80658e-08	0.0694199	2.05205e-06	Up-regulated
MAD2L1	0.00173653	0.0693271	0.0116616	Up-regulated
ISCA2	0.0108887	0.0691536	0.049236	Up-regulated
OXCT1	3.55377e-07	0.0690521	7.94355e-06	Up-regulated
STX17	0.00212618	0.0689937	0.0136666	Up-regulated
EFNB2	0.00771425	0.0689833	0.0376642	Up-regulated
GAREM1	1.53683e-06	0.0689776	2.9588e-05	Up-regulated
SWAP70	0.00430649	0.0688101	0.0239559	Up-regulated
ZNF436-AS1	3.62637e-07	0.0687203	8.06418e-06	Up-regulated
SRP54	0.00643897	0.0687072	0.0327813	Up-regulated
PAMR1	0.00640266	0.0686387	0.03265	Up-regulated
AEN	2.07302e-06	0.0686344	3.85683e-05	Up-regulated
SLC19A2	1.27032e-05	0.0686213	0.000189173	Up-regulated
RASA3	0.00779621	0.0684721	0.0379836	Up-regulated
ATP8A2	3.58237e-05	0.068307	0.000463278	Up-regulated
CADPS2	3.45329e-05	0.0682751	0.000448642	Up-regulated
AL162231.1	0.00390943	0.0682465	0.0221906	Up-regulated
LAMA1	2.408e-06	0.0682429	4.40737e-05	Up-regulated
MEST	1.52646e-05	0.0681978	0.00022147	Up-regulated
TOB1	0.00447963	0.0681633	0.0247208	Up-regulated
TSC22D1	0.000179805	0.0681496	0.00179967	Up-regulated
SUB1	0.00478011	0.0680702	0.0259674	Up-regulated
MAP1LC3B2	0.000594176	0.0678434	0.0048185	Up-regulated
JAG1	0.00175596	0.0677718	0.0117641	Up-regulated
AL354740.1	0.000367875	0.067695	0.00323876	Up-regulated
AL031058.1	1.03813e-05	0.0676761	0.00015974	Up-regulated
CD69	8.42417e-08	0.0675427	2.18232e-06	Up-regulated
DIP2B	0.000829827	0.0674779	0.00634923	Up-regulated
SOCS5	0.00483361	0.067305	0.0261573	Up-regulated
MTSS2	0.00309431	0.0672698	0.0184397	Up-regulated
PROCR	0.000912686	0.0672613	0.00687011	Up-regulated
APOBEC3F	2.60259e-07	0.0671546	6.0271e-06	Up-regulated
TAF8	0.000195179	0.0670512	0.00192618	Up-regulated
NDUFB6	0.00987199	0.0669097	0.0455711	Up-regulated
KIF2C	1.15487e-12	0.0668799	6.58045e-11	Up-regulated
MELK	1.73256e-07	0.0668573	4.16242e-06	Up-regulated
CADM1	0.00141311	0.0667658	0.00985909	Up-regulated
TNFRSF10B	0.000944529	0.0667478	0.00705894	Up-regulated
GBP2	0.00341765	0.0667472	0.0199642	Up-regulated
MYC	0.00751306	0.0664747	0.0368532	Up-regulated
FAM171B	6.72791e-05	0.0664139	0.000780767	Up-regulated
CDC42SE2	0.0019465	0.0663993	0.0127439	Up-regulated
BRIP1	2.62862e-10	0.0663236	1.12846e-08	Up-regulated
GAS2L3	1.9692e-06	0.0662946	3.68555e-05	Up-regulated
CDKL1	2.75527e-08	0.0662786	8.04476e-07	Up-regulated
RTN4RL2	0.000268927	0.0662698	0.00250829	Up-regulated
PDGFRL	0.000182953	0.0662081	0.00182597	Up-regulated
MTO1	0.000144711	0.0661461	0.00150169	Up-regulated
MANCR	1.43699e-05	0.0660492	0.000210875	Up-regulated
AC253572.2	1.17511e-16	0.0660231	1.01669e-14	Up-regulated
POLG2	0.000494873	0.0659929	0.00412467	Up-regulated
MANBAL	0.00852198	0.0658138	0.0405286	Up-regulated
RGL1	0.00303767	0.0656804	0.0181409	Up-regulated
BAIAP2L1	0.000466955	0.065668	0.00392562	Up-regulated
AL390957.1	1.73873e-05	0.0656506	0.000248057	Up-regulated
PHLDB2	0.00594132	0.0655883	0.0308723	Up-regulated
RSRC2	0.00865996	0.0655494	0.0410235	Up-regulated
PLPP2	0.00621611	0.065543	0.0318948	Up-regulated
CEP55	1.51531e-09	0.065477	5.82602e-08	Up-regulated
SMIM27	0.000316974	0.0654488	0.00286272	Up-regulated
SH3YL1	0.000857542	0.0653981	0.00652292	Up-regulated
EIF3E	0.00525692	0.0653865	0.0279487	Up-regulated
RMND1	0.00391277	0.0653311	0.0221963	Up-regulated
EPHA5	5.03129e-07	0.0652952	1.08244e-05	Up-regulated
SNHG3	0.00709884	0.0652712	0.0352496	Up-regulated
CHROMR	1.56168e-05	0.0652067	0.000225737	Up-regulated
ZNF267	0.00154679	0.0651876	0.0106519	Up-regulated
FAM160B1	0.00525585	0.0651711	0.0279487	Up-regulated
AURKB	9.81991e-09	0.0651234	3.14739e-07	Up-regulated
PLK1	8.42598e-08	0.0649826	2.18232e-06	Up-regulated
LINC02574	1.65087e-28	0.0648958	2.64561e-26	Up-regulated
RNF19B	1.4184e-05	0.0648829	0.000208474	Up-regulated
GATA3	0.000242513	0.0648483	0.00230617	Up-regulated
EML4	0.00928268	0.0648262	0.043338	Up-regulated
KIF26B	3.87476e-06	0.0647811	6.73367e-05	Up-regulated
NRM	0.0088451	0.0645738	0.0416975	Up-regulated
RASGRF2	0.000254197	0.0645334	0.00239458	Up-regulated
TROAP	2.9326e-14	0.0645191	1.99792e-12	Up-regulated
STMN1	7.15443e-05	0.0644509	0.000821624	Up-regulated
FABP3	4.90427e-07	0.064418	1.05915e-05	Up-regulated
KIF23	9.02828e-09	0.0643431	2.92693e-07	Up-regulated
RGS16	0.000522898	0.0643401	0.00432249	Up-regulated
GLIS1	6.6255e-05	0.0642881	0.000770289	Up-regulated
HAPLN3	5.30751e-06	0.0641796	8.86313e-05	Up-regulated
LRIG3	4.24592e-05	0.064085	0.000532466	Up-regulated
SOAT1	0.00193063	0.064039	0.0126626	Up-regulated
GTSE1	8.13021e-05	0.0640375	0.00091725	Up-regulated
PUM1	0.00806855	0.0639683	0.0388815	Up-regulated
GPATCH2	0.00262949	0.0639342	0.0162202	Up-regulated
CCND1	0.00180574	0.0636171	0.0120035	Up-regulated
GPCPD1	0.00417915	0.0636105	0.0234161	Up-regulated
DEPDC1	1.69735e-08	0.063548	5.15882e-07	Up-regulated
GSAP	9.11235e-06	0.0635213	0.000142548	Up-regulated
LPXN	1.05119e-07	0.06348	2.65908e-06	Up-regulated
MOV10	2.59404e-06	0.0632528	4.70514e-05	Up-regulated
NCEH1	0.000105706	0.0631793	0.00114936	Up-regulated
PBK	5.68046e-10	0.0631615	2.34923e-08	Up-regulated
CRYBG1	5.87149e-09	0.0631472	1.98182e-07	Up-regulated
SRGAP2C	4.44865e-05	0.0630833	0.00055105	Up-regulated
PNISR	0.001695	0.0630194	0.0114368	Up-regulated
PCYT1A	0.00816239	0.0627204	0.0391931	Up-regulated
ICAM5	2.19149e-13	0.0627094	1.33213e-11	Up-regulated
ARL4D	0.000396522	0.0626193	0.00344332	Up-regulated
RNF213-AS1	3.59465e-05	0.0624942	0.00046444	Up-regulated
QKI	0.00654853	0.0624286	0.0332495	Up-regulated
AC007384.1	2.60732e-07	0.0623851	6.03276e-06	Up-regulated
LINC01191	6.03501e-20	0.0623491	6.49685e-18	Up-regulated
UBA7	3.14216e-08	0.0623461	9.0711e-07	Up-regulated
TULP2	2.213e-18	0.0622999	2.17483e-16	Up-regulated
ZNF146	0.00477564	0.062285	0.0259532	Up-regulated
IL1RAPL1	2.11016e-05	0.0621634	0.000293476	Up-regulated
SKA2	0.00422849	0.0621502	0.0235934	Up-regulated
DGKI	0.0046327	0.0621224	0.025362	Up-regulated
ECT2	0.00113703	0.0618739	0.00826799	Up-regulated
CLEC11A	0.000756378	0.0618596	0.00589816	Up-regulated
TEAD1	0.00246361	0.0618575	0.0154242	Up-regulated
LIF	1.18217e-05	0.0618285	0.000177924	Up-regulated
H2AFV	1.31661e-05	0.0617728	0.000195037	Up-regulated
EMC1-AS1	0.00265594	0.0616254	0.0163311	Up-regulated
HELB	1.63312e-09	0.0615898	6.23306e-08	Up-regulated
TBX2-AS1	2.65515e-07	0.0614995	6.12334e-06	Up-regulated
PEX14	0.000694244	0.0612521	0.00549107	Up-regulated
CXCL10	2.08806e-09	0.0612187	7.72882e-08	Up-regulated
ADAM32	0.00154354	0.061138	0.0106366	Up-regulated
TNFAIP6	0.0017238	0.0610905	0.0115844	Up-regulated
TPCN1	0.00405348	0.0610792	0.022852	Up-regulated
TPX2	2.92086e-05	0.0609327	0.000386893	Up-regulated
AC005261.1	0.00577832	0.0608641	0.0302146	Up-regulated
IL7	0.000490733	0.0608444	0.0040938	Up-regulated
BUB1	4.04553e-08	0.060736	1.13424e-06	Up-regulated
FAM184B	4.24765e-05	0.0607197	0.000532466	Up-regulated
GTF3C4	2.86899e-05	0.0605919	0.000381518	Up-regulated
CCDC97	7.44119e-05	0.060378	0.0008504	Up-regulated
KLRD1	0.000240524	0.0602341	0.00229111	Up-regulated
BCAS4	0.000865454	0.0600349	0.00657601	Up-regulated
PDRG1	6.54354e-05	0.0599235	0.000762017	Up-regulated
CCNYL1	0.000219605	0.0598963	0.00212195	Up-regulated
KIAA0408	4.72905e-06	0.0597485	8.03512e-05	Up-regulated
NRIR	5.50938e-27	0.0595277	8.30973e-25	Up-regulated
EMC10	0.00139414	0.0594629	0.0097621	Up-regulated
CPT1A	1.44227e-05	0.0593633	0.00021143	Up-regulated
NOD1	1.21387e-05	0.059311	0.000181911	Up-regulated
VPS37B	0.00375618	0.0592605	0.021485	Up-regulated
FNDC3A	0.00440398	0.059214	0.0243844	Up-regulated
GALM	0.00344433	0.0591472	0.0200741	Up-regulated
KIF14	3.28703e-08	0.0591141	9.44101e-07	Up-regulated
UNC5B	0.00182571	0.0589922	0.0121134	Up-regulated
RMI2	6.82992e-08	0.0589728	1.8225e-06	Up-regulated
KNL1	1.59707e-08	0.05887	4.87504e-07	Up-regulated
CD27-AS1	0.00142072	0.0586445	0.0099015	Up-regulated
PRICKLE1	0.0105536	0.0585813	0.0480259	Up-regulated
ERAP1	0.000254258	0.0584585	0.00239458	Up-regulated
BTG2	0.000487205	0.0582975	0.00406918	Up-regulated
SLC10A1	8.14968e-14	0.0582229	5.25999e-12	Up-regulated
RCHY1	0.000364258	0.0581314	0.0032116	Up-regulated
FARP2	0.00516565	0.0581211	0.0275889	Up-regulated
KPNA2	0.000331155	0.0580815	0.00296609	Up-regulated
NCAPG	2.4643e-08	0.0580689	7.27045e-07	Up-regulated
NGDN	0.0107841	0.0580381	0.0488934	Up-regulated
SMC4	0.00214318	0.0579577	0.0137602	Up-regulated
AC083837.1	8.84288e-11	0.0579317	4.06211e-09	Up-regulated
KYNU	0.000786433	0.0578679	0.00608375	Up-regulated
ZNF846	0.00137885	0.057628	0.00967662	Up-regulated
SCN1B	3.62419e-05	0.057588	0.000467758	Up-regulated
NLGN4Y	0.0101772	0.0575861	0.04672	Up-regulated
LINC02680	1.7234e-08	0.0575825	5.23236e-07	Up-regulated
ALDH6A1	4.31422e-05	0.0575804	0.000538337	Up-regulated
SPATA1	1.08751e-06	0.0574998	2.16314e-05	Up-regulated
ARHGAP1	0.00681591	0.0574531	0.0341981	Up-regulated
FAM43A	0.00056052	0.0574344	0.00459177	Up-regulated
EOGT	0.000187674	0.0573298	0.00186649	Up-regulated
DEC1	1.60395e-06	0.0572695	3.0817e-05	Up-regulated
CENPA	1.13765e-05	0.0571732	0.000172235	Up-regulated
TIPIN	0.00255336	0.0571229	0.0158629	Up-regulated
BTBD10	0.00343078	0.0570749	0.0200218	Up-regulated
KIAA1755	3.77515e-06	0.0570574	6.57273e-05	Up-regulated
ERN1	0.00131803	0.0566128	0.00932641	Up-regulated
SIRT1	0.00606206	0.0566076	0.0313151	Up-regulated
NUP210L	3.44339e-07	0.0565876	7.72025e-06	Up-regulated
NDC80	6.36765e-09	0.056585	2.12042e-07	Up-regulated
SLC22A18	0.000114775	0.0565268	0.00123135	Up-regulated
ZBTB33	0.000284527	0.0565257	0.00262309	Up-regulated
VSIG10L	1.1421e-05	0.0564901	0.000172632	Up-regulated
MMP11	0.00161942	0.0564858	0.0110115	Up-regulated
PAFAH1B1	0.00419568	0.0564036	0.023466	Up-regulated
PLCD1	0.000347923	0.056399	0.00308979	Up-regulated
HOXB-AS1	6.2288e-05	0.0562953	0.000731961	Up-regulated
TMEM120A	0.010548	0.055983	0.0480083	Up-regulated
RSPO3	2.12744e-05	0.0558014	0.000295006	Up-regulated
C1QTNF12	2.71674e-07	0.0557196	6.24495e-06	Up-regulated
MCF2L2	0.000995925	0.0557123	0.00738823	Up-regulated
THRA	0.00152959	0.0557086	0.0105555	Up-regulated
GDNF	2.82461e-05	0.0557073	0.000377223	Up-regulated
RNF141	0.00905905	0.055695	0.0424789	Up-regulated
KIAA1211	7.65843e-07	0.0555917	1.58015e-05	Up-regulated
GRASP	0.000261269	0.0555327	0.00244902	Up-regulated
SLIT2	0.000127707	0.05552	0.00135108	Up-regulated
SECTM1	0.000269863	0.0555145	0.00251371	Up-regulated
HHEX	6.401e-05	0.0555046	0.000748508	Up-regulated
OSGIN1	4.46653e-05	0.0554792	0.000553023	Up-regulated
FAM89A	0.000439761	0.0553518	0.00373599	Up-regulated
ELK1	0.00409372	0.055309	0.0230177	Up-regulated
PRR11	2.84867e-05	0.0552864	0.000379352	Up-regulated
ARHGEF40	0.00123176	0.0551497	0.00884237	Up-regulated
MAFK	4.99514e-05	0.0551487	0.000607276	Up-regulated
TTC38	7.47119e-05	0.0551323	0.000852792	Up-regulated
IQCJ-SCHIP1	0.00228093	0.0551072	0.0144765	Up-regulated
SNX8	0.00537714	0.0548539	0.0284651	Up-regulated
SRSF12	4.15501e-05	0.0546452	0.000523413	Up-regulated
PPM1B	0.00128176	0.0546195	0.00913632	Up-regulated
LAMA5	0.00959063	0.0546032	0.0445054	Up-regulated
IL12RB2	4.94387e-08	0.0544855	1.36041e-06	Up-regulated
TMCC3	0.00157042	0.0543876	0.0107518	Up-regulated
NR4A3	1.12511e-05	0.0543394	0.000170704	Up-regulated
RECK	0.00785299	0.054293	0.0381425	Up-regulated
UAP1L1	0.00024803	0.0542921	0.00234912	Up-regulated
FEM1B	0.00304078	0.0542598	0.0181514	Up-regulated
F2RL1	0.000149077	0.0542509	0.00153425	Up-regulated
SCAMP1-AS1	2.5218e-08	0.0540724	7.40909e-07	Up-regulated
AC020651.2	5.86003e-13	0.0539784	3.46966e-11	Up-regulated
TRIM24	0.0059973	0.0539462	0.0310773	Up-regulated
KATNBL1	0.00998048	0.053836	0.0459816	Up-regulated
ABTB2	0.000291882	0.0538159	0.0026729	Up-regulated
FGD6	0.00157995	0.0537761	0.0107952	Up-regulated
VAC14	0.000436527	0.05374	0.00371522	Up-regulated
HABP4	0.00687341	0.0537176	0.034361	Up-regulated
HCN2	0.00421149	0.0536467	0.0235218	Up-regulated
WDYHV1	6.60541e-09	0.0535423	2.19441e-07	Up-regulated
PRTN3	0.00127237	0.0535113	0.00908764	Up-regulated
RP2	0.00220173	0.0534878	0.0140593	Up-regulated
AL627171.2	0.00170754	0.0532437	0.0114998	Up-regulated
INTS12	4.43275e-05	0.0532156	0.000549563	Up-regulated
CYTH1	0.000217251	0.0531585	0.00210641	Up-regulated
GAS1	0.00989616	0.0531428	0.0456603	Up-regulated
MLKL	0.000842746	0.0530532	0.00643118	Up-regulated
STBD1	0.000142306	0.0530194	0.00148163	Up-regulated
MEGF10	0.000146716	0.0529761	0.0015175	Up-regulated
JAKMIP2	3.70131e-06	0.0529033	6.45612e-05	Up-regulated
KIAA1614	3.27592e-06	0.0528541	5.79657e-05	Up-regulated
GPC5	0.00194843	0.0528347	0.0127505	Up-regulated
TMEM40	4.9428e-05	0.052781	0.000601431	Up-regulated
MCM7	0.000986802	0.0526478	0.00732827	Up-regulated
GNL1	0.000303427	0.0526406	0.00275981	Up-regulated
HTR7	7.30617e-05	0.0526131	0.000836325	Up-regulated
PARD3B	0.00252885	0.0525986	0.0157491	Up-regulated
TAF13	0.000618518	0.0524039	0.00497443	Up-regulated
ZC3H12A	4.26397e-13	0.0522989	2.55462e-11	Up-regulated
ITSN1	0.00815774	0.0522756	0.0391774	Up-regulated
NR1D1	0.00191677	0.0522126	0.0125873	Up-regulated
TINAGL1	0.0049225	0.052212	0.0265517	Up-regulated
AC023043.1	0.00231787	0.0520963	0.0146713	Up-regulated
FLCN	0.0022649	0.0519526	0.0143845	Up-regulated
RCAN1	0.00147791	0.0519328	0.0102537	Up-regulated
KIF4A	1.04621e-06	0.0519238	2.08983e-05	Up-regulated
RTKN2	5.35369e-11	0.051903	2.51249e-09	Up-regulated
FAM49A	0.00351164	0.0518255	0.020384	Up-regulated
NFKBIB	0.000115255	0.0518159	0.0012357	Up-regulated
DOCK2	4.37129e-05	0.051813	0.000543616	Up-regulated
TBCC	0.00134954	0.0518097	0.0095088	Up-regulated
PPP1R14B-AS1	0.00216621	0.0517118	0.0138733	Up-regulated
PPFIA2	2.25036e-07	0.0517003	5.31142e-06	Up-regulated
TFCP2	0.00680607	0.0516933	0.0341981	Up-regulated
NEDD1	0.0062666	0.0514514	0.0321013	Up-regulated
CNDP2	0.00328973	0.0514159	0.0193588	Up-regulated
GRIN2B	0.000176795	0.0511991	0.00177392	Up-regulated
SERTAD4-AS1	3.08966e-07	0.05108	7.03908e-06	Up-regulated
RUNX2	0.0106037	0.0510368	0.0482144	Up-regulated
GOT1	0.0065109	0.0509977	0.0330942	Up-regulated
CSDE1	0.00571326	0.0509193	0.0299355	Up-regulated
AC099343.3	6.03352e-13	0.0507018	3.55272e-11	Up-regulated
RPS29	0.00688258	0.05063	0.0343946	Up-regulated
LINC01943	0.0063709	0.0505837	0.0325305	Up-regulated
DOCK4	2.33027e-06	0.0505002	4.2762e-05	Up-regulated
LSMEM1	9.28857e-10	0.0504767	3.73729e-08	Up-regulated
AL356124.1	0.00167293	0.0504151	0.0113208	Up-regulated
PLEKHM1	0.000977342	0.0503984	0.00726758	Up-regulated
DEDD	0.000453577	0.0503617	0.00383373	Up-regulated
LINC00467	0.00511784	0.0503006	0.0273959	Up-regulated
AL157871.4	2.94606e-11	0.0502914	1.43761e-09	Up-regulated
CAVIN2	9.88231e-07	0.0500738	1.98809e-05	Up-regulated
TACC3	7.95186e-08	0.049979	2.08441e-06	Up-regulated
APTR	0.000181278	0.049872	0.00181181	Up-regulated
RPF1	0.00478455	0.049692	0.0259816	Up-regulated
ROBO1	0.00128653	0.0496378	0.00916098	Up-regulated
ANKDD1A	0.000706639	0.0496212	0.00557192	Up-regulated
SULF2	6.89478e-06	0.0495714	0.000111891	Up-regulated
SNX31	4.39634e-08	0.0495594	1.22528e-06	Up-regulated
RNF31	4.76322e-05	0.0495057	0.000583609	Up-regulated
SNAI1	0.000434789	0.0493661	0.00370332	Up-regulated
MIR99AHG	8.18123e-05	0.0493209	0.000921532	Up-regulated
CALCRL	0.0069966	0.0492909	0.0348449	Up-regulated
LINC00862	2.43044e-05	0.0492908	0.000330524	Up-regulated
LINC01118	0.000761837	0.0492277	0.00592925	Up-regulated
AL049629.1	9.42264e-10	0.0491437	3.78311e-08	Up-regulated
ADPRM	1.10912e-05	0.0490233	0.000168731	Up-regulated
FOXM1	1.10417e-10	0.0490107	4.95909e-09	Up-regulated
IL6	6.74192e-05	0.0489384	0.000781569	Up-regulated
CDKN1A	0.00520089	0.0489037	0.0277205	Up-regulated
LRFN5	0.00119116	0.0488596	0.00859472	Up-regulated
MIR22HG	6.47187e-05	0.0488428	0.000755543	Up-regulated
VCAM1	1.11822e-07	0.0487498	2.80101e-06	Up-regulated
MRPL49	0.00347069	0.0485382	0.0201878	Up-regulated
C4orf33	7.8009e-08	0.0485076	2.05205e-06	Up-regulated
TOMM34	0.00350124	0.0484164	0.0203329	Up-regulated
CDCA3	1.1084e-05	0.0482759	0.000168712	Up-regulated
BAALC	0.00194513	0.0482531	0.0127379	Up-regulated
BX470102.2	8.61665e-06	0.0482161	0.000135697	Up-regulated
TMEM35A	0.000434866	0.0481514	0.00370332	Up-regulated
LRCH2	0.000872828	0.0481406	0.00662133	Up-regulated
CHRM5	1.22168e-08	0.0481373	3.84999e-07	Up-regulated
TRAF6	0.000117263	0.0480654	0.0012547	Up-regulated
ZNRF2	2.96564e-06	0.0480399	5.29404e-05	Up-regulated
KLHL18	1.96698e-05	0.0479824	0.000276701	Up-regulated
MSL2	0.00902252	0.0479616	0.0423639	Up-regulated
CDKN2B-AS1	1.16552e-07	0.0478693	2.91173e-06	Up-regulated
DAXX	0.00450931	0.0478475	0.0248263	Up-regulated
CAPZA1	0.00288716	0.0478407	0.0174448	Up-regulated
SLC25A29	0.00306187	0.0476327	0.0182657	Up-regulated
NOLC1	0.00812417	0.0475407	0.0390628	Up-regulated
PIP4P1	0.00270018	0.0474511	0.0165382	Up-regulated
ASB3	0.00335225	0.0474278	0.0196728	Up-regulated
LRRC37B	0.00418204	0.0473982	0.0234195	Up-regulated
TJP1	0.00786231	0.0473733	0.0381812	Up-regulated
VCPIP1	0.0107082	0.0473074	0.0486273	Up-regulated
SHCBP1	6.98196e-08	0.0472394	1.85604e-06	Up-regulated
TEAD3	0.000323237	0.0472271	0.00290996	Up-regulated
VCPKMT	0.0102976	0.0471341	0.04715	Up-regulated
HYOU1	0.00883503	0.047107	0.041657	Up-regulated
NCAM2	0.00619007	0.0470512	0.0318012	Up-regulated
ZNF749	3.9195e-05	0.046974	0.000498465	Up-regulated
ZBTB2	0.00168015	0.0469475	0.0113584	Up-regulated
FAM76A	0.000289946	0.0468954	0.00266148	Up-regulated
ATP6V0A1	0.00490391	0.0468647	0.0264717	Up-regulated
SGO1	1.20088e-07	0.0467789	2.98421e-06	Up-regulated
DCAF11	4.04324e-06	0.04677	6.98343e-05	Up-regulated
CDKL2	6.49735e-07	0.0467665	1.3615e-05	Up-regulated
TLR3	2.03954e-14	0.0467601	1.42037e-12	Up-regulated
AL118516.1	0.00179325	0.0467109	0.011943	Up-regulated
CRY1	0.00747605	0.0466793	0.0366972	Up-regulated
CASP1	1.39588e-05	0.0465717	0.000205591	Up-regulated
CRYM	1.10308e-07	0.0464993	2.77048e-06	Up-regulated
MME-AS1	0.00467967	0.0464844	0.0255547	Up-regulated
EYA3	0.00538368	0.0464445	0.0284837	Up-regulated
IL1RL2	8.33245e-08	0.0464363	2.16474e-06	Up-regulated
SLC25A33	8.30973e-07	0.0462826	1.69715e-05	Up-regulated
CACNA1A	0.00933858	0.0462675	0.0435435	Up-regulated
FAM210A	7.0647e-05	0.0462226	0.000812974	Up-regulated
FAM167A	0.000189035	0.0461728	0.00187376	Up-regulated
CLSPN	0.000826754	0.0461377	0.0063326	Up-regulated
AC026202.2	0.004445	0.0461317	0.0245922	Up-regulated
GBP4	1.0101e-13	0.0460929	6.47218e-12	Up-regulated
MOCOS	0.000325352	0.0458549	0.00292527	Up-regulated
PCDH17	0.000263704	0.0458371	0.00246447	Up-regulated
ARHGAP11B	2.68022e-07	0.0458157	6.17612e-06	Up-regulated
AC091138.1	0.00370995	0.0457469	0.0212897	Up-regulated
SMPD4	0.00823168	0.04572	0.039472	Up-regulated
NEK2	3.73175e-09	0.0456614	1.32063e-07	Up-regulated
CFLAR-AS1	1.10008e-07	0.0456221	2.76539e-06	Up-regulated
CHRNA1	2.81149e-11	0.0456146	1.3767e-09	Up-regulated
PTHLH	0.000279399	0.0455397	0.00258799	Up-regulated
C12orf43	0.00203558	0.0455186	0.0131985	Up-regulated
CFAP299	0.00882538	0.045477	0.0416254	Up-regulated
TTC21A	8.19227e-06	0.0454495	0.000129738	Up-regulated
TTK	1.30054e-05	0.0454389	0.00019296	Up-regulated
GUCY1A2	4.19603e-06	0.0453938	7.212e-05	Up-regulated
KLF5	0.00544844	0.0453796	0.0287562	Up-regulated
AC008467.1	9.84434e-09	0.0452016	3.15164e-07	Up-regulated
TAGLN3	1.7779e-07	0.0451451	4.26046e-06	Up-regulated
TRAFD1	0.00478208	0.0451431	0.0259732	Up-regulated
CDCA8	2.69155e-05	0.0450196	0.000361845	Up-regulated
GNPDA2	0.00846742	0.0449583	0.0403214	Up-regulated
CTSO	5.46148e-05	0.0449498	0.000653547	Up-regulated
SLFN11	0.00504778	0.0449364	0.0270893	Up-regulated
KCNQ5	0.00277013	0.0449128	0.0168678	Up-regulated
FZD8	0.00344817	0.0448831	0.0200793	Up-regulated
ARMH4	0.00530393	0.0448036	0.0281251	Up-regulated
AR	0.00297395	0.0447749	0.0178392	Up-regulated
HJURP	3.75549e-06	0.0447106	6.54658e-05	Up-regulated
FBXL18	0.000871949	0.0447094	0.00661645	Up-regulated
FYCO1	0.000256392	0.0446469	0.00241212	Up-regulated
CCDC138	0.00943419	0.0444859	0.0438877	Up-regulated
MCPH1	0.00415216	0.044428	0.0232942	Up-regulated
NOL12	0.000600998	0.0443476	0.00486101	Up-regulated
IQCN	6.22282e-14	0.0442972	4.04412e-12	Up-regulated
AC078923.1	0.00483658	0.0442972	0.0261684	Up-regulated
FRMD4A	0.00240278	0.0442488	0.0151172	Up-regulated
BEST1	0.00417507	0.0441234	0.0234018	Up-regulated
TUBD1	0.000119693	0.0440974	0.00127732	Up-regulated
VPS37C	0.000147306	0.0440938	0.0015219	Up-regulated
MMP19	0.000154804	0.0440838	0.0015837	Up-regulated
SYN3	0.000380628	0.0440788	0.00332475	Up-regulated
AC007216.4	0.00159949	0.0440171	0.0109102	Up-regulated
KIF18A	0.000246269	0.0438772	0.00233558	Up-regulated
GPAT4	0.000430053	0.0438657	0.00367677	Up-regulated
AC006001.2	0.00294999	0.0438154	0.0177333	Up-regulated
ARHGAP11A	8.99387e-05	0.0437038	0.000999363	Up-regulated
ZNF625	2.05463e-05	0.0436933	0.000287027	Up-regulated
EHD1	0.000622564	0.0436616	0.00500554	Up-regulated
BUB1B	6.89607e-09	0.0435153	2.27756e-07	Up-regulated
AC006160.1	1.47019e-13	0.0434996	9.1538e-12	Up-regulated
ST8SIA2	9.44575e-06	0.0434719	0.000147111	Up-regulated
AGBL3	0.00223238	0.0434614	0.0142246	Up-regulated
SWT1	0.0071491	0.0433751	0.035419	Up-regulated
RMND5A	0.00109469	0.0431215	0.00800093	Up-regulated
FOXQ1	0.000408917	0.0430697	0.00353242	Up-regulated
NETO1	0.00869719	0.0429991	0.0411616	Up-regulated
KAT7	0.00565545	0.0429762	0.0296898	Up-regulated
KSR1	0.000405113	0.0429613	0.00350928	Up-regulated
ZNF451-AS1	0.00522029	0.0428646	0.0278123	Up-regulated
TMEM106A	0.00833983	0.0426388	0.0398506	Up-regulated
TCF7	8.2607e-07	0.0425502	1.68958e-05	Up-regulated
CMYA5	2.17928e-05	0.0425039	0.000300571	Up-regulated
CKAP2	0.00224434	0.0424702	0.0142861	Up-regulated
RGS1	3.02501e-06	0.0424632	5.38979e-05	Up-regulated
MAT2B	0.00320164	0.0424047	0.018979	Up-regulated
KLHL8	0.00045067	0.0423917	0.00381313	Up-regulated
IL15RA	2.56377e-10	0.0423278	1.10399e-08	Up-regulated
ENPP1	0.000887883	0.0422787	0.00671554	Up-regulated
ZNF699	0.00167963	0.0422313	0.0113579	Up-regulated
AL645465.1	5.74268e-06	0.0420742	9.47761e-05	Up-regulated
ATG7	0.00024841	0.0418988	0.00234956	Up-regulated
ZNHIT6	0.00644003	0.0418814	0.0327813	Up-regulated
GMEB2	0.00103749	0.0418601	0.00765629	Up-regulated
RPIA	0.000337881	0.0418157	0.00301781	Up-regulated
PI4KB	0.00292024	0.0418146	0.0176107	Up-regulated
AC093849.4	0.00602408	0.0416848	0.0311703	Up-regulated
RIPOR3	1.12603e-08	0.0416611	3.57755e-07	Up-regulated
C7	0.00583265	0.0416167	0.0304479	Up-regulated
APOL1	1.19141e-14	0.0416003	8.50728e-13	Up-regulated
AC007566.1	0.00372518	0.0415664	0.0213511	Up-regulated
RAD54L2	0.00833898	0.0414766	0.0398506	Up-regulated
ANKRD42	0.00165949	0.0414634	0.0112379	Up-regulated
MAPKBP1	0.000610423	0.0414035	0.00491773	Up-regulated
CCND2-AS1	0.00137512	0.0412899	0.00965765	Up-regulated
IL4I1	2.44362e-14	0.0411907	1.68927e-12	Up-regulated
RASGEF1A	0.000345825	0.0411727	0.00307503	Up-regulated
CTTNBP2	7.20321e-05	0.0411067	0.000826552	Up-regulated
LMNB1	0.00288321	0.0410275	0.0174247	Up-regulated
PRDM8	6.40686e-05	0.0409468	0.000748573	Up-regulated
TRIM72	2.41594e-18	0.0408666	2.35784e-16	Up-regulated
ARSG	0.0021835	0.040727	0.0139618	Up-regulated
TRA2B	0.0072774	0.0406857	0.0359284	Up-regulated
AC027288.3	3.27459e-07	0.0406333	7.37698e-06	Up-regulated
NOP2	9.02501e-05	0.0405951	0.00100177	Up-regulated
C8orf88	0.00405831	0.0405591	0.0228655	Up-regulated
SH3RF3	0.00230385	0.0405546	0.0145924	Up-regulated
AC017002.5	5.57942e-08	0.0404477	1.5117e-06	Up-regulated
UHRF1BP1	0.000286398	0.0403802	0.00263637	Up-regulated
SLC25A25	3.22047e-05	0.0403532	0.000421501	Up-regulated
AC073321.1	0.00480983	0.0403463	0.0260687	Up-regulated
LARP6	0.00262167	0.0403074	0.0161803	Up-regulated
NES	0.00182512	0.0402534	0.0121124	Up-regulated
MND1	7.03733e-11	0.0401658	3.24857e-09	Up-regulated
EPHA7	9.57984e-09	0.0401219	3.07744e-07	Up-regulated
PLA2G4C	0.000996314	0.04009	0.00738917	Up-regulated
POLDIP3	0.00189809	0.0400804	0.0124908	Up-regulated
ZNF316	0.000523196	0.0400156	0.00432369	Up-regulated
ZNF460	0.00582513	0.0399923	0.0304142	Up-regulated
PLBD2	0.00461812	0.0399755	0.0253068	Up-regulated
ATXN7L1	0.00404583	0.0399635	0.022818	Up-regulated
SNIP1	0.000457591	0.0399164	0.00386302	Up-regulated
GRTP1	0.00793333	0.0398969	0.0383976	Up-regulated
KIF11	0.000239214	0.0398801	0.00228017	Up-regulated
LINC01393	3.47876e-14	0.0398745	2.31959e-12	Up-regulated
PWWP3B	0.00455671	0.0398587	0.0250384	Up-regulated
COL16A1	0.000615097	0.0397686	0.00494832	Up-regulated
MIR222HG	0.000232039	0.0397449	0.00222255	Up-regulated
KIFC1	0.0020711	0.0397225	0.0133857	Up-regulated
HIST1H2BH	1.34738e-06	0.0396993	2.62996e-05	Up-regulated
BAALC-AS1	0.00179473	0.0396551	0.0119472	Up-regulated
NUAK2	1.0573e-07	0.0396416	2.67214e-06	Up-regulated
RIMKLB	0.000568279	0.039636	0.00464993	Up-regulated
AL683813.1	5.22326e-06	0.0396125	8.74833e-05	Up-regulated
MAP3K8	0.00501044	0.0396109	0.0269437	Up-regulated
PRPF18	0.000191404	0.0395802	0.00189224	Up-regulated
TCF7L2	0.00633397	0.039563	0.0323875	Up-regulated
WHRN	1.31855e-06	0.0394433	2.57904e-05	Up-regulated
BIRC3	0.00151514	0.039348	0.0104664	Up-regulated
PHLDB1	0.00500728	0.0393392	0.0269318	Up-regulated
TMEM265	0.000290122	0.0393091	0.00266197	Up-regulated
BEX1	0.000263045	0.039294	0.00246034	Up-regulated
ARHGAP27	6.25234e-13	0.039226	3.66626e-11	Up-regulated
PIWIL2	0.00234287	0.0392229	0.0147983	Up-regulated
PIMREG	7.01823e-08	0.0390537	1.86217e-06	Up-regulated
C17orf67	0.000610399	0.0390485	0.00491773	Up-regulated
HIST1H4H	0.000154755	0.0389604	0.0015837	Up-regulated
CARD16	0.000623898	0.0388849	0.00501483	Up-regulated
WBP1L	0.00111591	0.0388645	0.00813495	Up-regulated
STXBP4	0.000142138	0.0388534	0.00148043	Up-regulated
RORB	0.00146757	0.0388091	0.0101978	Up-regulated
AC016747.1	0.00415698	0.0386613	0.0233143	Up-regulated
C4orf48	0.00706015	0.038496	0.0351016	Up-regulated
SCN8A	0.000219103	0.0383228	0.00211854	Up-regulated
ANGPTL1	7.72979e-05	0.0383126	0.000878753	Up-regulated
AC016831.1	2.64602e-06	0.0382289	4.78323e-05	Up-regulated
AL096803.2	0.00010115	0.0382282	0.00110748	Up-regulated
HSD17B14	0.000349888	0.0381122	0.00310333	Up-regulated
CRLF1	0.00402366	0.0380488	0.0227217	Up-regulated
C1QTNF7	1.08305e-05	0.0379907	0.000165526	Up-regulated
HMCES	0.00522785	0.0378632	0.0278473	Up-regulated
ERVK3-1	0.00535152	0.0378349	0.0283455	Up-regulated
EPHA2	1.16859e-06	0.0377889	2.31079e-05	Up-regulated
TMEM185A	0.00238893	0.0377546	0.0150401	Up-regulated
SELPLG	1.03632e-16	0.0376514	9.02143e-15	Up-regulated
STK32B	4.31966e-05	0.0375475	0.000538621	Up-regulated
MAP2K3	0.000363513	0.0374609	0.00320603	Up-regulated
LPAR6	8.30113e-05	0.0374555	0.000933919	Up-regulated
AC068051.1	0.000294595	0.0374115	0.00269337	Up-regulated
AF127577.2	1.1622e-08	0.0373232	3.67489e-07	Up-regulated
FGGY	0.00456249	0.0373216	0.0250653	Up-regulated
PTPN6	2.56408e-11	0.0372948	1.26433e-09	Up-regulated
MAN2B2	0.000883274	0.0372161	0.00668798	Up-regulated
MST1	0.00360873	0.0371693	0.0208617	Up-regulated
SUSD1	0.000110912	0.0370355	0.00119491	Up-regulated
SPC24	1.04699e-07	0.0370221	2.65321e-06	Up-regulated
CCDC62	8.59134e-05	0.036991	0.00096082	Up-regulated
FAM83D	8.33506e-08	0.0368649	2.16474e-06	Up-regulated
SAE1	0.00710602	0.0368411	0.0352737	Up-regulated
SERTAD4	3.62537e-07	0.0368323	8.06418e-06	Up-regulated
BACH2	0.00175439	0.0368026	0.0117564	Up-regulated
WDR49	0.000132734	0.0367422	0.0013985	Up-regulated
SBNO1-AS1	0.00378998	0.0366603	0.0216346	Up-regulated
LINC02603	2.63212e-05	0.0366582	0.000354532	Up-regulated
RASSF3	0.00112265	0.0366023	0.00818203	Up-regulated
TSBP1-AS1	0.000204719	0.0365168	0.00200629	Up-regulated
AC087286.2	0.000810258	0.0364623	0.00622812	Up-regulated
HAND2	0.000260011	0.0363335	0.00243885	Up-regulated
FGF18	1.63806e-09	0.0363281	6.24343e-08	Up-regulated
RASGRP3	4.12021e-06	0.0363041	7.10768e-05	Up-regulated
IMPA1	0.00303345	0.0361714	0.0181361	Up-regulated
CDKL4	2.39344e-12	0.0361457	1.31337e-10	Up-regulated
SNHG10	0.00633781	0.0360605	0.0324013	Up-regulated
C2orf42	1.19204e-05	0.0358505	0.000179206	Up-regulated
SRF	8.55193e-05	0.0358416	0.000957552	Up-regulated
CDC25C	4.04037e-10	0.0358202	1.70852e-08	Up-regulated
GALNT6	0.00091576	0.0358006	0.00688958	Up-regulated
GEN1	4.5935e-05	0.0357179	0.000565763	Up-regulated
CTXN1	5.48326e-05	0.0357111	0.000655875	Up-regulated
LINC02245	5.11328e-08	0.0357092	1.40155e-06	Up-regulated
ZGLP1	0.00123026	0.0356192	0.0088339	Up-regulated
UPF1	0.00792663	0.035609	0.0383878	Up-regulated
NEK5	4.01502e-06	0.0355512	6.9432e-05	Up-regulated
MTF1	5.6301e-05	0.0355348	0.000670879	Up-regulated
HIST1H1B	0.00596017	0.0355193	0.0309361	Up-regulated
GSN	0.005057	0.0355102	0.0271216	Up-regulated
FLI1	0.00270679	0.0355001	0.0165715	Up-regulated
AC104162.2	0.000416187	0.0354797	0.00358429	Up-regulated
TERF2	0.00141323	0.0354266	0.00985909	Up-regulated
C3orf35	0.0081149	0.0353831	0.0390249	Up-regulated
STEAP1	0.0039076	0.035339	0.0221892	Up-regulated
KLHL15	1.73988e-06	0.0353332	3.30016e-05	Up-regulated
LINC01934	1.05886e-07	0.0352842	2.6737e-06	Up-regulated
TADA2A	0.000735441	0.0351667	0.00575878	Up-regulated
LINC02798	3.59538e-11	0.0351003	1.73643e-09	Up-regulated
AC245014.3	6.02243e-11	0.0350937	2.80764e-09	Up-regulated
EGR2	4.35377e-05	0.0350676	0.000542395	Up-regulated
TRA2A	0.00178275	0.0350545	0.0118839	Up-regulated
CFD	0.00873547	0.0350131	0.0412704	Up-regulated
PI4K2A	0.000785025	0.0349909	0.00607786	Up-regulated
ZNF121	0.00110501	0.0349559	0.00806592	Up-regulated
LYPD1	4.68554e-09	0.0348464	1.6156e-07	Up-regulated
SNCB	0.000360208	0.0347699	0.00318086	Up-regulated
TMEM51	0.00037867	0.0347254	0.00331277	Up-regulated
CACNG8	0.0109379	0.0346629	0.0494002	Up-regulated
TMEM50B	0.0102005	0.0346616	0.0467889	Up-regulated
C3orf52	0.00052773	0.0346002	0.00435558	Up-regulated
IL7R	1.47128e-06	0.0345859	2.84618e-05	Up-regulated
RBMXL1	3.35398e-05	0.0345823	0.000436946	Up-regulated
ABCB4	9.70138e-05	0.0345619	0.00106802	Up-regulated
ELMO2	0.00259454	0.0345011	0.0160502	Up-regulated
MIR762HG	0.0107202	0.0344009	0.048674	Up-regulated
KIF15	2.14419e-06	0.0343292	3.97874e-05	Up-regulated
IL20RB	6.86706e-06	0.0342187	0.000111522	Up-regulated
CCDC183	0.0013829	0.0340839	0.00969649	Up-regulated
STARD9	0.00612032	0.0340132	0.0315064	Up-regulated
CCDC137	0.00537	0.0338154	0.0284327	Up-regulated
KLHL36	0.000691104	0.0338042	0.0054693	Up-regulated
KIF9	0.000187344	0.0337424	0.00186472	Up-regulated
ANPEP	0.000517483	0.0337057	0.00428904	Up-regulated
IGDCC4	0.00160587	0.0335052	0.0109378	Up-regulated
NAV3	0.00230218	0.0334628	0.0145879	Up-regulated
GTF3C5	0.000238328	0.0334617	0.00227326	Up-regulated
COLEC11	0.000630564	0.0334195	0.00505976	Up-regulated
MYEOV	4.02891e-07	0.0333871	8.87777e-06	Up-regulated
CEP152	0.00675616	0.0333485	0.0340281	Up-regulated
TRAF1	0.00501254	0.0333348	0.0269498	Up-regulated
COA7	0.00257234	0.0333197	0.015949	Up-regulated
UHRF1	0.000780758	0.0333145	0.0060498	Up-regulated
SETD9	0.000160341	0.0333042	0.0016297	Up-regulated
ZNF789	0.00157852	0.0332351	0.0107907	Up-regulated
PKD2L2	1.11539e-05	0.0329132	0.000169502	Up-regulated
AASDH	0.000630898	0.0328905	0.005061	Up-regulated
ZNF335	0.00668518	0.0328598	0.0337731	Up-regulated
ATXN1	5.00598e-05	0.0328095	0.000608332	Up-regulated
CSF1R	0.00161128	0.0327813	0.0109668	Up-regulated
ZNF136	0.00655546	0.0327291	0.0332761	Up-regulated
EGR3	5.47353e-08	0.0325735	1.48586e-06	Up-regulated
SPC25	5.87413e-09	0.0324807	1.98182e-07	Up-regulated
PAPLN	2.38593e-08	0.0324556	7.06702e-07	Up-regulated
ZNF782	0.000895021	0.0323266	0.00675878	Up-regulated
SNHG21	0.00017323	0.0322954	0.00174121	Up-regulated
MCM9	1.00761e-05	0.032224	0.000155896	Up-regulated
PATL2	2.98675e-11	0.0321809	1.45494e-09	Up-regulated
PRX	1.15898e-06	0.0321787	2.29397e-05	Up-regulated
RAB26	3.11661e-07	0.0321621	7.07761e-06	Up-regulated
GM2A	0.0074998	0.0321602	0.036803	Up-regulated
KIAA0930	0.00758306	0.032092	0.037132	Up-regulated
ZWINT	0.000652847	0.0320243	0.00520245	Up-regulated
AC015813.1	0.00125839	0.032008	0.00900012	Up-regulated
SLC2A9	2.32738e-10	0.032001	1.01146e-08	Up-regulated
UNC5D	0.00821768	0.032001	0.0394183	Up-regulated
ZCCHC3	0.00337549	0.0319715	0.0197541	Up-regulated
UTP15	0.000334962	0.0319367	0.00299734	Up-regulated
KLHL26	0.000759486	0.0319247	0.00591422	Up-regulated
PRMT1	0.00568094	0.0318984	0.0298049	Up-regulated
MMAB	0.00158247	0.0318785	0.0108098	Up-regulated
ATF5	0.0054753	0.031836	0.0288926	Up-regulated
SH2B1	5.03777e-05	0.0317652	0.000611667	Up-regulated
LINC01638	1.07751e-06	0.0317129	2.14476e-05	Up-regulated
KIF18B	1.12129e-08	0.0316732	3.56953e-07	Up-regulated
LINC00672	0.000148003	0.031626	0.00152798	Up-regulated
MBD1	0.00196676	0.0315437	0.0128378	Up-regulated
AL445490.1	8.13789e-16	0.0314949	6.44745e-14	Up-regulated
AC006942.1	0.000583469	0.0314812	0.00474805	Up-regulated
APOL3	2.78564e-07	0.0314649	6.39813e-06	Up-regulated
CYFIP2	0.0012338	0.0314316	0.0088548	Up-regulated
EYS	0.00180569	0.031403	0.0120035	Up-regulated
KIF13B	0.00470746	0.0313805	0.0256816	Up-regulated
TRPC3	1.2157e-06	0.0313124	2.39614e-05	Up-regulated
LINC01504	1.29153e-06	0.031242	2.52969e-05	Up-regulated
AC025442.2	9.73223e-11	0.0312303	4.40606e-09	Up-regulated
FBLN2	0.00360691	0.0311662	0.0208554	Up-regulated
KDM5D	0.00750021	0.0311616	0.036803	Up-regulated
IFI30	0.00232386	0.03112	0.0146961	Up-regulated
MXD3	0.00228265	0.03107	0.0144842	Up-regulated
LARS2	0.00047257	0.0310624	0.00396574	Up-regulated
NCAPH	1.01843e-06	0.0310132	2.04012e-05	Up-regulated
AL033523.1	1.067e-05	0.0309902	0.000163826	Up-regulated
MSN	0.00856786	0.0309881	0.0406966	Up-regulated
KIF20A	1.75928e-06	0.0307931	3.33023e-05	Up-regulated
HEY1	5.38229e-05	0.0307445	0.000645714	Up-regulated
LINC02813	3.52968e-08	0.0306932	1.0056e-06	Up-regulated
NCAPH2	0.00841235	0.0306801	0.0401133	Up-regulated
AL445248.1	0.000530462	0.0305293	0.0043714	Up-regulated
CDCA5	0.000125319	0.0304943	0.0013298	Up-regulated
C3AR1	1.44576e-09	0.0304398	5.60131e-08	Up-regulated
METTL2A	0.00119363	0.0304172	0.00860588	Up-regulated
ENC1	9.91615e-07	0.0303733	1.99348e-05	Up-regulated
PLEKHH2	0.00115014	0.0302934	0.00834219	Up-regulated
AC004083.1	3.46745e-06	0.0302651	6.10484e-05	Up-regulated
RNASEL	0.000595476	0.0302433	0.00482488	Up-regulated
CENPO	0.00931393	0.0302366	0.0434429	Up-regulated
ROR1-AS1	1.50344e-05	0.0302304	0.000218693	Up-regulated
INCENP	0.00177707	0.0301958	0.0118576	Up-regulated
HEYL	0.00107826	0.0301564	0.00789518	Up-regulated
AC009126.1	5.58071e-06	0.0300537	9.24811e-05	Up-regulated
TMEM53	0.000529157	0.0300497	0.00436272	Up-regulated
ARHGEF17	0.000777982	0.0299861	0.00603493	Up-regulated
AMIGO2	0.0023068	0.0299582	0.0146078	Up-regulated
AC007569.1	4.47995e-11	0.0299431	2.13441e-09	Up-regulated
LEAP2	2.63584e-08	0.0299315	7.70401e-07	Up-regulated
TTC23L	0.00339146	0.0298061	0.0198292	Up-regulated
GJA4	0.00323214	0.0297557	0.0191357	Up-regulated
POLM	0.00964248	0.0297433	0.0447239	Up-regulated
RAB44	7.81888e-07	0.0297351	1.60855e-05	Up-regulated
ANKS1B	0.000791847	0.0296908	0.00611557	Up-regulated
BCL2L14	6.96031e-07	0.0296224	1.45097e-05	Up-regulated
EIF5A2	0.00590698	0.0295467	0.0307655	Up-regulated
SGO1-AS1	0.000254273	0.0294648	0.00239458	Up-regulated
POLH	0.00135384	0.029435	0.00952962	Up-regulated
EPHA5-AS1	1.73479e-08	0.0294235	5.26127e-07	Up-regulated
AL691403.1	0.000564675	0.0294097	0.00462312	Up-regulated
WDHD1	0.00434082	0.0293955	0.0240965	Up-regulated
DNAH12	3.41181e-08	0.0293873	9.77948e-07	Up-regulated
KCNB1	1.0339e-09	0.0293827	4.11298e-08	Up-regulated
AC091906.1	0.00621198	0.0292948	0.0318909	Up-regulated
HBEGF	0.000711905	0.0292573	0.00560717	Up-regulated
CARMN	0.00114111	0.0292342	0.00829311	Up-regulated
CABLES1	0.000344744	0.0292235	0.00306832	Up-regulated
PCSK7	0.00352792	0.0292104	0.0204616	Up-regulated
HSD17B1	0.00502088	0.0292065	0.0269844	Up-regulated
ARHGEF26	7.91108e-07	0.0291592	1.62409e-05	Up-regulated
LINC01031	4.19878e-10	0.029159	1.7702e-08	Up-regulated
OIP5	9.75997e-06	0.0291215	0.000151586	Up-regulated
GRM7	0.000245648	0.0291148	0.00233147	Up-regulated
TSNARE1	6.37575e-06	0.0287307	0.000104413	Up-regulated
BBS4	0.00485759	0.0287161	0.0262586	Up-regulated
DBF4B	9.13187e-06	0.0286463	0.000142774	Up-regulated
N4BP2L1	0.000148232	0.0285751	0.00152922	Up-regulated
ACTG2	0.00871684	0.0284557	0.0412099	Up-regulated
DAGLB	0.00353885	0.0284441	0.0205166	Up-regulated
NCKAP5L	0.00144974	0.0284345	0.0100813	Up-regulated
MPV17L2	0.000321352	0.0283956	0.00289576	Up-regulated
SPAG5	0.000134536	0.028341	0.00141378	Up-regulated
USF1	0.00335304	0.028332	0.0196728	Up-regulated
CHAF1B	5.03452e-08	0.0283024	1.38265e-06	Up-regulated
PITRM1-AS1	3.02603e-05	0.0281835	0.000398828	Up-regulated
LMO2	0.00712321	0.0281802	0.0353404	Up-regulated
LIAS	0.00175045	0.0281591	0.0117411	Up-regulated
PSMB8-AS1	2.95009e-07	0.027959	6.74837e-06	Up-regulated
NUP93	0.00542039	0.0279009	0.0286457	Up-regulated
NSMAF	0.00389384	0.0278451	0.0221334	Up-regulated
AC005480.1	0.000908015	0.0278348	0.00684226	Up-regulated
ZFYVE26	0.000295609	0.0277821	0.00270089	Up-regulated
RNF122	0.0108963	0.0276686	0.0492437	Up-regulated
HEPH	0.00240548	0.0276431	0.0151308	Up-regulated
CPB1	0.000135446	0.027596	0.00142175	Up-regulated
MAPKAPK5-AS1	0.00716107	0.0275042	0.0354688	Up-regulated
EYA4	0.000143539	0.0274837	0.00149282	Up-regulated
AP000844.2	2.07456e-11	0.0274354	1.03198e-09	Up-regulated
UBE2T	0.00510635	0.0274324	0.0273536	Up-regulated
ZNF713	1.2703e-06	0.0273824	2.49158e-05	Up-regulated
RPL12	0.00430564	0.0273635	0.0239559	Up-regulated
ZBTB16	0.00868423	0.0273519	0.0411109	Up-regulated
ZNF844	0.00125017	0.0273439	0.00896087	Up-regulated
AC002074.1	0.00977779	0.0273389	0.0452102	Up-regulated
FOXO3B	0.00368334	0.027131	0.0211758	Up-regulated
AC024560.5	4.11767e-06	0.0271249	7.10764e-05	Up-regulated
C8orf31	0.000179871	0.0271136	0.00179967	Up-regulated
PHF5A	0.000482154	0.0269985	0.00403416	Up-regulated
CEP68	0.000849344	0.0269917	0.00647277	Up-regulated
GEMIN8	0.007815	0.0269277	0.0380038	Up-regulated
PER2	0.00131446	0.0268722	0.00931399	Up-regulated
ANK1	2.87275e-05	0.0268295	0.000381657	Up-regulated
FAM167A-AS1	1.51115e-10	0.0268141	6.71213e-09	Up-regulated
PLA2G6	0.000384054	0.0267665	0.00335156	Up-regulated
AC007038.1	0.00131038	0.0266903	0.00929092	Up-regulated
E2F5	0.00130572	0.0266075	0.00926488	Up-regulated
HIST1H4E	0.00780171	0.0265677	0.0379866	Up-regulated
PKNOX2	0.000738261	0.0265655	0.00577765	Up-regulated
PAK3	0.000106015	0.0265543	0.0011521	Up-regulated
NIPAL4	9.24077e-05	0.0265339	0.00102232	Up-regulated
FOXP2	0.0056149	0.0265231	0.0295243	Up-regulated
DAB2IP	0.00134014	0.0263958	0.00944728	Up-regulated
NTNG2	2.02929e-08	0.026366	6.08895e-07	Up-regulated
SNHG9	0.00253207	0.0263068	0.0157636	Up-regulated
[truncated: 4,173 more rows]

## Sheet: HBVP_Schizont_iRBC
gene	p.value	LogFC	FDR	Expression
ACD	1.0245e-05	-0.0447678	0.00821799	Down-regulated
AKR1D1	0.000377153	0.00172717	0.0488799	Up-regulated
ANGPT1	5.50791e-06	0.364895	0.0054326	Up-regulated
APCDD1	0.000383483	0.064693	0.0489481	Up-regulated
APLP2	0.000111208	0.163133	0.0283372	Up-regulated
ARFIP1	4.31741e-05	-0.274685	0.0162223	Down-regulated
ARHGAP22	2.75287e-05	-0.336799	0.0139507	Down-regulated
ARID4B	2.81581e-05	0.286403	0.0139507	Up-regulated
ARL4C	4.13571e-07	0.53499	0.00139332	Up-regulated
ARMC9	0.000287669	0.252621	0.041774	Up-regulated
ASPH	0.000183268	-0.223805	0.0343017	Down-regulated
AUTS2	0.000123614	0.303373	0.0286033	Up-regulated
BMS1	0.000324265	-0.20951	0.0444085	Down-regulated
C2orf92	0.000175392	-0.131273	0.0334237	Down-regulated
CACNA2D1	0.000331869	-0.121306	0.0450834	Down-regulated
CCBE1	2.6678e-05	-0.26068	0.0139507	Down-regulated
CCNG2	0.000278124	0.174292	0.0414602	Up-regulated
CDC25B	1.99727e-06	0.266624	0.00305855	Up-regulated
CDH11	5.20408e-05	0.361152	0.0186516	Up-regulated
CDK2AP1	2.36829e-06	0.171297	0.00306876	Up-regulated
CDKN1B	0.000166341	0.234461	0.032207	Up-regulated
CEBPD	1.61884e-13	0.67599	2.72694e-09	Up-regulated
CFAP69	1.94396e-06	-0.00538996	0.00305855	Down-regulated
CHN1	0.000143937	0.233293	0.0306915	Up-regulated
CHST3	0.000154192	0.0720136	0.0307323	Up-regulated
COL9A3	1.80162e-05	0.142171	0.0114213	Up-regulated
CST3	0.00011271	0.215954	0.0283372	Up-regulated
CXCL5	9.64136e-05	-0.221294	0.0266244	Down-regulated
CYP1B1	4.00916e-05	0.389273	0.0162223	Up-regulated
DCTPP1	0.000232102	-0.199407	0.0389193	Down-regulated
DDIT4	5.03631e-07	0.506091	0.00141395	Up-regulated
DDX18	0.000165617	-0.221033	0.032207	Down-regulated
DENND2B	0.000229357	0.239659	0.0389193	Up-regulated
DKK1	0.000219722	-0.189852	0.0380351	Down-regulated
DKK3	0.000287311	0.335574	0.041774	Up-regulated
DNAJB4	4.29951e-05	-0.35296	0.0162223	Down-regulated
DNAJC5	4.73881e-05	-0.211528	0.0173533	Down-regulated
DRAP1	0.000186178	-0.241737	0.0343524	Down-regulated
EIF4EBP1	2.54316e-05	-0.382608	0.0139507	Down-regulated
ELP2	0.000268885	0.133391	0.0408051	Up-regulated
EML1	8.58127e-05	-0.0638562	0.0240919	Down-regulated
FAM216A	0.000128514	-0.230917	0.0286033	Down-regulated
FAXDC2	8.27198e-05	0.134052	0.0238457	Up-regulated
FBLN1	5.80509e-06	0.375309	0.0054326	Up-regulated
FGF5	0.000307579	-0.207911	0.0435393	Down-regulated
GBP1	8.06926e-07	0.187318	0.00194181	Up-regulated
GHR	0.000246699	-0.0857949	0.0392042	Down-regulated
GNB4	1.89846e-05	-0.31719	0.0114213	Down-regulated
GSTO1	1.85439e-05	-0.305549	0.0114213	Down-regulated
GXYLT2	4.01791e-05	0.258078	0.0162223	Up-regulated
H3-3A	5.56926e-05	0.177088	0.0194784	Up-regulated
HCFC2	2.37239e-05	0.162722	0.0137803	Up-regulated
HDAC4	2.18101e-06	0.15527	0.00306159	Up-regulated
HEG1	0.000107534	0.24233	0.0278678	Up-regulated
HMGA2	7.40569e-05	-0.417403	0.0226816	Down-regulated
HS6ST1	0.000187618	0.163422	0.0343524	Up-regulated
ICAM3	6.12855e-05	-0.248264	0.0194784	Down-regulated
IER5L	0.000130748	0.319738	0.0286033	Up-regulated
IL1R1	1.1912e-07	0.481604	0.00100329	Up-regulated
IL32	0.000123911	-0.152276	0.0286033	Down-regulated
ITPR1	0.000154578	-0.143407	0.0307323	Down-regulated
KCTD13	0.000155075	-0.12964	0.0307323	Down-regulated
KDELR2	2.79212e-05	-0.240104	0.0139507	Down-regulated
KLF7	0.00012575	-0.32569	0.0286033	Down-regulated
KLHL24	5.96557e-05	0.280516	0.0194784	Up-regulated
LY6E	3.39699e-05	0.300337	0.0158951	Up-regulated
MBIP	0.000383564	0.0855244	0.0489481	Up-regulated
MMP2	0.000292376	0.402213	0.0420946	Up-regulated
MON1B	3.88004e-05	0.0623683	0.0162223	Up-regulated
MRPS6	8.003e-05	0.41827	0.023651	Up-regulated
MSI2	2.30393e-07	0.370616	0.00111233	Up-regulated
MTHFD2	0.000272843	-0.265891	0.0410361	Down-regulated
NDUFAF2	1.0384e-06	-0.313409	0.00218648	Down-regulated
NDUFB6	0.000285889	0.0519634	0.041774	Up-regulated
NREP	0.000358142	0.263028	0.0476433	Up-regulated
NSRP1	0.000295902	-0.250982	0.0422413	Down-regulated
PALLD	0.000126459	0.284321	0.0286033	Up-regulated
PBXIP1	0.000153262	0.177767	0.0307323	Up-regulated
PDCD4	0.000233354	0.16389	0.0389193	Up-regulated
PERP	0.000259592	0.0991255	0.0397529	Up-regulated
PKIB	0.000126662	0.255454	0.0286033	Up-regulated
PLAC8	0.000137706	0.175842	0.0297392	Up-regulated
PLEKHA5	0.000150177	0.336906	0.0307323	Up-regulated
PNO1	1.52661e-05	-0.274452	0.0111808	Down-regulated
POFUT1	0.000238567	-0.180606	0.0391776	Down-regulated
PPP3CB	0.000257163	-0.0658652	0.0397423	Down-regulated
PROX1	0.000318134	0.0788975	0.0439351	Up-regulated
PRXL2A	2.64134e-07	0.38192	0.00111233	Up-regulated
PTPN4	3.72075e-05	0.095429	0.0162223	Up-regulated
PUS7L	0.000130535	-0.249291	0.0286033	Down-regulated
RAB40A	4.33366e-05	-0.0338142	0.0162223	Down-regulated
RBBP6	0.000245462	-0.271705	0.0392042	Down-regulated
RBM28	0.000120551	-0.238026	0.0286033	Down-regulated
RBM39	5.6471e-06	0.268451	0.0054326	Up-regulated
RBP1	0.000377227	0.420612	0.0488799	Up-regulated
RNF180	0.000252835	-0.0946589	0.0397423	Down-regulated
RPF2	0.000176593	-0.250075	0.0334237	Down-regulated
RSRC2	0.000153366	0.23705	0.0307323	Up-regulated
RUNX1T1	4.23094e-05	0.263599	0.0162223	Up-regulated
S100A6	0.000193323	0.292563	0.0350164	Up-regulated
SCFD2	8.30921e-06	-0.386421	0.00736677	Down-regulated
SCG2	1.01165e-05	0.747157	0.00821799	Up-regulated
SERPINF1	0.000199082	0.316982	0.0353003	Up-regulated
SFRP1	8.35202e-05	0.53012	0.0238457	Up-regulated
SLC5A3	1.21904e-05	0.438988	0.00933398	Up-regulated
SLIT3	5.82297e-05	0.257379	0.0194784	Up-regulated
SMAP2	0.00024188	-0.231544	0.0391776	Down-regulated
SNED1	3.35772e-06	0.467311	0.00404005	Up-regulated
SPHK1	3.7726e-05	-0.332652	0.0162223	Down-regulated
SPRY4	0.000207102	-0.255547	0.0363399	Down-regulated
SSR3	7.60055e-05	-0.220293	0.0228627	Down-regulated
STEAP1	6.01647e-05	-0.120194	0.0194784	Down-regulated
SYN1	9.90183e-05	-0.0451061	0.0269026	Down-regulated
TFAP2C	1.6128e-05	0.289331	0.0113198	Up-regulated
THBS1	0.000104816	0.428345	0.0277813	Up-regulated
TIAM1	0.000127895	0.167758	0.0286033	Up-regulated
TIMP3	0.000347259	0.519472	0.0467967	Up-regulated
TMEM119	0.000221279	0.179782	0.0380351	Up-regulated
TMEM65	5.97796e-05	0.244675	0.0194784	Up-regulated
TNFRSF12A	1.89707e-06	-0.434916	0.00305855	Down-regulated
TRIB2	0.00019823	0.270669	0.0353003	Up-regulated
TRMT1	0.000374633	-0.103382	0.0488799	Down-regulated
TTC39C	0.000359198	0.242876	0.0476433	Up-regulated
TUBA1B	5.05326e-06	-0.286306	0.0054326	Down-regulated
TUBB4B	1.76035e-05	-0.3503	0.0114213	Down-regulated
UBA6	0.000105551	-0.264541	0.0277813	Down-regulated
VAMP5	3.22192e-05	0.109499	0.0155066	Up-regulated
VCAN	7.19318e-05	0.370053	0.0224387	Up-regulated
VEGFA	0.000317066	0.338213	0.0439351	Up-regulated
ZBTB47	0.000240915	-0.0853337	0.0391776	Down-regulated
ZBTB9	0.000256499	-0.0371926	0.0397423	Down-regulated
ZNF581	0.0003182	0.233424	0.0439351	Up-regulated

## Sheet: HBVP_Trophozoite_iRBC
gene	p.value	LogFC	FDR	Expression
ABHD17C	8.45459e-05	0.294452	0.0384912	Up-regulated
ACTG2	4.24153e-05	-0.105026	0.0269783	Down-regulated
ADCY3	8.70944e-05	-0.0591792	0.038608	Down-regulated
ARMCX3	8.2055e-06	0.205777	0.0115185	Up-regulated
ASNS	3.45374e-05	-0.130542	0.0242409	Down-regulated
B3GALT4	2.3115e-05	0.139452	0.0176988	Up-regulated
C16orf74	8.02942e-05	-0.142539	0.0384912	Down-regulated
C17orf58	6.55991e-05	-0.158183	0.0356457	Down-regulated
CDK2AP1	1.68439e-05	0.142644	0.0150659	Up-regulated
CPE	4.32421e-05	0.297999	0.0269783	Up-regulated
CXCL5	1.72943e-12	-0.28854	2.91323e-08	Down-regulated
CXCL6	6.77891e-09	-0.307402	5.70954e-05	Down-regulated
DDIT4	8.4332e-07	0.36727	0.00205179	Up-regulated
EHBP1L1	1.78876e-05	-0.0103346	0.0150659	Down-regulated
ENSG00000274322	8.03175e-05	0.176296	0.0384912	Up-regulated
FAP	8.33074e-05	-0.132122	0.0384912	Down-regulated
GLT8D2	0.000119952	-0.10578	0.0459225	Down-regulated
GNA14	0.000105075	-0.0252168	0.0431704	Down-regulated
HDAC9	6.16424e-07	-0.223591	0.00205179	Down-regulated
HLA-B	7.81092e-05	-0.254439	0.0384912	Down-regulated
IDI2	1.01645e-05	-0.0273337	0.0125963	Down-regulated
IL32	4.25104e-08	-0.181871	0.000206911	Down-regulated
KLHDC2	2.87317e-05	0.189244	0.0210428	Up-regulated
KRAS	6.38122e-05	0.212867	0.0356457	Up-regulated
LAP3	1.76603e-05	-0.20703	0.0150659	Down-regulated
LYSMD2	0.00011157	-0.0613732	0.0442657	Down-regulated
MCM9	1.42631e-05	-0.00641084	0.014133	Down-regulated
MRPS6	6.90036e-06	0.380731	0.010567	Up-regulated
MTHFD2	0.000112996	-0.206721	0.0442657	Down-regulated
NOP16	4.4512e-06	-0.172092	0.00749805	Down-regulated
NOTUM	9.83498e-05	0.0849324	0.0414176	Up-regulated
PGS1	1.25998e-05	0.0378928	0.0132653	Up-regulated
PMEPA1	1.11968e-05	0.254312	0.0125963	Up-regulated
PPIL2	0.000131279	-0.0429183	0.0491423	Down-regulated
PROCR	3.85472e-05	0.0357985	0.0259731	Up-regulated
RIF1	6.87992e-05	0.244419	0.0362163	Up-regulated
RSRC2	2.28287e-05	0.223454	0.0176988	Up-regulated
S100A6	1.74573e-06	0.321658	0.00367585	Up-regulated
SECTM1	4.54243e-05	0.129772	0.0273276	Up-regulated
SLC5A3	4.91329e-08	0.51241	0.000206911	Up-regulated
SSR3	1.12166e-05	-0.193912	0.0125963	Down-regulated
TAGLN	2.3992e-06	-0.43337	0.00449049	Down-regulated
TFAP2C	5.02284e-05	0.219722	0.0291757	Up-regulated
VEGFA	8.52628e-07	0.357869	0.00205179	Up-regulated

## Sheet: HA_iRBC_Egress
gene	p.value	LogFC	FDR	Expression
IFIT1	9.39514e-127	4.41145	1.32495e-122	Up-regulated
ISG15	2.16742e-139	4.40266	6.11322e-135	Up-regulated
IFIT3	1.50477e-115	3.95423	8.48842e-112	Up-regulated
IFIT2	9.90856e-90	3.73165	2.54065e-86	Up-regulated
MX1	4.35193e-126	3.57264	4.09154e-122	Up-regulated
IFI6	3.30007e-125	3.33051	2.32696e-121	Up-regulated
IFI44L	4.23119e-105	3.00094	1.98901e-101	Up-regulated
PLSCR1	7.49618e-103	2.39659	2.64287e-99	Up-regulated
HERC5	2.48199e-83	2.37103	4.37529e-80	Up-regulated
STAT1	1.15186e-99	2.30315	3.60982e-96	Up-regulated
EIF2AK2	4.43581e-104	2.17481	1.78732e-100	Up-regulated
DDX58	3.60008e-94	2.15231	1.0154e-90	Up-regulated
IFI16	4.69489e-89	2.13432	1.10349e-85	Up-regulated
BST2	2.92446e-55	2.09636	1.79314e-52	Up-regulated
IFITM3	9.37145e-68	1.94097	1.01662e-64	Up-regulated
RSAD2	6.91697e-72	1.8951	1.02681e-68	Up-regulated
EPSTI1	9.87607e-89	1.87789	2.14273e-85	Up-regulated
PARP14	9.21025e-58	1.84619	6.49438e-55	Up-regulated
SP100	2.23404e-68	1.83511	2.62546e-65	Up-regulated
IFIH1	4.19785e-70	1.81839	5.38183e-67	Up-regulated
SP110	9.92929e-72	1.79255	1.40028e-68	Up-regulated
LY6E	3.44346e-67	1.78478	3.59715e-64	Up-regulated
OAS3	2.64588e-88	1.77137	5.33051e-85	Up-regulated
IFI27	3.28844e-47	1.6854	1.81864e-44	Up-regulated
PNPT1	6.24108e-68	1.68468	7.04119e-65	Up-regulated
IFI44	1.30093e-86	1.68036	2.44619e-83	Up-regulated
HMOX1	1.95681e-26	1.66409	6.34389e-24	Up-regulated
IFI35	4.29402e-65	1.61758	4.17631e-62	Up-regulated
PARP9	6.57532e-69	1.60446	8.06334e-66	Up-regulated
PSMB9	1.97341e-57	1.59828	1.32524e-54	Up-regulated
TRIM22	2.8092e-63	1.57793	2.55592e-60	Up-regulated
UBE2L6	7.55291e-63	1.57176	6.45545e-60	Up-regulated
IRF7	2.1486e-71	1.56325	2.88578e-68	Up-regulated
DDX60L	8.48638e-62	1.52059	7.03995e-59	Up-regulated
ZC3HAV1	9.22362e-66	1.50608	9.29115e-63	Up-regulated
PSMB8	1.87227e-58	1.4798	1.38966e-55	Up-regulated
USP18	3.04126e-75	1.47493	4.76549e-72	Up-regulated
OASL	1.32779e-61	1.43065	1.07001e-58	Up-regulated
WARS	5.43454e-41	1.42402	2.51281e-38	Up-regulated
C5orf56	4.10469e-57	1.4015	2.69239e-54	Up-regulated
OAS1	6.053e-64	1.36774	5.69083e-61	Up-regulated
IRF9	6.55014e-61	1.35876	5.13185e-58	Up-regulated
TAP1	1.24988e-57	1.35283	8.59828e-55	Up-regulated
IFITM1	6.2727e-63	1.34216	5.5288e-60	Up-regulated
ZNFX1	2.81387e-59	1.32558	2.14501e-56	Up-regulated
CMPK2	1.59506e-75	1.25091	2.64639e-72	Up-regulated
LAP3	6.87598e-43	1.24888	3.34374e-40	Up-regulated
DDX60	1.12357e-56	1.23244	7.20236e-54	Up-regulated
HLA-E	2.98929e-39	1.21454	1.3383e-36	Up-regulated
IFITM2	1.98278e-28	1.21162	6.65767e-26	Up-regulated
IFIT5	5.47799e-58	1.20047	3.96171e-55	Up-regulated
SHFL	2.02589e-44	1.17802	1.05815e-41	Up-regulated
ADAR	3.87688e-44	1.15283	1.98814e-41	Up-regulated
GBP1	7.64506e-42	1.14867	3.65473e-39	Up-regulated
DTX3L	6.00784e-52	1.146	3.60534e-49	Up-regulated
SAMHD1	5.01273e-50	1.14313	2.88539e-47	Up-regulated
HELZ2	1.79869e-56	1.11942	1.12738e-53	Up-regulated
SAMD9	3.49222e-43	1.11864	1.75889e-40	Up-regulated
NMI	6.48688e-51	1.11595	3.81171e-48	Up-regulated
APOL6	4.69453e-46	1.09778	2.49829e-43	Up-regulated
STAT2	1.16456e-41	1.07037	5.47439e-39	Up-regulated
TRIM25	2.04475e-46	1.05293	1.10908e-43	Up-regulated
KLF6	6.64384e-24	1.03035	1.89282e-21	Up-regulated
HES4	4.06285e-24	1.02585	1.16931e-21	Up-regulated
B2M	4.26698e-43	1.01939	2.11141e-40	Up-regulated
MT2A	3.46052e-08	0.958251	4.29974e-06	Up-regulated
TRIM5	8.98566e-40	0.951032	4.08775e-37	Up-regulated
IRF1	3.49091e-36	0.949981	1.44796e-33	Up-regulated
HLA-B	2.0674e-21	0.941499	5.66127e-19	Up-regulated
ISG20	8.96471e-30	0.913295	3.1216e-27	Up-regulated
TRIM14	3.40949e-49	0.906001	1.92329e-46	Up-regulated
LGALS3BP	5.75925e-34	0.890544	2.28788e-31	Up-regulated
SERPINE1	9.52646e-07	0.858922	9.17043e-05	Up-regulated
GDF15	7.14503e-07	0.858604	7.09597e-05	Up-regulated
HLA-C	1.2976e-24	0.852855	3.77308e-22	Up-regulated
FOS	1.11202e-10	0.83764	1.79226e-08	Up-regulated
PPM1K	1.8053e-33	0.835059	6.97512e-31	Up-regulated
TRIM69	1.72459e-33	0.825544	6.75583e-31	Up-regulated
CCND3	2.42435e-23	0.821805	6.83788e-21	Up-regulated
MDK	8.33959e-13	0.808482	1.62219e-10	Up-regulated
IER2	1.40349e-12	0.806621	2.67468e-10	Up-regulated
TENT5A	9.15338e-20	0.797409	2.39047e-17	Up-regulated
PML	1.79687e-31	0.793715	6.75743e-29	Up-regulated
RNF114	1.26928e-25	0.79084	4.02249e-23	Up-regulated
OGFR	2.28648e-28	0.790113	7.58709e-26	Up-regulated
RBCK1	2.89509e-22	0.786905	8.08475e-20	Up-regulated
GBP3	8.32653e-25	0.780332	2.4721e-22	Up-regulated
DNAJA1	5.91591e-30	0.779866	2.08573e-27	Up-regulated
SHISA5	2.87849e-26	0.778656	9.22589e-24	Up-regulated
TDRD7	1.69064e-36	0.760799	7.11711e-34	Up-regulated
SPATS2L	4.99334e-25	0.748188	1.51438e-22	Up-regulated
CHMP5	5.3089e-27	0.735533	1.74114e-24	Up-regulated
NAPA	1.03519e-24	0.729973	3.0414e-22	Up-regulated
SAMD9L	1.06989e-36	0.723941	4.57217e-34	Up-regulated
PARP12	3.12658e-38	0.723674	1.37789e-35	Up-regulated
UNC93B1	1.84638e-32	0.718707	7.03746e-30	Up-regulated
THEMIS2	2.23932e-35	0.694999	9.15364e-33	Up-regulated
APOL2	4.30216e-25	0.694021	1.31894e-22	Up-regulated
PARP10	3.7886e-37	0.688708	1.64396e-34	Up-regulated
GNB4	9.67713e-16	0.66976	2.23724e-13	Up-regulated
TRIM21	7.97328e-31	0.665452	2.9206e-28	Up-regulated
PHF11	1.11885e-20	0.650815	2.94927e-18	Up-regulated
GRINA	1.55374e-16	0.641314	3.62175e-14	Up-regulated
C6orf62	3.33021e-19	0.639349	8.38648e-17	Up-regulated
UBC	3.70056e-13	0.63513	7.56336e-11	Up-regulated
PSMA6	1.10894e-18	0.633596	2.76793e-16	Up-regulated
EGR1	1.31795e-09	0.630583	1.9063e-07	Up-regulated
JUNB	5.02428e-09	0.626757	6.68443e-07	Up-regulated
TNFSF10	4.2524e-25	0.625287	1.31801e-22	Up-regulated
HERC6	4.60813e-35	0.622687	1.85675e-32	Up-regulated
SLC25A28	6.99929e-25	0.617548	2.10016e-22	Up-regulated
SOGA3	1.7112e-18	0.615485	4.23373e-16	Up-regulated
SLC3A2	1.43352e-11	0.615304	2.50368e-09	Up-regulated
OPTN	4.74438e-13	0.608218	9.55824e-11	Up-regulated
VAMP5	1.0147e-12	0.606286	1.96024e-10	Up-regulated
PLEKHA4	6.05443e-18	0.604435	1.47211e-15	Up-regulated
TAP2	1.3462e-28	0.603958	4.57466e-26	Up-regulated
RBBP6	1.63056e-15	0.588084	3.73903e-13	Up-regulated
GPR180	1.90012e-17	0.58609	4.5806e-15	Up-regulated
PRKD2	3.52018e-25	0.572009	1.10318e-22	Up-regulated
SCLT1	1.64526e-13	0.564903	3.48906e-11	Up-regulated
PSMA3	8.97219e-15	0.563639	2.00842e-12	Up-regulated
SNX6	2.74196e-17	0.55779	6.55397e-15	Up-regulated
PHACTR4	4.60968e-14	0.557661	1.00788e-11	Up-regulated
FTH1	2.69167e-08	0.556317	3.38922e-06	Up-regulated
PSME2	5.25775e-10	0.555937	7.97284e-08	Up-regulated
ADPRHL2	2.94425e-13	0.54887	6.10607e-11	Up-regulated
FBXO32	1.34049e-07	0.540737	1.51234e-05	Up-regulated
N4BP1	3.27372e-13	0.528749	6.73981e-11	Up-regulated
PDLIM1	1.93648e-07	0.527531	2.15033e-05	Up-regulated
RND3	1.98227e-09	0.523338	2.82373e-07	Up-regulated
CLU	1.62888e-05	0.522304	0.00112055	Up-regulated
GMPR	1.57629e-19	0.521729	4.04174e-17	Up-regulated
GADD45A	6.17171e-06	0.517762	0.00048897	Up-regulated
ANKIB1	1.41096e-10	0.517224	2.26114e-08	Up-regulated
ANGPTL4	0.000230923	0.517176	0.0113273	Up-regulated
TRIM56	1.01213e-11	0.510486	1.79541e-09	Up-regulated
PPP1R15A	7.8319e-12	0.500266	1.41602e-09	Up-regulated
ACSBG2	3.49509e-30	0.498758	1.24784e-27	Up-regulated
OAS2	2.08243e-30	0.498245	7.53012e-28	Up-regulated
NT5E	8.03798e-07	0.495919	7.87191e-05	Up-regulated
NUDCD1	5.33743e-14	0.487669	1.15802e-11	Up-regulated
MT-ND3	1.95257e-05	0.4857	0.00131752	Up-regulated
SQSTM1	2.53928e-09	0.476638	3.53921e-07	Up-regulated
GPBP1	6.02559e-12	0.476156	1.09646e-09	Up-regulated
PSME1	4.96355e-09	0.47534	6.66652e-07	Up-regulated
MCL1	1.07704e-09	0.473492	1.57398e-07	Up-regulated
ATP10A	2.99155e-11	0.468476	5.02243e-09	Up-regulated
MRPL17	5.58292e-09	0.46621	7.35823e-07	Up-regulated
CD68	9.5919e-07	0.466109	9.20203e-05	Up-regulated
BACE2	2.87362e-06	0.465631	0.000246354	Up-regulated
CSF1	7.5868e-13	0.465274	1.4964e-10	Up-regulated
PPDPF	6.56369e-08	0.465246	7.87783e-06	Up-regulated
HLA-A	9.62561e-08	0.463791	1.11266e-05	Up-regulated
RBM43	8.28768e-15	0.460205	1.87003e-12	Up-regulated
PPP2R2A	1.97647e-11	0.454089	3.39917e-09	Up-regulated
GBP2	1.9937e-11	0.45396	3.40802e-09	Up-regulated
CXorf38	1.26802e-11	0.451624	2.23528e-09	Up-regulated
HSPA1A	1.57745e-06	0.444927	0.000141244	Up-regulated
GCA	1.00274e-09	0.438936	1.48074e-07	Up-regulated
RTP4	1.05994e-28	0.438393	3.64581e-26	Up-regulated
MEST	5.28295e-05	0.433985	0.00315023	Up-regulated
ELF1	1.31441e-09	0.432865	1.9063e-07	Up-regulated
HSPA5	2.50044e-05	0.429122	0.001625	Up-regulated
PHLDA3	3.98629e-05	0.427717	0.00246025	Up-regulated
PARD3	8.36155e-06	0.422037	0.000627227	Up-regulated
BAZ1A	1.08437e-08	0.418668	1.39656e-06	Up-regulated
INSIG1	1.95268e-06	0.414307	0.000173193	Up-regulated
MSMO1	0.000103134	0.411964	0.00573749	Up-regulated
HMGB2	4.36968e-06	0.409334	0.000356205	Up-regulated
COA6	2.22526e-07	0.408462	2.46132e-05	Up-regulated
LIPA	9.60129e-10	0.406487	1.42529e-07	Up-regulated
APOBEC3G	2.5794e-12	0.406401	4.78631e-10	Up-regulated
SHC1	2.77707e-07	0.404062	3.01258e-05	Up-regulated
GLUL	0.00119285	0.401258	0.0406825	Up-regulated
HLA-DRA	1.89609e-05	0.399961	0.00128556	Up-regulated
PLAAT3	9.34489e-06	0.398751	0.000693612	Up-regulated
ZDHHC14	7.3553e-09	0.398362	9.60445e-07	Up-regulated
PDXK	4.84851e-07	0.397502	4.97281e-05	Up-regulated
CNP	2.98069e-08	0.390967	3.71993e-06	Up-regulated
MYD88	4.27066e-11	0.390168	7.08553e-09	Up-regulated
NLRC5	2.01894e-18	0.384565	4.95167e-16	Up-regulated
LSM2	7.8538e-08	0.382217	9.19156e-06	Up-regulated
ATF3	4.58459e-07	0.37921	4.77152e-05	Up-regulated
ZCCHC2	3.40131e-10	0.377946	5.18562e-08	Up-regulated
PMAIP1	0.000296462	0.372276	0.0137982	Up-regulated
ADM	2.68345e-05	0.369704	0.00172407	Up-regulated
CD274	4.58018e-13	0.369466	9.29382e-11	Up-regulated
SERTAD1	3.90132e-06	0.366832	0.000323637	Up-regulated
FBXO6	3.21991e-15	0.366597	7.324e-13	Up-regulated
KLF9	9.13268e-05	0.364026	0.00517243	Up-regulated
USP15	3.58983e-08	0.361729	4.44084e-06	Up-regulated
SOCS1	6.80272e-21	0.361496	1.8101e-18	Up-regulated
SLC44A2	1.0172e-08	0.359565	1.31606e-06	Up-regulated
COL6A1	0.000519581	0.358176	0.0218077	Up-regulated
LIMA1	0.000508085	0.357789	0.0215173	Up-regulated
BCL2L13	4.84819e-07	0.353531	4.97281e-05	Up-regulated
EHD4	1.42834e-06	0.351369	0.000130143	Up-regulated
PPA1	4.86274e-05	0.350031	0.00294321	Up-regulated
ASPHD2	5.32156e-11	0.349662	8.75434e-09	Up-regulated
LHX2	0.000616762	0.34785	0.0253953	Up-regulated
TTC39B	2.49537e-09	0.346083	3.50159e-07	Up-regulated
ERAP2	1.42174e-09	0.345016	2.04592e-07	Up-regulated
DCP1A	2.44076e-07	0.344754	2.67866e-05	Up-regulated
CEBPD	0.00110372	0.34457	0.0382585	Up-regulated
SMIM29	3.12681e-05	0.341247	0.00198738	Up-regulated
ETV7	2.7817e-19	0.339477	7.06829e-17	Up-regulated
ARMCX1	1.52151e-06	0.337885	0.000137106	Up-regulated
NEK6	3.51013e-05	0.337733	0.00219519	Up-regulated
TAPBP	8.03043e-06	0.337699	0.000608866	Up-regulated
AC104389.5	1.61204e-08	0.337215	2.05736e-06	Up-regulated
UBALD2	1.33745e-05	0.335865	0.000945432	Up-regulated
GLIPR2	1.12607e-05	0.3358	0.00082069	Up-regulated
H3F3B	1.59115e-06	0.335275	0.00014202	Up-regulated
ZNF618	5.45136e-10	0.334622	8.22223e-08	Up-regulated
GSTO1	9.96473e-05	0.334052	0.00556545	Up-regulated
ENDOD1	6.12258e-06	0.333647	0.000487689	Up-regulated
CD74	0.00144534	0.333066	0.0472922	Up-regulated
TUBA1C	0.000872837	0.330779	0.032083	Up-regulated
SP140L	4.75121e-12	0.330406	8.75869e-10	Up-regulated
DERL1	1.7367e-05	0.328945	0.00118605	Up-regulated
SRSF7	0.000122857	0.328492	0.00666382	Up-regulated
SLC1A3	0.000186444	0.328422	0.00947504	Up-regulated
NFKBIZ	2.11406e-08	0.327095	2.68591e-06	Up-regulated
VCAM1	3.60521e-09	0.327028	4.8887e-07	Up-regulated
AZI2	6.60927e-06	0.326854	0.000516383	Up-regulated
XBP1	4.56656e-05	0.325333	0.00278787	Up-regulated
HDX	2.96693e-11	0.324943	5.01091e-09	Up-regulated
BHLHE41	0.000564268	0.324928	0.0234737	Up-regulated
MASTL	1.03764e-13	0.324826	2.2341e-11	Up-regulated
JAK2	8.69543e-10	0.324389	1.29764e-07	Up-regulated
SCARB2	2.30824e-05	0.323379	0.00152112	Up-regulated
GLRX	0.00105942	0.321576	0.0369356	Up-regulated
ETV6	2.31078e-06	0.320254	0.000203039	Up-regulated
ETHE1	4.20075e-05	0.318681	0.00258131	Up-regulated
HMGCS1	0.00116859	0.316916	0.0400003	Up-regulated
TMEM219	4.92475e-05	0.315617	0.00297436	Up-regulated
KIAA0408	1.05398e-07	0.315573	1.20843e-05	Up-regulated
CLIC1	0.000673264	0.315153	0.0271277	Up-regulated
CD47	9.75683e-05	0.314759	0.00546015	Up-regulated
ZFP36L1	0.00114382	0.313927	0.0394117	Up-regulated
MED10	8.24378e-05	0.311148	0.00474039	Up-regulated
AK3	1.06044e-05	0.310272	0.000778897	Up-regulated
MBP	1.53074e-05	0.309842	0.0010608	Up-regulated
YIPF2	0.000357762	0.309672	0.016068	Up-regulated
USP25	4.22621e-05	0.308654	0.00259131	Up-regulated
HSCB	2.69711e-06	0.308649	0.000232636	Up-regulated
AC009950.1	1.53187e-19	0.308087	3.96389e-17	Up-regulated
TLK2	2.55348e-05	0.307956	0.00165565	Up-regulated
ENY2	5.2188e-06	0.307532	0.000419362	Up-regulated
BRD2	0.00016399	0.306798	0.00844042	Up-regulated
SLC8A1	0.000406099	0.306632	0.0180538	Up-regulated
TMEM62	1.61705e-10	0.306442	2.55181e-08	Up-regulated
STARD4	1.33541e-05	0.306012	0.000945432	Up-regulated
CD164	3.28809e-05	0.305945	0.00207939	Up-regulated
SQOR	3.9397e-11	0.304394	6.5751e-09	Up-regulated
JUND	0.000830318	0.303467	0.0310812	Up-regulated
LAPTM4A	2.15858e-05	0.30346	0.00143931	Up-regulated
DUSP1	0.00125368	0.30166	0.0421762	Up-regulated
TAF1D	0.00034022	0.301016	0.0154524	Up-regulated
KCNT2	2.11667e-11	0.29982	3.59643e-09	Up-regulated
LNPEP	4.71067e-06	0.296895	0.000382894	Up-regulated
CTBS	7.24782e-05	0.296084	0.00422365	Up-regulated
NEU1	0.000684371	0.295918	0.0274114	Up-regulated
TMEM11	2.07768e-05	0.295555	0.00139526	Up-regulated
SDCBP	0.000320183	0.295366	0.0146842	Up-regulated
LGALS9	2.25999e-21	0.292813	6.12913e-19	Up-regulated
ANKFY1	3.3992e-06	0.292575	0.00028534	Up-regulated
GCLM	0.000919124	0.290648	0.0332784	Up-regulated
SLC7A6OS	1.44072e-05	0.290472	0.00100583	Up-regulated
TMEM265	3.42302e-05	0.289873	0.00215025	Up-regulated
OTUD4	5.67505e-07	0.288752	5.75773e-05	Up-regulated
FYTTD1	2.35461e-05	0.288331	0.00154088	Up-regulated
GADD45B	0.000115304	0.288196	0.00630263	Up-regulated
TIMP2	0.000844791	0.287367	0.031476	Up-regulated
NECTIN2	0.000432203	0.287106	0.0189585	Up-regulated
HSPA1B	3.38743e-05	0.28578	0.00213264	Up-regulated
IRF2	0.000257697	0.285295	0.0123822	Up-regulated
PATL1	2.38095e-06	0.280666	0.00020791	Up-regulated
BET1	5.44484e-05	0.2804	0.00321239	Up-regulated
SERPING1	1.17773e-06	0.277811	0.000109269	Up-regulated
PI4K2B	7.85141e-08	0.277165	9.19156e-06	Up-regulated
PSMA2	0.00041705	0.276991	0.0183509	Up-regulated
POR	3.45146e-05	0.276086	0.0021633	Up-regulated
SLC15A3	3.31332e-10	0.275969	5.07893e-08	Up-regulated
MIER1	0.000512799	0.275343	0.0215985	Up-regulated
CREBRF	0.000169944	0.275079	0.00869925	Up-regulated
ATG12	0.000397531	0.274639	0.0177131	Up-regulated
PDZD2	4.02738e-07	0.273029	4.23852e-05	Up-regulated
DDX3X	0.000181394	0.272662	0.00923506	Up-regulated
ZFP36	7.95614e-06	0.271634	0.000604859	Up-regulated
DNAJB4	0.000114058	0.269987	0.00627095	Up-regulated
HMGCR	0.000742491	0.266507	0.029044	Up-regulated
RDH14	9.67843e-05	0.265571	0.00542704	Up-regulated
ZNF107	8.09007e-07	0.264642	7.89551e-05	Up-regulated
SRPX2	0.000497238	0.263847	0.0212732	Up-regulated
GBP4	1.39451e-12	0.263132	2.67468e-10	Up-regulated
NCOA7	3.81032e-05	0.262257	0.00236718	Up-regulated
CLEC2B	0.000221321	0.262062	0.0108942	Up-regulated
BLZF1	0.000242671	0.261282	0.0117604	Up-regulated
AL157871.4	1.44956e-10	0.26095	2.30989e-08	Up-regulated
TMEM50A	0.00146312	0.259081	0.0478183	Up-regulated
MAFG	0.000406458	0.258463	0.0180538	Up-regulated
ARF1	0.00130606	0.258386	0.0436965	Up-regulated
CES2	2.41819e-05	0.257864	0.00157518	Up-regulated
VAT1	0.00115955	0.255218	0.0397873	Up-regulated
RRAGC	0.00107774	0.250543	0.0374354	Up-regulated
NBN	1.13482e-06	0.250063	0.000105705	Up-regulated
BTN2A1	2.0732e-05	0.247523	0.00139526	Up-regulated
MRPS30-DT	0.000241378	0.246585	0.0117179	Up-regulated
CCNL1	0.000669151	0.245058	0.0270006	Up-regulated
EIF4EBP3	0.000540835	0.244815	0.0226108	Up-regulated
DNPEP	0.000891193	0.244761	0.0325029	Up-regulated
AC116407.2	1.61948e-10	0.243247	2.55181e-08	Up-regulated
PLAAT4	0.000128313	0.242955	0.00690661	Up-regulated
SRRM1	4.26937e-06	0.241139	0.000349037	Up-regulated
XAF1	2.93144e-14	0.240562	6.51033e-12	Up-regulated
AC098829.1	0.000775069	0.240448	0.0298645	Up-regulated
MRPL44	0.000302866	0.240031	0.0140499	Up-regulated
RIPK1	6.22807e-06	0.239272	0.000491859	Up-regulated
PIM3	0.00123608	0.238813	0.0416774	Up-regulated
PSMA5	0.00125459	0.237947	0.0421762	Up-regulated
TLR3	1.38759e-16	0.237671	3.26142e-14	Up-regulated
CD82	1.82956e-05	0.237529	0.00124344	Up-regulated
AL158152.1	0.000139447	0.237307	0.00737918	Up-regulated
FHL3	0.00147332	0.237147	0.047985	Up-regulated
USP42	3.7853e-06	0.236147	0.000315871	Up-regulated
HLA-F	2.60744e-13	0.236076	5.44761e-11	Up-regulated
NT5C3A	0.001197	0.235032	0.0407747	Up-regulated
CIR1	0.000733122	0.234548	0.0288392	Up-regulated
BET1L	0.000134821	0.232648	0.00717476	Up-regulated
BTN3A2	7.12297e-07	0.232007	7.09597e-05	Up-regulated
ADAMTSL4-AS1	7.15987e-06	0.230628	0.000550257	Up-regulated
SPSB1	2.12352e-09	0.229781	3.00975e-07	Up-regulated
LIN7A	0.000788766	0.229676	0.0300668	Up-regulated
ORC6	1.92359e-05	0.229303	0.00130108	Up-regulated
ACO1	3.88001e-05	0.227693	0.00240518	Up-regulated
FNIP2	0.000659172	0.227551	0.026636	Up-regulated
TRIM34	1.43504e-12	0.227474	2.71646e-10	Up-regulated
GPM6A	0.0011651	0.225767	0.0399293	Up-regulated
MOV10	7.37462e-07	0.224663	7.27277e-05	Up-regulated
SPTLC2	0.000138342	0.222305	0.00733445	Up-regulated
TTC38	1.29773e-06	0.222199	0.000119227	Up-regulated
RNF19B	4.15462e-06	0.220734	0.000341636	Up-regulated
LGALS8	0.000678036	0.220628	0.0272034	Up-regulated
C12orf49	0.000192689	0.220589	0.00975727	Up-regulated
GTPBP1	0.00023511	0.219164	0.0114927	Up-regulated
NDUFA9	0.000500748	0.219109	0.0213347	Up-regulated
SDSL	2.35093e-05	0.218327	0.00154088	Up-regulated
CHSY1	0.000288642	0.21651	0.0135235	Up-regulated
OSMR-AS1	0.000840806	0.21641	0.0314105	Up-regulated
CCDC71L	0.000746718	0.216074	0.0290499	Up-regulated
CMTR1	1.05009e-06	0.215098	9.97236e-05	Up-regulated
STX17	0.000963361	0.214967	0.0345695	Up-regulated
GNG5	5.84986e-05	0.214509	0.00343026	Up-regulated
TRIM26	8.01704e-08	0.214164	9.32868e-06	Up-regulated
HSD17B8	0.000412856	0.213982	0.0182517	Up-regulated
C21orf91	2.54216e-06	0.213006	0.00022062	Up-regulated
RUBCN	1.23585e-06	0.212333	0.000113912	Up-regulated
GRIN2B	0.000220196	0.212033	0.0108768	Up-regulated
RER1	9.24585e-05	0.211836	0.00522603	Up-regulated
TMEM9B	0.00152222	0.211398	0.049293	Up-regulated
HNRNPC	0.000311038	0.208011	0.0143113	Up-regulated
AGRN	0.000791525	0.207545	0.0300668	Up-regulated
SCAMP1-AS1	2.47126e-12	0.206743	4.61603e-10	Up-regulated
YBX3	0.00121842	0.205891	0.0412951	Up-regulated
BRF2	0.000265618	0.203726	0.0125912	Up-regulated
PODNL1	0.000269484	0.203391	0.0127317	Up-regulated
TMEM8B	0.000624803	0.201683	0.0256515	Up-regulated
MX2	1.74586e-10	0.201462	2.72055e-08	Up-regulated
APOBEC3F	3.32139e-06	0.200567	0.000281321	Up-regulated
AC004551.1	1.16074e-16	0.200495	2.75114e-14	Up-regulated
OAF	7.21423e-06	0.19957	0.000552928	Up-regulated
PDRG1	0.0012656	0.198575	0.0424598	Up-regulated
DRAXIN	0.000501614	0.198192	0.0213393	Up-regulated
UBE2O	0.000695336	0.198165	0.027779	Up-regulated
LY6E-DT	5.14382e-09	0.195045	6.81134e-07	Up-regulated
SPDYA	0.000132004	0.193593	0.00706486	Up-regulated
CPT1A	0.000886216	0.192875	0.0324199	Up-regulated
ADAMTS6	0.000208095	0.19245	0.0104251	Up-regulated
RBM5	0.000792045	0.190332	0.0300668	Up-regulated
CBX4	1.45661e-05	0.190305	0.00101192	Up-regulated
AC008875.3	2.30639e-07	0.189067	2.54109e-05	Up-regulated
DGLUCY	0.000645469	0.189014	0.0261949	Up-regulated
BRCA2	5.75338e-06	0.187623	0.0004597	Up-regulated
ETS2	0.000432175	0.18434	0.0189585	Up-regulated
IFI30	7.4347e-07	0.183884	7.30647e-05	Up-regulated
NPC1	0.00083089	0.183547	0.0310812	Up-regulated
ZRSR2	0.000338075	0.181566	0.0153797	Up-regulated
MET	0.00141734	0.177442	0.0464837	Up-regulated
MAPK10	0.001037	0.17557	0.0364694	Up-regulated
KIAA1614	1.56676e-09	0.174873	2.24318e-07	Up-regulated
SDE2	0.000460239	0.17392	0.0200634	Up-regulated
IL15	5.01522e-09	0.170711	6.68443e-07	Up-regulated
IL1R1	0.000999027	0.170697	0.0354435	Up-regulated
FAM111A	0.000577097	0.170355	0.0239368	Up-regulated
CHROMR	0.000851466	0.167118	0.0315995	Up-regulated
BTN3A1	1.57138e-06	0.163767	0.000141149	Up-regulated
PLK3	0.000755091	0.1635	0.0292948	Up-regulated
EXOC3L1	1.22051e-05	0.160964	0.000878164	Up-regulated
ANKRD33B	8.68228e-07	0.160525	8.41525e-05	Up-regulated
PPIF	0.0013735	0.160273	0.0453624	Up-regulated
TRAFD1	2.60729e-05	0.159466	0.00168667	Up-regulated
ZNF620	0.000802115	0.158298	0.0303266	Up-regulated
RGS2	0.00121716	0.154617	0.0412951	Up-regulated
PRPH	0.000812546	0.154606	0.030598	Up-regulated
CDKN2AIP	0.00079774	0.154284	0.0302423	Up-regulated
OSGIN1	0.000148286	0.153184	0.00775958	Up-regulated
ALOX5	2.1782e-05	0.152523	0.00144897	Up-regulated
C4orf33	1.11246e-05	0.15005	0.000812876	Up-regulated
RIMKLB	0.000249158	0.14571	0.0119923	Up-regulated
B3GNT2	0.000167619	0.141117	0.0085958	Up-regulated
PROX1	5.202e-05	0.140103	0.00310853	Up-regulated
SECTM1	7.16659e-08	0.13973	8.52885e-06	Up-regulated
CASP1	4.08796e-05	0.139142	0.00251748	Up-regulated
BTC	5.05031e-08	0.133649	6.16641e-06	Up-regulated
SLC18B1	0.00015565	0.130225	0.00811483	Up-regulated
DHX58	1.04093e-07	0.129688	1.19834e-05	Up-regulated
AC068724.3	0.00072971	0.129123	0.0288256	Up-regulated
TICAM1	0.00072182	0.127333	0.028594	Up-regulated
ZNF625	0.00122651	0.125965	0.0414399	Up-regulated
TRIB1	0.000816225	0.125568	0.0306955	Up-regulated
C17orf67	0.000791388	0.124463	0.0300668	Up-regulated
SPATA1	0.000303925	0.124083	0.0140758	Up-regulated
TRIM38	0.000302031	0.116979	0.0140343	Up-regulated
CPEB3	9.9998e-05	0.116801	0.005574	Up-regulated
CCDC9	0.00126604	0.115449	0.0424598	Up-regulated
CFB	0.000143797	0.114845	0.00755268	Up-regulated
PPM1J	0.00120352	0.114697	0.0408978	Up-regulated
PLEKHF1	0.00105293	0.113838	0.0368459	Up-regulated
UBA7	4.88337e-06	0.109697	0.000394986	Up-regulated
PPRC1	0.000497795	0.108678	0.0212732	Up-regulated
AC012459.1	6.24306e-06	0.106434	0.000491859	Up-regulated
SSTR2	1.1986e-05	0.104452	0.000866837	Up-regulated
SCN1B	0.00104439	0.0992763	0.0366836	Up-regulated
SNCA	0.000922879	0.0990658	0.0333715	Up-regulated
HLA-DQB1	0.000512405	0.0948309	0.0215985	Up-regulated
ZNF433	0.000310762	0.0943921	0.0143113	Up-regulated
RASGRP3	3.91252e-05	0.0933464	0.00242002	Up-regulated
CLDN23	0.00133853	0.0921204	0.044616	Up-regulated
NOD1	0.000907089	0.0882402	0.0329272	Up-regulated
AIM2	0.00098949	0.0860775	0.0351937	Up-regulated
ZNF844	0.00111762	0.0853639	0.0386305	Up-regulated
GSX2	0.00107553	0.0812629	0.0374049	Up-regulated
AC006160.1	0.000263606	0.0809803	0.0125509	Up-regulated
ARHGAP27	8.4992e-05	0.0799063	0.00485263	Up-regulated
CARD16	0.000764641	0.0779659	0.0295434	Up-regulated
SLC16A14	8.34815e-05	0.0769011	0.00478577	Up-regulated
CYP2J2	0.000891942	0.0765948	0.0325029	Up-regulated
IL18BP	0.000724733	0.0614002	0.0286691	Up-regulated
BISPR	0.00032941	0.0551533	0.0150097	Up-regulated
ZNF442	4.48212e-05	0.0426496	0.00274226	Up-regulated
MLKL	0.000207012	0.0399504	0.0103893	Up-regulated
AC068989.1	0.000676154	0.0389027	0.0271666	Up-regulated
SOX1-OT	0.000601291	0.0331877	0.0248672	Up-regulated
AC131934.1	0.00115839	0.00737334	0.0397873	Up-regulated
KRBOX1	0.00122681	-0.00980634	0.0414399	Down-regulated
CCN2	0.000458038	-0.0249857	0.0199984	Down-regulated
LINC01546	0.000220952	-0.0278423	0.0108942	Down-regulated
AC092296.2	0.00113606	-0.0278443	0.0392199	Down-regulated
CENPH	0.000389314	-0.0287776	0.0174019	Down-regulated
COMMD4	0.000516302	-0.0429018	0.0217024	Down-regulated
LINC02593	0.00150844	-0.0788492	0.0490722	Down-regulated
CLCN4	0.00146679	-0.090193	0.0478294	Down-regulated
CHDH	0.000828338	-0.0903174	0.0310682	Down-regulated
UAP1	1.59354e-05	-0.0905487	0.00109892	Down-regulated
RAPGEF4	0.000310305	-0.0939559	0.0143113	Down-regulated
CXXC4	0.000628243	-0.107826	0.0257552	Down-regulated
KIAA1324L	0.000744827	-0.109015	0.029044	Down-regulated
STON1	0.000852677	-0.109402	0.0316028	Down-regulated
SRSF2	0.00134026	-0.116678	0.044616	Down-regulated
SUFU	0.00154715	-0.117565	0.0499856	Down-regulated
CABIN1	0.000289991	-0.117952	0.0135509	Down-regulated
MPDZ	0.00133537	-0.130046	0.0445729	Down-regulated
PLAAT1	0.000968855	-0.130679	0.0345906	Down-regulated
CEP128	0.000266835	-0.132189	0.0126276	Down-regulated
HMGN5	0.000975609	-0.140816	0.0347877	Down-regulated
HELLS	0.000900997	-0.142795	0.0327482	Down-regulated
CENPK	0.000740775	-0.143352	0.029044	Down-regulated
BBS10	0.000395108	-0.145115	0.017633	Down-regulated
MBTPS1	0.000890676	-0.145263	0.0325029	Down-regulated
RIMKLA	0.000159231	-0.146785	0.00826156	Down-regulated
TMEM164	0.000883802	-0.147055	0.0323736	Down-regulated
TPX2	0.00082777	-0.150478	0.0310682	Down-regulated
CRYL1	0.0013499	-0.150521	0.0447404	Down-regulated
TBC1D22A	0.00151831	-0.151663	0.0492607	Down-regulated
PAPSS1	0.00026262	-0.152855	0.0125333	Down-regulated
DYRK1B	0.00106735	-0.15415	0.0371663	Down-regulated
TBC1D14	0.000760845	-0.154742	0.0294371	Down-regulated
CCDC74B	0.000467951	-0.155362	0.0202743	Down-regulated
SSRP1	0.000638511	-0.15572	0.0259873	Down-regulated
TMX3	0.00118101	-0.155816	0.0403762	Down-regulated
ABHD8	0.000744981	-0.158889	0.029044	Down-regulated
CDKN3	0.00102459	-0.159839	0.0361683	Down-regulated
SYDE1	0.000481174	-0.16337	0.0207363	Down-regulated
PCMTD2	0.000376758	-0.166566	0.0168674	Down-regulated
AC097448.1	1.29731e-05	-0.168288	0.000924008	Down-regulated
MEX3D	0.000228626	-0.169315	0.0112342	Down-regulated
USP46	0.000697173	-0.171087	0.027813	Down-regulated
TRAF3IP1	0.000638471	-0.174849	0.0259873	Down-regulated
YAE1	0.000856993	-0.175177	0.0316665	Down-regulated
PEAK1	0.00110415	-0.176897	0.0382585	Down-regulated
PACSIN3	0.000552607	-0.177811	0.0230226	Down-regulated
EMSY	0.00134299	-0.177869	0.044616	Down-regulated
CNOT4	0.000842551	-0.179042	0.0314341	Down-regulated
KDR	0.00079131	-0.181783	0.0300668	Down-regulated
PRPSAP2	0.000948716	-0.181797	0.0341744	Down-regulated
ABHD17C	5.42096e-05	-0.182207	0.00320541	Down-regulated
GOLGA8A	0.000348012	-0.18281	0.0157809	Down-regulated
C14orf132	0.000732303	-0.183915	0.0288392	Down-regulated
ARHGEF6	0.000105658	-0.186698	0.00586629	Down-regulated
CAMSAP2	0.000411175	-0.186863	0.0182059	Down-regulated
TUG1	0.00100995	-0.187328	0.035741	Down-regulated
GAPVD1	0.00111513	-0.187415	0.0385917	Down-regulated
KLHL13	0.000351862	-0.192262	0.0158535	Down-regulated
SMC3	0.000712531	-0.192715	0.0283055	Down-regulated
DMTF1	0.00114441	-0.194842	0.0394117	Down-regulated
HOOK3	0.00134212	-0.195137	0.044616	Down-regulated
PITPNA	0.000136236	-0.195537	0.00723642	Down-regulated
FZD1	0.000916692	-0.196954	0.033233	Down-regulated
MAP2K4	3.0536e-05	-0.197486	0.00194857	Down-regulated
FARP1	0.00142826	-0.198072	0.0467875	Down-regulated
JAM3	0.000853926	-0.199236	0.0316076	Down-regulated
PPP1CA	0.000849146	-0.199915	0.0315549	Down-regulated
SEPTIN10	0.000545739	-0.203582	0.0227701	Down-regulated
IPO9-AS1	0.00046524	-0.203597	0.0201878	Down-regulated
RBMX	0.000413782	-0.204534	0.018264	Down-regulated
PHF21A	0.000882709	-0.204807	0.0323736	Down-regulated
IFT81	0.000486242	-0.205703	0.0208744	Down-regulated
NFIX	0.00114913	-0.206265	0.0395259	Down-regulated
CRIM1-DT	0.00129874	-0.207899	0.0435048	Down-regulated
CDK6	0.00120222	-0.210788	0.0408978	Down-regulated
TUBGCP5	4.62043e-05	-0.211129	0.0028086	Down-regulated
BPHL	0.000498878	-0.211157	0.0212872	Down-regulated
CEP250	0.00020383	-0.211307	0.0102478	Down-regulated
AP3M1	4.75281e-05	-0.21283	0.00288286	Down-regulated
YBX1	0.00141472	-0.213346	0.0464837	Down-regulated
AC022424.1	5.90761e-10	-0.214303	8.86298e-08	Down-regulated
HUWE1	0.000733041	-0.215948	0.0288392	Down-regulated
RAD21	0.00104646	-0.216951	0.0367107	Down-regulated
HERC2	0.000779736	-0.216961	0.029881	Down-regulated
NACC2	0.000349428	-0.217047	0.0157989	Down-regulated
ZDHHC20	0.000635097	-0.217126	0.0259455	Down-regulated
SLC25A17	0.00046181	-0.218059	0.0200721	Down-regulated
GOLGB1	0.000314261	-0.218692	0.014436	Down-regulated
SEPTIN2	0.00014427	-0.219679	0.00756343	Down-regulated
RPL23	0.00103274	-0.219719	0.0363649	Down-regulated
SRPK1	0.000258464	-0.21977	0.0123979	Down-regulated
TULP4	0.000309397	-0.219964	0.0143058	Down-regulated
ZBTB1	0.0012196	-0.22063	0.0412951	Down-regulated
AGAP1	8.25219e-05	-0.222788	0.00474039	Down-regulated
HSPA2	0.000270786	-0.223302	0.0127718	Down-regulated
PPM1G	0.000371147	-0.224451	0.0166426	Down-regulated
BRWD1	0.00118407	-0.225705	0.0404319	Down-regulated
RPS16	0.000799852	-0.226132	0.0302817	Down-regulated
HCG17	5.54991e-06	-0.226861	0.000444702	Down-regulated
KAT7	2.92417e-05	-0.227269	0.00187021	Down-regulated
MMP16	0.000259846	-0.227857	0.012443	Down-regulated
SET	0.000933019	-0.228078	0.0336519	Down-regulated
SLC25A48	1.45843e-07	-0.228096	1.63234e-05	Down-regulated
KIF20B	9.03697e-05	-0.228099	0.00512852	Down-regulated
NDUFB11	0.000635645	-0.229505	0.0259455	Down-regulated
ANO6	2.19225e-05	-0.230955	0.00145297	Down-regulated
PLCE1	0.000738082	-0.231414	0.0289939	Down-regulated
TFB1M	0.000861169	-0.231744	0.0317507	Down-regulated
EFR3B	7.58906e-05	-0.232283	0.00440431	Down-regulated
ARL3	0.000778286	-0.232813	0.0298661	Down-regulated
PHF19	0.00135975	-0.233095	0.0449609	Down-regulated
KDM5B	0.00140813	-0.233228	0.0463435	Down-regulated
PLXNA4	0.000163937	-0.233245	0.00844042	Down-regulated
PABPN1	0.000414776	-0.234495	0.0182793	Down-regulated
GPS2	0.00151761	-0.236487	0.0492607	Down-regulated
LINC01833	1.22361e-05	-0.236828	0.000878164	Down-regulated
MAP2K5	0.000873595	-0.237043	0.032083	Down-regulated
NR6A1	0.000111291	-0.237258	0.00615481	Down-regulated
ZNF32	7.16201e-05	-0.23763	0.00418229	Down-regulated
ZMYND11	0.000449018	-0.238351	0.0196655	Down-regulated
PTK2	0.00134576	-0.238536	0.0446556	Down-regulated
SHMT2	0.000743496	-0.239829	0.029044	Down-regulated
CNOT6L	0.000502367	-0.240311	0.0213393	Down-regulated
ENDOG	0.000133451	-0.242123	0.00711527	Down-regulated
HDAC2	0.00023835	-0.242431	0.0115908	Down-regulated
NOS1AP	0.000114437	-0.242449	0.00627954	Down-regulated
PROS1	0.00146685	-0.244047	0.0478294	Down-regulated
ELK3	0.00100972	-0.244972	0.035741	Down-regulated
HTT	0.000214783	-0.245888	0.0106842	Down-regulated
AC097534.2	0.000770676	-0.247632	0.0297359	Down-regulated
UBE2G2	9.60562e-06	-0.247712	0.000709232	Down-regulated
SEC61G	0.00135399	-0.24773	0.0448232	Down-regulated
TYMS	5.02057e-05	-0.248707	0.00300648	Down-regulated
WWC3	6.27626e-06	-0.248864	0.000493097	Down-regulated
DOCK7	0.000606536	-0.249053	0.0250383	Down-regulated
ARGLU1	0.000410843	-0.249455	0.0182059	Down-regulated
GOLIM4	0.000857763	-0.250604	0.0316665	Down-regulated
ANP32B	0.00130756	-0.251315	0.0436965	Down-regulated
HPF1	0.00046186	-0.252117	0.0200721	Down-regulated
NUAK1	7.7156e-06	-0.252713	0.000588158	Down-regulated
GTF3C6	0.00105513	-0.253794	0.0368772	Down-regulated
RCN2	0.000651684	-0.254184	0.0264091	Down-regulated
PGP	0.000129698	-0.25516	0.00696787	Down-regulated
HNRNPR	0.00104776	-0.255755	0.0367108	Down-regulated
EGLN1	4.93898e-05	-0.25646	0.00297658	Down-regulated
DDX3Y	0.000243345	-0.25665	0.0117728	Down-regulated
TFDP2	0.000607205	-0.257366	0.0250383	Down-regulated
VDAC1	3.12851e-05	-0.257714	0.00198738	Down-regulated
PSMD2	0.00054112	-0.25807	0.0226108	Down-regulated
DDIT4L	0.000977841	-0.259193	0.0348233	Down-regulated
LSM8	0.000504934	-0.259248	0.021416	Down-regulated
OXLD1	0.000326478	-0.259341	0.0149002	Down-regulated
CCT3	0.0012368	-0.260948	0.0416774	Down-regulated
PDAP1	0.00101668	-0.261152	0.0359341	Down-regulated
DPYSL4	4.25209e-06	-0.261719	0.000348634	Down-regulated
KIAA0232	9.32238e-05	-0.261726	0.00525876	Down-regulated
NDUFA8	0.00102918	-0.261819	0.0362849	Down-regulated
MYO1B	0.000685164	-0.261838	0.0274114	Down-regulated
CBX1	0.000202814	-0.262053	0.010215	Down-regulated
STARD4-AS1	6.19486e-08	-0.262587	7.46692e-06	Down-regulated
BTBD7	0.00023421	-0.263549	0.0114686	Down-regulated
SRP9	0.000140286	-0.263725	0.00740967	Down-regulated
SLC12A2	0.0015453	-0.265374	0.0499829	Down-regulated
RALGAPA2	1.35328e-05	-0.266448	0.000954229	Down-regulated
BEND5	0.000630874	-0.266505	0.0258256	Down-regulated
CAMTA1	8.89758e-05	-0.266506	0.00506982	Down-regulated
TRIP11	3.1462e-05	-0.2669	0.00199412	Down-regulated
MRPL51	0.000745536	-0.266955	0.029044	Down-regulated
AGGF1	0.000893757	-0.267154	0.032527	Down-regulated
KPNB1	0.000531367	-0.267748	0.0222693	Down-regulated
TMEM123	0.000481556	-0.268327	0.0207363	Down-regulated
HDHD5	2.89793e-05	-0.268439	0.00185764	Down-regulated
ANTKMT	0.000324274	-0.269018	0.0148476	Down-regulated
LIN7B	2.19993e-05	-0.269375	0.00145314	Down-regulated
MSX2	0.00141627	-0.270119	0.0464837	Down-regulated
ITGAE	0.000159499	-0.270186	0.00826156	Down-regulated
DANCR	0.000217032	-0.270519	0.0107771	Down-regulated
HNRNPDL	3.79839e-05	-0.271138	0.00236498	Down-regulated
PAFAH1B3	0.000493945	-0.271674	0.0211728	Down-regulated
P3H2	0.000655216	-0.272227	0.0265142	Down-regulated
SMARCC1	0.00027906	-0.272849	0.0131401	Down-regulated
PHC2	0.000748982	-0.273582	0.0290978	Down-regulated
MIF	0.000160324	-0.274375	0.00828194	Down-regulated
TXNDC17	0.000165401	-0.274608	0.00849749	Down-regulated
IGF1R	0.000812076	-0.274609	0.030598	Down-regulated
CHD6	0.000283562	-0.274692	0.0133298	Down-regulated
HAGH	9.53114e-05	-0.275678	0.00536578	Down-regulated
HNRNPA3	4.28306e-07	-0.277841	4.49084e-05	Down-regulated
PPP1CC	0.000159637	-0.278441	0.00826156	Down-regulated
AC020551.1	0.0007566	-0.278505	0.0293131	Down-regulated
RB1CC1	0.000709538	-0.278763	0.0282264	Down-regulated
SMC2	7.91108e-05	-0.279382	0.00457238	Down-regulated
PUF60	0.00057332	-0.27959	0.0238152	Down-regulated
NCAM1	0.000126726	-0.279655	0.00683424	Down-regulated
DHFR	5.08548e-06	-0.28059	0.000409817	Down-regulated
SSBP4	0.000993211	-0.281439	0.0352815	Down-regulated
GPR155	2.37496e-05	-0.282156	0.0015506	Down-regulated
ANAPC16	3.35412e-07	-0.282497	3.59707e-05	Down-regulated
LRRC75B	6.16774e-05	-0.283389	0.00360915	Down-regulated
HNRNPD	0.00093057	-0.283505	0.0336066	Down-regulated
ANP32A	0.00019767	-0.284089	0.00997365	Down-regulated
OTUD6B-AS1	0.000353806	-0.284196	0.0159156	Down-regulated
NUDT5	0.000290189	-0.284268	0.0135509	Down-regulated
H3F3A	3.38302e-06	-0.286592	0.00028483	Down-regulated
STAMBP	0.000644148	-0.286694	0.026179	Down-regulated
MCPH1-AS1	6.90982e-06	-0.286725	0.000535416	Down-regulated
PKM	0.00014974	-0.287213	0.00782115	Down-regulated
FAM200B	0.000789127	-0.287696	0.0300668	Down-regulated
COX20	5.45553e-05	-0.288134	0.00321239	Down-regulated
COL5A2	0.000785491	-0.289232	0.0300607	Down-regulated
PRDX2	0.000194187	-0.289899	0.00981549	Down-regulated
WDR60	4.14362e-06	-0.290024	0.000341636	Down-regulated
MXD4	7.47069e-06	-0.290375	0.000571032	Down-regulated
PSAT1	8.47335e-05	-0.291166	0.00484769	Down-regulated
HNRNPU	1.69209e-05	-0.292848	0.0011612	Down-regulated
TMEM14B	1.63186e-06	-0.294532	0.000145194	Down-regulated
CENPX	0.000142113	-0.294621	0.00747818	Down-regulated
NDUFB8	9.0793e-06	-0.296146	0.000675677	Down-regulated
ATP5PO	7.7655e-05	-0.298965	0.00449745	Down-regulated
FAM172A	0.000454573	-0.299419	0.0198779	Down-regulated
LRIG1	0.00071737	-0.300873	0.0284577	Down-regulated
HNRNPM	0.000325382	-0.301352	0.0148743	Down-regulated
PHF10	1.0403e-05	-0.301518	0.0007661	Down-regulated
CCDC107	0.000596057	-0.301914	0.0246869	Down-regulated
MEF2A	0.00105855	-0.302096	0.0369356	Down-regulated
DIXDC1	2.46652e-07	-0.302872	2.69644e-05	Down-regulated
PPP3CA	0.000805671	-0.30401	0.0304203	Down-regulated
PGM1	9.57816e-05	-0.304023	0.00538151	Down-regulated
HP1BP3	6.63585e-06	-0.304549	0.000517028	Down-regulated
CBFB	1.73046e-05	-0.305257	0.00118465	Down-regulated
ADSL	2.15675e-06	-0.306692	0.000190097	Down-regulated
MCHR1	5.41018e-05	-0.307446	0.00320541	Down-regulated
PNRC1	0.000261686	-0.307597	0.0125099	Down-regulated
LEPROT	3.60305e-05	-0.309013	0.00224832	Down-regulated
EID1	4.60873e-07	-0.309591	4.77901e-05	Down-regulated
SOX6	0.00138193	-0.309875	0.0455875	Down-regulated
GTF2I	0.000219727	-0.310334	0.0108726	Down-regulated
SACS	1.13556e-06	-0.31108	0.000105705	Down-regulated
COL9A2	0.000513065	-0.313482	0.0215985	Down-regulated
STK32A	2.15202e-05	-0.31396	0.00143833	Down-regulated
RNF19A	0.00151948	-0.315683	0.0492607	Down-regulated
PAIP2	1.17298e-05	-0.317246	0.000850486	Down-regulated
LGR4	0.000210886	-0.317365	0.0105416	Down-regulated
LDLRAD4	6.13825e-06	-0.317568	0.000487689	Down-regulated
DARS	1.03103e-06	-0.318568	9.85771e-05	Down-regulated
HMGB1	5.01278e-05	-0.319479	0.00300648	Down-regulated
NASP	0.000219144	-0.320527	0.0108628	Down-regulated
HNRNPAB	0.00017148	-0.320591	0.00876196	Down-regulated
LNPK	5.78266e-05	-0.32096	0.00339792	Down-regulated
CIRBP	0.000156358	-0.320972	0.00813667	Down-regulated
NKX6-2	0.000777349	-0.322314	0.0298661	Down-regulated
SLC25A36	4.58445e-05	-0.323165	0.00279275	Down-regulated
PLCD3	1.7726e-05	-0.323216	0.00120764	Down-regulated
TEAD1	1.28961e-05	-0.323617	0.000920846	Down-regulated
DOK5	5.34685e-05	-0.324426	0.0031749	Down-regulated
ZDHHC21	9.02928e-06	-0.324613	0.000673732	Down-regulated
UBB	1.1703e-05	-0.325371	0.000850486	Down-regulated
DEGS1	3.00774e-06	-0.32545	0.000256294	Down-regulated
DUT	1.27775e-05	-0.325611	0.000914694	Down-regulated
MAP4K4	0.000246203	-0.326248	0.0118907	Down-regulated
CHCHD1	5.38593e-08	-0.326701	6.51975e-06	Down-regulated
NEDD4	0.000133375	-0.327887	0.00711527	Down-regulated
TNIP1	8.16729e-06	-0.32846	0.000617338	Down-regulated
NAXE	1.12644e-06	-0.329132	0.000105705	Down-regulated
H1FX	0.00139546	-0.330424	0.0459801	Down-regulated
ITPRID2	0.00062038	-0.331098	0.025507	Down-regulated
CERK	9.22673e-07	-0.331931	8.91233e-05	Down-regulated
GPR137C	9.4615e-06	-0.332002	0.000700424	Down-regulated
SLC38A2	0.00011045	-0.332891	0.00612034	Down-regulated
SSBP3	8.85198e-06	-0.33302	0.000662255	Down-regulated
MACF1	0.000292177	-0.33437	0.0136213	Down-regulated
OTX2	8.27527e-06	-0.335615	0.000622411	Down-regulated
FAT1	0.000126301	-0.335877	0.00682786	Down-regulated
TMEM14C	6.80456e-07	-0.338183	6.80577e-05	Down-regulated
HIST1H4C	0.000265123	-0.338743	0.0125889	Down-regulated
ELP1	5.69477e-09	-0.339022	7.47075e-07	Down-regulated
RDH10	7.56415e-05	-0.3397	0.0043989	Down-regulated
HACD3	4.82563e-07	-0.341198	4.97281e-05	Down-regulated
WWC2	1.44895e-05	-0.342338	0.00100908	Down-regulated
MRPS6	0.000112103	-0.342348	0.00618762	Down-regulated
MAGEF1	6.87058e-06	-0.342437	0.000533842	Down-regulated
ARL5A	3.8619e-06	-0.343619	0.000321312	Down-regulated
SYNM	0.000706904	-0.345111	0.0281613	Down-regulated
MARCKS	1.5402e-05	-0.346353	0.00106474	Down-regulated
C5orf24	1.06734e-06	-0.34692	0.000101021	Down-regulated
MAP1B	6.18624e-07	-0.349216	6.23154e-05	Down-regulated
ANKRD11	2.31976e-05	-0.349436	0.00152515	Down-regulated
PDCD4	5.3006e-05	-0.350346	0.00315408	Down-regulated
GPI	8.23325e-05	-0.350487	0.00474039	Down-regulated
WSCD1	0.000122829	-0.352841	0.00666382	Down-regulated
CSRP2	0.000211169	-0.353682	0.0105416	Down-regulated
SMAD9	1.35701e-05	-0.353758	0.000954479	Down-regulated
KAZN	0.000485749	-0.358864	0.0208744	Down-regulated
FGFRL1	4.64613e-08	-0.359918	5.69757e-06	Down-regulated
FAM13C	2.20903e-08	-0.360363	2.79397e-06	Down-regulated
EIF3A	2.81832e-07	-0.363157	3.04563e-05	Down-regulated
CUX1	4.4711e-07	-0.365403	4.67065e-05	Down-regulated
DDX46	3.48973e-07	-0.365625	3.72832e-05	Down-regulated
CNR1	0.000131679	-0.367196	0.00706086	Down-regulated
NRCAM	0.000112752	-0.368296	0.00621126	Down-regulated
PFKL	4.90582e-07	-0.36923	5.01336e-05	Down-regulated
AK4	1.47081e-06	-0.369892	0.000132962	Down-regulated
MYO10	1.37851e-06	-0.370894	0.000126237	Down-regulated
FRAS1	3.6781e-07	-0.37681	3.91475e-05	Down-regulated
TGFA	2.66703e-05	-0.377819	0.00171743	Down-regulated
PTMS	4.88744e-06	-0.378314	0.000394986	Down-regulated
KTN1	6.84039e-13	-0.37924	1.36832e-10	Down-regulated
SLC16A3	2.61834e-05	-0.38049	0.00168994	Down-regulated
GNG10	1.07664e-06	-0.383524	0.000101561	Down-regulated
TPI1	1.43803e-06	-0.383882	0.000130417	Down-regulated
DYNLT3	2.77201e-07	-0.384048	3.01258e-05	Down-regulated
NREP	7.72512e-08	-0.385142	9.11661e-06	Down-regulated
NOVA1	1.31508e-05	-0.386035	0.0009343	Down-regulated
ACTC1	1.19579e-07	-0.387565	1.35997e-05	Down-regulated
USP34	1.74065e-07	-0.388513	1.94051e-05	Down-regulated
RTF1	3.11738e-07	-0.389256	3.35595e-05	Down-regulated
CBX5	1.51024e-08	-0.390569	1.93619e-06	Down-regulated
AHNAK2	2.97358e-06	-0.390599	0.000254151	Down-regulated
GSN	2.08299e-05	-0.391378	0.0013955	Down-regulated
KRCC1	2.76916e-08	-0.392188	3.47129e-06	Down-regulated
C4orf47	1.41111e-05	-0.392588	0.000990055	Down-regulated
FUT11	6.33726e-06	-0.393609	0.000496507	Down-regulated
UQCC2	6.5688e-07	-0.400982	6.59334e-05	Down-regulated
RNASEH2C	7.72478e-08	-0.403911	9.11661e-06	Down-regulated
PIH1D1	5.21171e-08	-0.404135	6.33605e-06	Down-regulated
GSTM3	2.35599e-06	-0.405599	0.000206369	Down-regulated
HK1	7.62516e-09	-0.405692	9.91096e-07	Down-regulated
SAMD11	0.000142034	-0.406582	0.00747818	Down-regulated
SESN3	1.22874e-06	-0.40719	0.000113628	Down-regulated
NCKAP5	1.0435e-06	-0.407944	9.94321e-05	Down-regulated
HIF1A-AS3	1.08127e-05	-0.409309	0.000792139	Down-regulated
CDH2	4.98234e-05	-0.412527	0.00299631	Down-regulated
ST13	2.83988e-09	-0.412986	3.92641e-07	Down-regulated
ID4	0.000190775	-0.413026	0.00967773	Down-regulated
ENAH	0.000114721	-0.418061	0.00628292	Down-regulated
PRKD1	0.000119856	-0.419165	0.00652612	Down-regulated
TRIM2	3.0907e-06	-0.421227	0.00026257	Down-regulated
ENC1	0.000351721	-0.42434	0.0158535	Down-regulated
HNRNPA2B1	2.25333e-09	-0.425439	3.17775e-07	Down-regulated
HTRA1	0.000349532	-0.426006	0.0157989	Down-regulated
SOX4	0.00067507	-0.426281	0.0271617	Down-regulated
HEY1	3.34594e-05	-0.431869	0.00211124	Down-regulated
LTBP1	1.98518e-06	-0.43718	0.000175523	Down-regulated
NES	3.37909e-06	-0.438511	0.00028483	Down-regulated
BNIP3L	8.53293e-12	-0.438749	1.53294e-09	Down-regulated
BICD1	0.000180444	-0.440592	0.00920328	Down-regulated
PMEPA1	0.000284468	-0.44124	0.0133501	Down-regulated
SLC25A4	2.54728e-09	-0.44163	3.53921e-07	Down-regulated
PRKDC	4.53724e-09	-0.443832	6.12311e-07	Down-regulated
PDE4B	8.18594e-06	-0.44804	0.000617338	Down-regulated
PTPRZ1	0.000872472	-0.448394	0.032083	Down-regulated
SNHG14	0.000126366	-0.449038	0.00682786	Down-regulated
TRPM3	3.58895e-06	-0.449065	0.000300375	Down-regulated
PLOD2	1.12845e-06	-0.451223	0.000105705	Down-regulated
GFAP	6.65576e-08	-0.454786	7.95448e-06	Down-regulated
SPHK1	6.14067e-07	-0.457392	6.2078e-05	Down-regulated
MXRA5	3.10985e-09	-0.461077	4.23736e-07	Down-regulated
H2AFZ	8.03712e-08	-0.464151	9.32868e-06	Down-regulated
PTTG1	1.43039e-06	-0.465083	0.000130143	Down-regulated
H1F0	3.71979e-07	-0.465091	3.94424e-05	Down-regulated
MARCKSL1	4.32702e-08	-0.470102	5.32941e-06	Down-regulated
EIF5	3.02625e-09	-0.473636	4.16368e-07	Down-regulated
STC1	8.22304e-07	-0.47407	7.99762e-05	Down-regulated
GRIK3	2.57731e-06	-0.482144	0.000222985	Down-regulated
IGFBP2	2.43609e-06	-0.487193	0.000212068	Down-regulated
LSAMP	0.000778201	-0.495172	0.0298661	Down-regulated
ID1	2.8235e-06	-0.497273	0.000242796	Down-regulated
DDIT4	0.00084893	-0.497382	0.0315549	Down-regulated
IKBIP	1.15167e-07	-0.506444	1.31509e-05	Down-regulated
EFTUD2	7.23374e-07	-0.515076	7.15886e-05	Down-regulated
SAMD1	1.60142e-12	-0.523076	3.01121e-10	Down-regulated
EGLN3	1.22281e-05	-0.523811	0.000878164	Down-regulated
LDHA	1.69804e-10	-0.528176	2.66074e-08	Down-regulated
OBSL1	1.43803e-11	-0.533303	2.50368e-09	Down-regulated
AGPAT5	5.33858e-11	-0.536314	8.75434e-09	Down-regulated
CKB	1.23316e-07	-0.550639	1.39684e-05	Down-regulated
SNF8	8.03537e-13	-0.559546	1.57387e-10	Down-regulated
COL11A1	8.71229e-11	-0.570822	1.41224e-08	Down-regulated
BNIP3	1.74075e-13	-0.575219	3.66401e-11	Down-regulated
NAV1	1.07165e-09	-0.57815	1.57398e-07	Down-regulated
FAM162A	2.1845e-10	-0.581403	3.38538e-08	Down-regulated
NAP1L1	3.1277e-14	-0.588625	6.89194e-12	Down-regulated
EDNRB	1.84942e-11	-0.589973	3.20017e-09	Down-regulated
SERPINE2	3.9988e-06	-0.590714	0.000330751	Down-regulated
KHDRBS3	5.98605e-11	-0.593279	9.75934e-09	Down-regulated
PGK1	7.3104e-13	-0.593901	1.45204e-10	Down-regulated
NOG	2.19452e-05	-0.595087	0.00145297	Down-regulated
PHLDA1	3.94734e-07	-0.603463	4.16984e-05	Down-regulated
CDK2AP1	1.20928e-13	-0.608492	2.58392e-11	Down-regulated
ENO1	5.84582e-21	-0.691426	1.5703e-18	Down-regulated
ID3	0.000263878	-0.697959	0.0125509	Down-regulated
IGFBP5	0.0005122	-0.704697	0.0215985	Down-regulated
CRYAB	0.000246812	-0.738134	0.0118997	Down-regulated
SLC5A3	2.93956e-10	-0.746052	4.53062e-08	Down-regulated
IGFBP3	5.25148e-07	-0.833912	5.34722e-05	Down-regulated
C1QL1	1.34849e-07	-0.949546	1.51531e-05	Down-regulated
CXCL14	0.000211829	-1.12885	0.0105559	Down-regulated

## Sheet: HA_Schizont_iRBC
gene	p.value	LogFC	FDR	Expression
ERI2	1.86764e-06	0.0516663	0.0157302	Up-regulated
PCDHB2	8.00818e-06	0.13349	0.0449659	Up-regulated
QRSL1	3.98778e-07	0.168467	0.00671742	Up-regulated
