# Supplementary material for: Plasmodium falciparum egress disrupts endothelial junctions and activates JAK-STAT signaling in a microvascular 3D blood-brain barrier model
Source: Nat Commun. 2025 Aug 6;16:7262. doi: 10.1038/s41467-025-62514-2 (PMC12328663; doi:10.1038/s41467-025-62514-2)
Supplement: Supplementary file 4 — Supplementary Data 2 [file 41467_2025_62514_MOESM4_ESM.xlsx]

## Sheet: GO-terms_HBMEC_Egress_Up
ID	Description	GeneRatio	BgRatio	pvalue	p.adjust	qvalue	geneID	Count
GO:0009615	response to virus	109/1553	409/18903	2.42154e-29	1.47496e-25	1.17636e-25	ISG15/MX1/IFI6/IFIT1/IFIT3/IFI27/IFI44L/OAS1/EIF2AK2/IFI44/IFIT2/PLSCR1/BST2/IFIH1/HERC5/GBP1/TRIM22/IRF7/DDX60L/IFI16/OAS2/NMI/OAS3/ISG20/PARP9/SAMHD1/SHFL/STAT1/IFITM3/IFIT5/DTX3L/RSAD2/ADAR/TRIM25/PMAIP1/IRF1/DDX60/TRIM5/PML/IRF9/OASL/LGALS9/ZC3HAV1/IRF2/UNC93B1/DDIT4/GBP3/TRIM38/ZNFX1/STAT2/IFITM1/TRIM56/MX2/IFITM2/NLRC5/MYD88/TRIM21/TRIM34/LGALS8/NT5C3A/JAK2/RTP4/HMGA2/IFNGR1/MLKL/IL15/PSMA2…	109
GO:0002181	cytoplasmic translation	60/1553	161/18903	6.90885e-25	2.10409e-21	1.67812e-21	EIF4A1/FMR1/PAIP1/CPEB2/RPL12/EIF3G/RPL35/YBX3/FAU/RPL3/RPL29/EIF2S2/RPSA/RPS2/SH3BGRL/RPS18/EIF3I/RPL36/RPL19/RPL22/RPL18A/RPL28/EIF3E/RPL11/RPS25/CNBP/RPL32/RPL8/RPS26/RPS12/EIF3H/RPL35A/RPL10A/MCTS1/EIF4H/RPS13/RPL24/EIF4A2/EIF3M/RPS4X/RPL10/RPS9/RPL39/RPS23/RPL14/RPL9/RPL34/UBA52/RPL27/RPL26/RPL37/RPL41/RPL18/RPL30/RPS15/RPL21/RPL7/RPS29/DPH3/EIF3D	60
GO:0016032	viral process	103/1553	421/18903	1.43559e-24	2.91473e-21	2.32465e-21	ISG15/MX1/IFIT1/IFI27/OAS1/EIF2AK2/PLSCR1/BST2/IFIH1/TRIM22/IRF7/LY6E/IFI16/OAS2/OAS3/ISG20/PARP9/SHFL/STAT1/IFITM3/IFIT5/RSAD2/CHMP5/ADAR/TRIM25/TRIM5/PARP10/OASL/LGALS9/TRIM14/ZC3HAV1/SLC3A2/TRIM38/ZNFX1/SCARB2/IFITM1/IFITM2/TRIM21/CTSL/DYNLT1/STOM/TRIM34/NECTIN2/SSB/ICAM1/FAM111A/CALCOCO2/N4BP1/MVB12A/HMGA2/NRP1/RNASEK/ZFP36/ATG12/LGALS1/FMR1/CAV2/CTSB/ITGA5/PAIP1/CD81/CD55/ARL8B/EEF1A1/RESF1/…	103
GO:0009057	macromolecule catabolic process	223/1553	1385/18903	7.8996e-24	1.20291e-20	9.59386e-21	ISG15/IFI27/PSMB9/HERC5/UBE2L6/USP18/OAS2/PNPT1/PSMB8/ISG20/HELZ2/DTX3L/CHMP5/RNF213/TRIM25/PMAIP1/RBCK1/PML/UBC/HERC6/SQSTM1/ZC3HAV1/TENT5A/TRIM38/RNF114/PSMA6/PSMA3/LGMN/PSMB10/PSME2/MYD88/LNPEP/ANKIB1/RNF19B/MYCBP2/CTSL/PSME1/SH3GLB1/DAB2/SPSB1/PATL1/SSB/FBXO6/TIPARP/NDFIP1/IGF2BP3/GTPBP1/UBE2J1/SDCBP/LSM2/N4BP1/USP25/UBE2D3/RNF115/DDIT3/TGFB1I1/TIMP1/MVB12A/VIM/RBBP6/PPP1R3B/ZFP36/CTSS/MAD2L2…	223
GO:0051607	defense response to virus	83/1553	304/18903	2.45975e-23	2.99647e-20	2.38984e-20	ISG15/MX1/IFI6/IFIT1/IFIT3/IFI27/IFI44L/OAS1/EIF2AK2/IFIT2/PLSCR1/BST2/IFIH1/HERC5/GBP1/TRIM22/IRF7/DDX60L/IFI16/OAS2/OAS3/ISG20/PARP9/SAMHD1/SHFL/STAT1/IFITM3/IFIT5/DTX3L/RSAD2/ADAR/TRIM25/PMAIP1/IRF1/DDX60/TRIM5/PML/IRF9/OASL/ZC3HAV1/IRF2/UNC93B1/DDIT4/GBP3/TRIM38/ZNFX1/STAT2/IFITM1/TRIM56/MX2/IFITM2/NLRC5/MYD88/TRIM21/TRIM34/NT5C3A/RTP4/MLKL/IL15/ATG12/AZI2/DHX58/CASP1/USP15/IL33/TLR3/TRIM26/C…	83
GO:0140546	defense response to symbiont	83/1553	305/18903	3.11641e-23	3.04152e-20	2.42577e-20	ISG15/MX1/IFI6/IFIT1/IFIT3/IFI27/IFI44L/OAS1/EIF2AK2/IFIT2/PLSCR1/BST2/IFIH1/HERC5/GBP1/TRIM22/IRF7/DDX60L/IFI16/OAS2/OAS3/ISG20/PARP9/SAMHD1/SHFL/STAT1/IFITM3/IFIT5/DTX3L/RSAD2/ADAR/TRIM25/PMAIP1/IRF1/DDX60/TRIM5/PML/IRF9/OASL/ZC3HAV1/IRF2/UNC93B1/DDIT4/GBP3/TRIM38/ZNFX1/STAT2/IFITM1/TRIM56/MX2/IFITM2/NLRC5/MYD88/TRIM21/TRIM34/NT5C3A/RTP4/MLKL/IL15/ATG12/AZI2/DHX58/CASP1/USP15/IL33/TLR3/TRIM26/C…	83
GO:0034097	response to cytokine	168/1553	933/18903	4.1781e-23	3.04152e-20	2.42577e-20	ISG15/MX1/IFIT1/IFIT3/IFI27/OAS1/EIF2AK2/IFIT2/PLSCR1/BST2/IFIH1/GBP1/IRF7/SP100/IFI16/PARP14/USP18/OAS2/PNPT1/NMI/OAS3/PARP9/SAMHD1/SHFL/STAT1/IFITM3/ADAR/GBP2/CARD16/TRIM25/IRF1/XAF1/PML/OASL/LGALS9/IL15RA/GBP4/GBP3/NFKBIA/STAT2/IFITM1/SPHK1/TRIM56/SMARCA5/MX2/MT2A/IFITM2/NLRC5/MYD88/VEGFC/TRIM21/CXCL11/RIPK2/TMSB4X/CD47/GCLM/LIMS1/TNFRSF1A/CASP4/TNFSF13B/AKAP12/ICAM1/CALCOCO2/JAK2/TIMP1/VIM/GC…	168
GO:0019058	viral life cycle	85/1553	319/18903	4.28272e-23	3.04152e-20	2.42577e-20	ISG15/MX1/IFIT1/IFI27/OAS1/EIF2AK2/PLSCR1/BST2/IFIH1/TRIM22/LY6E/IFI16/OAS2/OAS3/ISG20/SHFL/IFITM3/IFIT5/RSAD2/CHMP5/ADAR/TRIM25/TRIM5/PARP10/OASL/LGALS9/TRIM14/ZC3HAV1/SLC3A2/TRIM38/ZNFX1/SCARB2/IFITM1/IFITM2/TRIM21/CTSL/DYNLT1/STOM/TRIM34/NECTIN2/ICAM1/FAM111A/N4BP1/MVB12A/HMGA2/NRP1/RNASEK/LGALS1/FMR1/CAV2/CTSB/ITGA5/CD81/CD55/ARL8B/EEF1A1/RESF1/CHMP4A/VAPA/PROX1/TRIM26/AXL/F11R/APOBEC3F/SNX3/…	85
GO:0050792	regulation of viral process	58/1553	162/18903	4.49412e-23	3.04152e-20	2.42577e-20	ISG15/MX1/IFIT1/OAS1/EIF2AK2/PLSCR1/BST2/IFIH1/TRIM22/LY6E/IFI16/OAS2/OAS3/ISG20/SHFL/STAT1/IFITM3/IFIT5/RSAD2/ADAR/TRIM25/TRIM5/PARP10/OASL/LGALS9/TRIM14/ZC3HAV1/TRIM38/ZNFX1/IFITM1/IFITM2/TRIM21/DYNLT1/STOM/TRIM34/NECTIN2/FAM111A/N4BP1/HMGA2/ZFP36/ATG12/LGALS1/FMR1/RESF1/PROX1/TRIM26/AXL/APOBEC3F/SNX3/CXCL8/APOBEC3G/STAU1/TSG101/P4HB/RAB7A/TNIP1/RAD23A/PPIE	58
GO:1903900	regulation of viral life cycle	52/1553	142/18903	2.43621e-21	1.48389e-18	1.18348e-18	ISG15/MX1/IFIT1/OAS1/EIF2AK2/PLSCR1/BST2/IFIH1/TRIM22/LY6E/IFI16/OAS2/OAS3/ISG20/SHFL/IFITM3/IFIT5/RSAD2/ADAR/TRIM25/TRIM5/PARP10/OASL/LGALS9/TRIM14/ZC3HAV1/TRIM38/ZNFX1/IFITM1/IFITM2/TRIM21/TRIM34/NECTIN2/FAM111A/N4BP1/HMGA2/LGALS1/FMR1/RESF1/PROX1/TRIM26/AXL/APOBEC3F/SNX3/CXCL8/APOBEC3G/STAU1/TSG101/P4HB/TNIP1/RAD23A/PPIE	52
GO:0030163	protein catabolic process	169/1553	1014/18903	1.28419e-19	7.11093e-17	5.67134e-17	ISG15/IFI27/PSMB9/HERC5/UBE2L6/USP18/PSMB8/DTX3L/CHMP5/RNF213/TRIM25/PMAIP1/RBCK1/PML/UBC/HERC6/SQSTM1/TRIM38/RNF114/PSMA6/PSMA3/LGMN/PSMB10/PSME2/LNPEP/ANKIB1/RNF19B/MYCBP2/CTSL/PSME1/DAB2/SPSB1/FBXO6/TIPARP/NDFIP1/UBE2J1/SDCBP/N4BP1/USP25/UBE2D3/RNF115/DDIT3/TGFB1I1/TIMP1/MVB12A/RBBP6/CTSS/MAD2L2/PSMA2/ATRAID/CLU/FMR1/VGLL4/UBE2A/NUB1/GID8/CST3/AKIRIN2/NTAN1/XBP1/USP15/CTSB/SPOP/SOX17/CD81/VPS2…	169
GO:0048525	negative regulation of viral process	39/1553	91/18903	3.58022e-19	1.81726e-16	1.44936e-16	ISG15/MX1/IFIT1/OAS1/EIF2AK2/PLSCR1/BST2/IFIH1/LY6E/IFI16/OAS2/OAS3/ISG20/SHFL/STAT1/IFITM3/IFIT5/RSAD2/TRIM25/TRIM5/PARP10/OASL/TRIM14/ZC3HAV1/ZNFX1/IFITM1/IFITM2/TRIM21/FAM111A/N4BP1/HMGA2/ZFP36/RESF1/PROX1/TRIM26/APOBEC3F/SNX3/APOBEC3G/TNIP1	39
GO:0016050	vesicle organization	83/1553	353/18903	7.37706e-19	3.45643e-16	2.75669e-16	CHMP5/SAMD9/SQSTM1/SCARB2/SPHK1/ANKFY1/WASHC4/NECTIN2/BACE2/SDCBP/PI4K2B/MVB12A/RNASEK/GNAI3/STX12/RAB13/BET1/CAV2/RAB32/VPS25/SNCA/ZDHHC2/ATP6V0B/RAB8B/ANXA1/PLEKHF1/STX5/ARL8B/CHMP4A/VAPA/AP3S1/ATP6V1F/HPS3/ATP6V0C/TFG/SRGN/ANXA2/STX11/PEF1/STX17/STX3/TMF1/PIP4K2A/SNX3/SDC4/ARFGAP3/SEC31A/VPS28/TMED9/SNAPIN/TSG101/TBPL1/RAB14/CHMP2A/CSNK1D/RAB7A/CREB1/CAV1/VPS37A/SNAP29/PICALM/SERPINE2/SAR1A/OS…	83
GO:0006914	autophagy	110/1553	554/18903	1.42818e-18	5.79937e-16	4.6253e-16	HMOX1/TRIM22/IFI16/CHMP5/RNF213/DEPP1/TRIM5/TRIM14/SQSTM1/OPTN/TRIM38/TRIM21/SNX6/RIPK2/SH3GLB1/TRIM34/LGALS8/MAP1LC3B/RRAGC/CALCOCO2/TMEM59/DDIT3/MVB12A/MCL1/ABL2/HK2/GNAI3/STX12/ATG12/GAPDH/HIF1A/CLU/MET/ATP6V1B2/CISD1/LEPR/TMBIM6/XBP1/DAPK3/MAP1LC3A/PSAP/HAX1/VPS25/SNCA/CTSD/GABARAPL1/ATP6V0B/PLEKHF1/RAB3GAP1/ARL8B/EEF1A1/CHMP4A/UFM1/ATP6V1G1/ATP6V0C/GABARAP/LAMP2/FBXO7/STX17/PIP4K2A/VDAC1/IFT…	110
GO:0061919	process utilizing autophagic mechanism	110/1553	554/18903	1.42818e-18	5.79937e-16	4.6253e-16	HMOX1/TRIM22/IFI16/CHMP5/RNF213/DEPP1/TRIM5/TRIM14/SQSTM1/OPTN/TRIM38/TRIM21/SNX6/RIPK2/SH3GLB1/TRIM34/LGALS8/MAP1LC3B/RRAGC/CALCOCO2/TMEM59/DDIT3/MVB12A/MCL1/ABL2/HK2/GNAI3/STX12/ATG12/GAPDH/HIF1A/CLU/MET/ATP6V1B2/CISD1/LEPR/TMBIM6/XBP1/DAPK3/MAP1LC3A/PSAP/HAX1/VPS25/SNCA/CTSD/GABARAPL1/ATP6V0B/PLEKHF1/RAB3GAP1/ARL8B/EEF1A1/CHMP4A/UFM1/ATP6V1G1/ATP6V0C/GABARAP/LAMP2/FBXO7/STX17/PIP4K2A/VDAC1/IFT…	110
GO:0009894	regulation of catabolic process	164/1553	997/18903	1.76108e-18	6.7042e-16	5.34696e-16	HMOX1/TRIM22/IFI16/PNPT1/DTX3L/DEPP1/TRIM5/PML/TRIM14/OPTN/ZC3HAV1/TENT5A/DDIT4/TRIM38/SCARB2/PSME2/MYD88/TRIM21/ANKIB1/RNF19B/SNX6/RIPK2/MYCBP2/PSME1/SH3GLB1/TRIM34/DAB2/PATL1/TIPARP/NDFIP1/IGF2BP3/GTPBP1/RRAGC/SDCBP/CALCOCO2/N4BP1/TMEM59/USP25/DDIT3/TIMP1/VIM/MCL1/PPP1R3B/ABL2/ZFP36/PGAM1/GNAI3/MAD2L2/DCP1A/ATRAID/ATG12/GAPDH/HIF1A/CLU/MET/ATP6V1B2/FMR1/POLR2G/VGLL4/NUB1/CISD1/LEPR/CST3/DAPK3/T…	164
GO:0071345	cellular response to cytokine stimulus	145/1553	838/18903	2.1724e-18	7.78357e-16	6.20781e-16	ISG15/MX1/IFIT1/IFIT3/IFI27/OAS1/IFIT2/GBP1/IRF7/SP100/IFI16/PARP14/USP18/OAS2/PNPT1/NMI/OAS3/PARP9/SAMHD1/STAT1/IFITM3/ADAR/GBP2/CARD16/TRIM25/IRF1/PML/OASL/LGALS9/IL15RA/GBP4/GBP3/NFKBIA/STAT2/IFITM1/SPHK1/TRIM56/SMARCA5/MT2A/IFITM2/NLRC5/MYD88/VEGFC/CXCL11/RIPK2/TMSB4X/CD47/GCLM/LIMS1/TNFRSF1A/CASP4/TNFSF13B/AKAP12/ICAM1/JAK2/VIM/TLE4/LIFR/IFNGR1/HK2/ZFP36/ARID5B/IL15/IL1RL1/SOCS3/CSF1/GAPDH/N…	145
GO:0006518	peptide metabolic process	160/1553	966/18903	2.46259e-18	8.33312e-16	6.64611e-16	EIF2AK2/PNPT1/SHFL/PPP1R15A/LNPEP/CTSL/ATF4/GSTO1/GCLM/PATL1/IGF2BP3/GTPBP1/EIF1/BACE2/TAPBP/EIF1B/PRR16/VIM/AIMP1/IFNGR1/ERAP2/ZFP36/ERO1A/DCP1A/GAPDH/CLU/DNPEP/EIF4A1/FMR1/POLR2G/DHPS/XRN1/MRPL17/DNAJC1/SOD2/DAPK3/MRPL10/ETHE1/PAIP1/CPEB2/SLC7A11/ANG/MRPL44/EIF4EBP1/EEF1A1/MRPS30/EIF2A/APH1A/RPL12/RPS27L/NFE2L2/EIF3G/TUT7/QKI/GTPBP2/RPL35/RBM8A/YBX3/MRPL32/FAU/APH1B/MOV10/HSPB1/KHDRBS1/RPL3/RPL…	160
GO:0045071	negative regulation of viral genome replication	30/1553	57/18903	3.31867e-18	1.0639e-15	8.48513e-16	ISG15/MX1/IFIT1/OAS1/EIF2AK2/PLSCR1/BST2/IFIH1/IFI16/OAS2/OAS3/ISG20/SHFL/IFITM3/IFIT5/RSAD2/PARP10/OASL/ZC3HAV1/ZNFX1/IFITM1/IFITM2/FAM111A/N4BP1/HMGA2/RESF1/PROX1/APOBEC3F/APOBEC3G/TNIP1	30
GO:0098542	defense response to other organism	184/1553	1183/18903	4.91349e-18	1.4964e-15	1.19346e-15	ISG15/MX1/IFI6/IFIT1/IFIT3/IFI27/IFI44L/OAS1/EIF2AK2/IFIT2/PLSCR1/BST2/IFIH1/HERC5/GBP1/TRIM22/IRF7/DDX60L/SP100/IFI16/IFI35/PARP14/USP18/OAS2/NMI/OAS3/ISG20/HLA-B/PARP9/SAMHD1/SHFL/STAT1/IFITM3/IFIT5/DTX3L/RSAD2/RNF213/HLA-C/ADAR/GBP2/TRIM25/PMAIP1/IRF1/DDX60/TRIM5/RBCK1/PML/SERPINE1/IRF9/OASL/LGALS9/TRIM14/OPTN/ZC3HAV1/IRF2/UNC93B1/HLA-E/DDIT4/GBP4/GBP3/APOL1/TRIM38/ZNFX1/STAT2/HLA-A/IFITM1/ARI…	184
GO:1901565	organonitrogen compound catabolic process	204/1553	1371/18903	9.3119e-18	2.70089e-15	2.15411e-15	ISG15/IFI27/HMOX1/SAT1/PSMB9/HERC5/UBE2L6/USP18/PSMB8/SAMHD1/DTX3L/CHMP5/RNF213/TRIM25/PMAIP1/RBCK1/PML/UBC/HERC6/SQSTM1/TRIM38/RNF114/UPP1/NT5E/PSMA6/PSMA3/SPHK1/LGMN/PSMB10/PSME2/LNPEP/ANKIB1/RNF19B/MYCBP2/CTSL/PSME1/DAB2/SPSB1/FBXO6/TIPARP/NDFIP1/UBE2J1/SDCBP/N4BP1/USP25/UBE2D3/RNF115/DDIT3/NAGK/TGFB1I1/TIMP1/MVB12A/IL4I1/RBBP6/ERAP2/PNP/CTSS/MAD2L2/PSMA2/TGFB1/GLUL/ATRAID/CLU/FMR1/DHPS/VGLL4/…	204
GO:0097190	apoptotic signaling pathway	113/1553	600/18903	2.96854e-17	8.2188e-15	6.55493e-15	IFI6/IFI27/HMOX1/TNFSF10/SP100/IFI16/PMAIP1/RBCK1/PML/SERPINE1/DDIT4/DNAJA1/CFLAR/SHISA5/PPP1R15A/GRINA/INHBA/ATF4/TMBIM1/NBN/GCLM/TNFRSF1A/CASP4/IFI27L2/ICAM1/TMEM109/JAK2/DDIT3/STK24/NRP1/LGALS3/MCL1/ATF3/GNAI3/ERO1A/TGFB1/HIF1A/CLU/CDKN1A/MSX1/ACKR3/STK3/SOD2/TMBIM6/PTGS2/XBP1/DAPK3/CASP1/PRKRA/CEBPB/PLEKHF1/DDX5/SIAH2/BEX3/GABARAP/CIB1/BRCA2/IL33/TLR3/RPS27L/NFE2L2/P2RX4/CASP10/SLFN12/YBX3/TN…	113
GO:0045069	regulation of viral genome replication	36/1553	87/18903	3.33492e-17	8.83173e-15	7.04377e-15	ISG15/MX1/IFIT1/OAS1/EIF2AK2/PLSCR1/BST2/IFIH1/IFI16/OAS2/OAS3/ISG20/SHFL/IFITM3/IFIT5/RSAD2/ADAR/PARP10/OASL/ZC3HAV1/TRIM38/ZNFX1/IFITM1/IFITM2/FAM111A/N4BP1/HMGA2/RESF1/PROX1/APOBEC3F/CXCL8/APOBEC3G/STAU1/TNIP1/RAD23A/PPIE	36
GO:0080134	regulation of response to stress	208/1553	1431/18903	5.90985e-17	1.49987e-14	1.19623e-14	ISG15/IFIT1/OAS1/EIF2AK2/PLSCR1/HERC5/IRF7/IFI16/IFI35/PARP14/USP18/NMI/OAS3/HLA-B/PARP9/SAMHD1/STAT1/DTX3L/ADAR/PMAIP1/IRF1/TRIM5/NCOA7/PML/SERPINE1/LGALS9/OPTN/GADD45A/HLA-E/DNAJA1/MDK/TRIM38/ZNFX1/PPP1R15A/GRINA/GADD45B/NFKBIA/NT5E/STAT2/PSMA6/HLA-A/SPHK1/TRIM56/SMARCA5/RICTOR/NLRC5/CD9/MYD88/TRIM21/DDX39B/RIPK2/TMSB4X/ATF4/ERRFI1/CD47/NECTIN2/TNFRSF1A/CASP4/RHBDF2/NDFIP1/ENY2/SERPINB9/SDCBP/N…	208
GO:0045087	innate immune response	150/1553	927/18903	2.57468e-16	6.27295e-14	5.00301e-14	ISG15/MX1/IFI6/IFIT1/IFIT3/IFI27/OAS1/EIF2AK2/IFIT2/PLSCR1/BST2/IFIH1/HERC5/GBP1/TRIM22/IRF7/SP100/IFI16/IFI35/PARP14/USP18/OAS2/NMI/OAS3/ISG20/HLA-B/PARP9/SAMHD1/SHFL/STAT1/IFITM3/IFIT5/DTX3L/RSAD2/HLA-C/ADAR/GBP2/TRIM25/IRF1/DDX60/TRIM5/PML/OASL/LGALS9/TRIM14/OPTN/ZC3HAV1/UNC93B1/HLA-E/GBP4/GBP3/APOL1/TRIM38/ZNFX1/STAT2/HLA-A/IFITM1/ARID5A/TRIM56/GSDMD/MX2/IFITM2/NLRC5/MYD88/TRIM21/RNF19B/RIPK2…	150
GO:0006412	translation	131/1553	770/18903	4.34194e-16	1.01718e-13	8.11257e-14	EIF2AK2/PNPT1/SHFL/PPP1R15A/ATF4/PATL1/IGF2BP3/GTPBP1/EIF1/EIF1B/PRR16/VIM/AIMP1/ZFP36/DCP1A/GAPDH/EIF4A1/FMR1/POLR2G/DHPS/XRN1/MRPL17/DNAJC1/DAPK3/MRPL10/PAIP1/CPEB2/ANG/MRPL44/EIF4EBP1/EEF1A1/MRPS30/EIF2A/RPL12/RPS27L/EIF3G/TUT7/QKI/GTPBP2/RPL35/RBM8A/YBX3/MRPL32/FAU/MOV10/HSPB1/KHDRBS1/RPL3/RPL29/EIF2S2/BCL3/NOCT/RPSA/RPS2/SH3BGRL/RPL36AL/RPS18/EIF3I/MRPS18B/RPL36/SARNP/RPL19/ZFP36L1/MTRF1L/RP…	131
GO:0019079	viral genome replication	43/1553	130/18903	5.27739e-16	1.19054e-13	9.49519e-14	ISG15/MX1/IFIT1/IFI27/OAS1/EIF2AK2/PLSCR1/BST2/IFIH1/IFI16/OAS2/OAS3/ISG20/SHFL/IFITM3/IFIT5/RSAD2/ADAR/PARP10/OASL/ZC3HAV1/TRIM38/ZNFX1/IFITM1/IFITM2/STOM/FAM111A/N4BP1/HMGA2/FMR1/EEF1A1/RESF1/VAPA/PROX1/APOBEC3F/CXCL8/APOBEC3G/STAU1/PPIB/TNIP1/RAD23A/CCL2/PPIE	43
GO:0043043	peptide biosynthetic process	134/1553	801/18903	7.83662e-16	1.70474e-13	1.35962e-13	EIF2AK2/PNPT1/SHFL/PPP1R15A/ATF4/GCLM/PATL1/IGF2BP3/GTPBP1/EIF1/EIF1B/PRR16/VIM/AIMP1/ZFP36/DCP1A/GAPDH/EIF4A1/FMR1/POLR2G/DHPS/XRN1/MRPL17/DNAJC1/DAPK3/MRPL10/PAIP1/CPEB2/SLC7A11/ANG/MRPL44/EIF4EBP1/EEF1A1/MRPS30/EIF2A/RPL12/RPS27L/NFE2L2/EIF3G/TUT7/QKI/GTPBP2/RPL35/RBM8A/YBX3/MRPL32/FAU/MOV10/HSPB1/KHDRBS1/RPL3/RPL29/EIF2S2/BCL3/NOCT/RPSA/RPS2/SH3BGRL/RPL36AL/RPS18/EIF3I/MRPS18B/RPL36/SARNP/RPL…	134
GO:0044265	cellular macromolecule catabolic process	157/1553	1029/18903	9.87964e-15	2.07506e-12	1.65497e-12	ISG15/IFI27/HERC5/UBE2L6/USP18/OAS2/PNPT1/ISG20/HELZ2/DTX3L/CHMP5/RNF213/TRIM25/RBCK1/PML/UBC/HERC6/SQSTM1/ZC3HAV1/TENT5A/TRIM38/RNF114/PSMA6/PSMA3/MYD88/ANKIB1/RNF19B/CTSL/DAB2/SPSB1/PATL1/SSB/FBXO6/NDFIP1/IGF2BP3/GTPBP1/UBE2J1/SDCBP/LSM2/N4BP1/USP25/UBE2D3/RNF115/DDIT3/TGFB1I1/MVB12A/VIM/RBBP6/ZFP36/PSMA2/DCP1A/CLU/FMR1/RBM7/POLR2G/UBE2A/NUB1/GID8/XRN1/CST3/AKIRIN2/NTAN1/XBP1/THRAP3/USP15/PAIP1…	157
GO:0007249	I-kappaB kinase/NF-kappaB signaling	66/1553	288/18903	1.11677e-14	2.26741e-12	1.80838e-12	HMOX1/TNFSF10/BST2/TRIM22/STAT1/IFIT5/CARD16/TRIM25/TRIM5/RBCK1/LGALS9/TRIM14/SQSTM1/OPTN/TRIM38/CFLAR/SHISA5/NFKBIA/MYD88/TRIM21/SECTM1/RIPK2/TRIM34/TNFRSF1A/RHOC/NDFIP1/MIER1/GAPDH/LGALS1/APOL3/GOLT1B/RELB/AZI2/NEK6/CASP1/VAPA/TFG/TLR3/CARD19/CASP10/BIRC3/TNFAIP3/HSPB1/BCL10/LTBR/BCL3/CPNE1/TRADD/RELA/BIRC2/RIPK1/TMEM101/NFKBIL1/TMEM106A/TICAM1/UBE2I/TNIP1/RNF31/C18orf32/EEF1D/NUP62/TNIP2/PRKCE…	66
GO:0043123	positive regulation of I-kappaB kinase/NF-kappaB signaling	51/1553	189/18903	1.28965e-14	2.50941e-12	2.00138e-12	HMOX1/TNFSF10/BST2/TRIM22/IFIT5/CARD16/TRIM25/TRIM5/RBCK1/LGALS9/TRIM14/TRIM38/CFLAR/SHISA5/MYD88/TRIM21/SECTM1/RIPK2/TRIM34/TNFRSF1A/RHOC/NDFIP1/MIER1/GAPDH/LGALS1/APOL3/GOLT1B/NEK6/CASP1/VAPA/TFG/TLR3/CASP10/BIRC3/BCL10/LTBR/TRADD/RELA/BIRC2/RIPK1/TMEM101/TMEM106A/TICAM1/UBE2I/RNF31/C18orf32/EEF1D/NUP62/TNIP2/PRKCE/RHOA	51
GO:0043603	cellular amide metabolic process	180/1553	1242/18903	1.31836e-14	2.50941e-12	2.00138e-12	EIF2AK2/PNPT1/SHFL/ACSBG2/PPP1R15A/SPHK1/LNPEP/CTSL/ATF4/GSTO1/GCLM/PATL1/IGF2BP3/GTPBP1/EIF1/BACE2/TAPBP/EIF1B/PRR16/NAGK/VIM/PLAAT3/AIMP1/IFNGR1/ERAP2/ZFP36/PGAM1/PNP/ERO1A/DCP1A/GAPDH/CLU/DNPEP/EIF4A1/FMR1/POLR2G/DHPS/XRN1/MRPL17/DNAJC1/SOD2/DAPK3/MRPL10/ETHE1/PAIP1/CPEB2/SLC7A11/ANG/MRPL44/SNCA/B4GALT5/EIF4EBP1/EEF1A1/VAPA/ARG2/MRPS30/EIF2A/APH1A/RPL12/RPS27L/NFE2L2/EIF3G/TUT7/PANK2/NNMT/QKI/…	180
GO:0031329	regulation of cellular catabolic process	130/1553	798/18903	1.75532e-14	3.23989e-12	2.58398e-12	HMOX1/TRIM22/IFI16/PNPT1/DTX3L/DEPP1/TRIM5/PML/TRIM14/OPTN/ZC3HAV1/TENT5A/TRIM38/SCARB2/MYD88/TRIM21/ANKIB1/RNF19B/SNX6/RIPK2/SH3GLB1/TRIM34/DAB2/PATL1/IGF2BP3/GTPBP1/RRAGC/SDCBP/CALCOCO2/N4BP1/TMEM59/DDIT3/TIMP1/VIM/MCL1/PPP1R3B/ABL2/ZFP36/PGAM1/GNAI3/DCP1A/ATG12/GAPDH/HIF1A/CLU/MET/ATP6V1B2/FMR1/POLR2G/NUB1/CISD1/LEPR/CST3/DAPK3/THRAP3/PSAP/PAIP1/HAX1/SNCA/BBS7/ATP6V0B/PLEKHF1/RAB3GAP1/EEF1A1/C…	130
GO:0043122	regulation of I-kappaB kinase/NF-kappaB signaling	60/1553	255/18903	5.25606e-14	9.41607e-12	7.50982e-12	HMOX1/TNFSF10/BST2/TRIM22/STAT1/IFIT5/CARD16/TRIM25/TRIM5/RBCK1/LGALS9/TRIM14/SQSTM1/OPTN/TRIM38/CFLAR/SHISA5/MYD88/TRIM21/SECTM1/RIPK2/TRIM34/TNFRSF1A/RHOC/NDFIP1/MIER1/GAPDH/LGALS1/APOL3/GOLT1B/NEK6/CASP1/VAPA/TFG/TLR3/CARD19/CASP10/BIRC3/TNFAIP3/HSPB1/BCL10/LTBR/CPNE1/TRADD/RELA/BIRC2/RIPK1/TMEM101/TMEM106A/TICAM1/UBE2I/TNIP1/RNF31/C18orf32/EEF1D/NUP62/TNIP2/PRKCE/RORA/RHOA	60
GO:0043604	amide biosynthetic process	143/1553	932/18903	1.0945e-13	1.90474e-11	1.51913e-11	EIF2AK2/PNPT1/SHFL/ACSBG2/PPP1R15A/SPHK1/ATF4/GCLM/PATL1/IGF2BP3/GTPBP1/EIF1/EIF1B/PRR16/VIM/AIMP1/ZFP36/DCP1A/GAPDH/EIF4A1/FMR1/POLR2G/DHPS/XRN1/MRPL17/DNAJC1/DAPK3/MRPL10/PAIP1/CPEB2/SLC7A11/ANG/MRPL44/SNCA/B4GALT5/EIF4EBP1/EEF1A1/VAPA/ARG2/MRPS30/EIF2A/RPL12/RPS27L/NFE2L2/EIF3G/TUT7/QKI/GTPBP2/RPL35/RBM8A/YBX3/MRPL32/FAU/MOV10/HSPB1/KHDRBS1/RPL3/RPL29/EIF2S2/BCL3/NOCT/RPSA/RPS2/SH3BGRL/RPL36AL…	143
GO:0051603	proteolysis involved in protein catabolic process	126/1553	788/18903	1.8231e-13	3.08459e-11	2.46012e-11	ISG15/IFI27/PSMB9/HERC5/UBE2L6/USP18/PSMB8/DTX3L/CHMP5/RNF213/TRIM25/PMAIP1/RBCK1/PML/UBC/HERC6/SQSTM1/TRIM38/RNF114/PSMA6/PSMA3/LGMN/PSMB10/PSME2/ANKIB1/RNF19B/CTSL/PSME1/DAB2/SPSB1/FBXO6/NDFIP1/UBE2J1/SDCBP/N4BP1/USP25/UBE2D3/RNF115/DDIT3/TGFB1I1/MVB12A/RBBP6/CTSS/PSMA2/CLU/FMR1/UBE2A/NUB1/GID8/AKIRIN2/NTAN1/XBP1/USP15/CTSB/SPOP/VPS25/UBE2B/BBS7/RCN3/SIAH2/CHMP4A/OS9/SPSB3/GABARAP/PSMF1/IL33/FB…	126
GO:0032101	regulation of response to external stimulus	151/1553	1014/18903	2.52568e-13	4.15782e-11	3.31608e-11	ISG15/IFIT1/OAS1/PLSCR1/HERC5/IRF7/IFI16/IFI35/PARP14/USP18/NMI/OAS3/HLA-B/PARP9/SAMHD1/STAT1/DTX3L/ADAR/CARD16/IRF1/DDX60/TRIM5/SERPINE1/OASL/LGALS9/OPTN/HLA-E/MDK/TRIM38/ZNFX1/NFKBIA/NT5E/STAT2/PSMA6/HLA-A/SPHK1/TRIM56/LGMN/RICTOR/NLRC5/CD9/MYD88/VEGFC/TRIM21/RIPK2/TMSB4X/MYCBP2/CD47/NECTIN2/TNFRSF1A/CASP4/RHBDF2/NDFIP1/SERPINB9/N4BP1/JAK2/STK24/NRP1/ZFP36/TRAFD1/IL15/IL1RL1/SOCS3/TGFB1/ATG12/C…	151
GO:0044403	biological process involved in symbiotic interaction	65/1553	307/18903	8.76555e-13	1.40503e-10	1.12058e-10	IFIT1/IFI27/PLSCR1/TRIM22/LY6E/IFITM3/CHMP5/TRIM25/TRIM5/LGALS9/TRIM14/SLC3A2/APOL1/TRIM38/SCARB2/IFITM1/IFITM2/MYD88/TRIM21/DDX39B/CTSL/DYNLT1/STOM/TRIM34/NECTIN2/ICAM1/JAK2/HMGA2/NRP1/RNASEK/SAP30/GAPDH/LGALS1/FMR1/RAB9A/CAV2/CTSB/ITGA5/PAIP1/CD81/CD55/ARL8B/EEF1A1/CHMP4A/VAPA/TRIM26/AXL/F11R/JUN/SNX3/CXCL8/SNW1/RPSA/PPIB/TSG101/P4HB/CHMP2A/BSG/RAB7A/CAV1/THOC2/ITGA2/NPC1/CDK9/RAB29	65
GO:0034341	response to interferon-gamma	40/1553	140/18903	1.2399e-12	1.93647e-10	1.54444e-10	BST2/GBP1/SP100/PARP14/NMI/PARP9/SHFL/STAT1/IFITM3/GBP2/IRF1/LGALS9/GBP4/GBP3/IFITM1/IFITM2/NLRC5/TRIM21/CD47/CALCOCO2/JAK2/VIM/GCH1/IFNGR1/GAPDH/NUB1/DAPK3/CASP1/SNCA/TLR3/IFNGR2/JAK1/CXCL16/ACTG1/STX8/ACTR3/VAMP3/ZYX/CCL2/SIRPA	40
GO:0097193	intrinsic apoptotic signaling pathway	63/1553	298/18903	2.11235e-12	3.21658e-10	2.56539e-10	IFI6/HMOX1/IFI16/PMAIP1/PML/DDIT4/DNAJA1/SHISA5/PPP1R15A/GRINA/ATF4/NBN/TNFRSF1A/CASP4/TMEM109/JAK2/DDIT3/STK24/MCL1/ERO1A/HIF1A/CLU/CDKN1A/MSX1/ACKR3/SOD2/TMBIM6/PTGS2/XBP1/PRKRA/CEBPB/PLEKHF1/DDX5/BRCA2/RPS27L/NFE2L2/YBX3/CREB3/FNIP2/MIF/SNW1/HSPB1/ARMC10/BCL3/BCAP31/VDAC2/BBC3/CYLD/HIC1/P4HB/ERP29/RPL11/CD44/PLAUR/HTRA2/CAV1/CDKN2D/TPT1/USP28/PTPN1/RPL26/SERINC3/SNAI1	63
GO:0060548	negative regulation of cell death	151/1553	1043/18903	2.4361e-12	3.6191e-10	2.88642e-10	IFI6/IFIT3/EIF2AK2/HMOX1/IRF7/ANGPTL4/CHMP5/ADAR/CARD16/NCOA7/RBCK1/SERPINE1/BAG1/DNAJA1/MDK/CFLAR/GRINA/SPHK1/LGMN/RICTOR/CITED2/SNX6/ATF4/TMBIM1/GCLM/DAB2/SERPINB9/ICAM1/TMEM109/JAK2/MTRNR2L10/TIMP1/HMGA2/NRP1/LGALS3/MCL1/GNAI3/TSC22D1/SOCS3/CSF1/HLA-F/HIF1A/CLU/MET/MSX1/ACKR3/MTRNR2L8/ZFPM2/PTMA/SOD2/TMBIM6/PTGS2/XBP1/HTATIP2/ITGA5/HAX1/SLC7A11/ARF4/SNCA/UBE2B/CEBPB/ANXA1/NQO1/GRN/GBE1/XIAP/PS…	151
GO:0034645	cellular macromolecule biosynthetic process	171/1553	1231/18903	2.697e-12	3.91129e-10	3.11946e-10	EIF2AK2/PNPT1/SHFL/PPP1R15A/INHBA/ATF4/PATL1/IGF2BP3/GTPBP1/UBE2J1/EIF1/BACE2/TMEM59/EIF1B/PRR16/SLC25A37/VIM/AIMP1/PPP1R3B/ZFP36/ITM2B/IL15/TMEM258/GLUL/DCP1A/ATG12/GAPDH/HIF1A/EIF4A1/FMR1/POLR2G/DHPS/XRN1/MRPL17/DNAJC1/VEGFB/DAPK3/MRPL10/GYG1/PAIP1/CPEB2/ANG/MRPL44/KRTCAP2/ZDHHC2/B4GALT5/EIF4EBP1/RAB3GAP1/GBE1/EEF1A1/MRPS30/CHSY1/EIF2A/IL33/RPL12/RPS27L/EIF3G/TUT7/OST4/QKI/GTPBP2/RPL35/RBM8A/YB…	171
GO:0031347	regulation of defense response	110/1553	680/18903	3.22192e-12	4.56389e-10	3.63995e-10	ISG15/IFIT1/OAS1/PLSCR1/HERC5/IRF7/IFI16/IFI35/PARP14/USP18/NMI/OAS3/HLA-B/PARP9/SAMHD1/STAT1/DTX3L/ADAR/IRF1/TRIM5/SERPINE1/LGALS9/OPTN/HLA-E/MDK/TRIM38/ZNFX1/NFKBIA/NT5E/STAT2/PSMA6/HLA-A/SPHK1/TRIM56/RICTOR/NLRC5/MYD88/TRIM21/RIPK2/TMSB4X/CD47/NECTIN2/TNFRSF1A/CASP4/RHBDF2/NDFIP1/SERPINB9/N4BP1/JAK2/ZFP36/TRAFD1/IL15/IL1RL1/SOCS3/ATG12/HLA-F/LGALS1/AKIRIN2/CALCRL/DHX58/PTGS2/CASP1/CFH/USP15/NE…	110
GO:0043632	modification-dependent macromolecule catabolic process	111/1553	702/18903	1.11291e-11	1.54062e-09	1.22873e-09	ISG15/IFI27/HERC5/UBE2L6/USP18/PNPT1/DTX3L/CHMP5/RNF213/TRIM25/RBCK1/PML/UBC/HERC6/SQSTM1/TRIM38/RNF114/PSMA6/PSMA3/ANKIB1/RNF19B/DAB2/SPSB1/FBXO6/NDFIP1/UBE2J1/SDCBP/N4BP1/USP25/UBE2D3/RNF115/DDIT3/TGFB1I1/MVB12A/RBBP6/PSMA2/CLU/UBE2A/NUB1/GID8/AKIRIN2/NTAN1/XBP1/USP15/ZCCHC7/SPOP/VPS25/UBE2B/BBS7/SIAH2/CHMP4A/OS9/SPSB3/GABARAP/PSMF1/IL33/FBXO7/CUL4B/NFE2L2/TUT7/TLK2/TNFAIP3/ERLEC1/RHBDD2/TOLLIP…	111
GO:0051701	biological process involved in interaction with host	48/1553	203/18903	1.45947e-11	1.97547e-09	1.57554e-09	IFIT1/PLSCR1/TRIM22/LY6E/IFITM3/CHMP5/TRIM25/TRIM5/LGALS9/TRIM14/SLC3A2/TRIM38/SCARB2/IFITM1/IFITM2/TRIM21/DDX39B/CTSL/DYNLT1/TRIM34/NECTIN2/ICAM1/NRP1/RNASEK/LGALS1/CAV2/CTSB/ITGA5/CD81/CD55/ARL8B/CHMP4A/VAPA/TRIM26/AXL/F11R/SNX3/CXCL8/RPSA/TSG101/P4HB/CHMP2A/BSG/RAB7A/CAV1/THOC2/ITGA2/NPC1	48
GO:0044000	movement in host	45/1553	183/18903	1.52847e-11	2.02389e-09	1.61416e-09	PLSCR1/TRIM22/LY6E/IFITM3/CHMP5/TRIM25/TRIM5/LGALS9/TRIM14/SLC3A2/TRIM38/SCARB2/IFITM1/IFITM2/TRIM21/CTSL/DYNLT1/TRIM34/NECTIN2/ICAM1/NRP1/RNASEK/LGALS1/CAV2/CTSB/ITGA5/CD81/CD55/ARL8B/CHMP4A/VAPA/TRIM26/AXL/F11R/SNX3/CXCL8/RPSA/TSG101/P4HB/CHMP2A/BSG/RAB7A/CAV1/ITGA2/NPC1	45
GO:0045824	negative regulation of innate immune response	27/1553	77/18903	3.06996e-11	3.97854e-09	3.1731e-09	ISG15/OAS1/IFI16/PARP14/USP18/NMI/OAS3/HLA-B/SAMHD1/ADAR/LGALS9/HLA-E/STAT2/HLA-A/NLRC5/TRIM21/SERPINB9/TRAFD1/ATG12/HLA-F/DHX58/USP15/GRN/IRAK3/TNFAIP3/MICA/GFER	27
GO:0016236	macroautophagy	63/1553	317/18903	3.47782e-11	4.41321e-09	3.51977e-09	HMOX1/CHMP5/RNF213/SQSTM1/OPTN/SNX6/RIPK2/SH3GLB1/LGALS8/MAP1LC3B/CALCOCO2/MVB12A/GNAI3/STX12/ATG12/GAPDH/HIF1A/ATP6V1B2/MAP1LC3A/VPS25/CTSD/GABARAPL1/ATP6V0B/RAB3GAP1/ARL8B/CHMP4A/UFM1/ATP6V1G1/ATP6V0C/GABARAP/LAMP2/STX17/PIP4K2A/VDAC1/IFT20/TOMM7/VPS28/SNX7/SNAPIN/TSG101/CHMP2A/TCIRG1/RAB7A/SCOC/STBD1/HTRA2/VPS37A/SNAP29/RNF31/RHEB/ATP6V1E1/ATP6V0E1/NPC1/GAA/SNX5/WIPI1/ATG3/AUP1/RAB1A/ATG4B/LIX…	63
GO:0019941	modification-dependent protein catabolic process	108/1553	690/18903	4.00745e-11	4.98151e-09	3.97302e-09	ISG15/IFI27/HERC5/UBE2L6/USP18/DTX3L/CHMP5/RNF213/TRIM25/RBCK1/PML/UBC/HERC6/SQSTM1/TRIM38/RNF114/PSMA6/PSMA3/ANKIB1/RNF19B/DAB2/SPSB1/FBXO6/NDFIP1/UBE2J1/SDCBP/N4BP1/USP25/UBE2D3/RNF115/DDIT3/TGFB1I1/MVB12A/RBBP6/PSMA2/CLU/UBE2A/NUB1/GID8/AKIRIN2/NTAN1/XBP1/USP15/SPOP/VPS25/UBE2B/BBS7/SIAH2/CHMP4A/OS9/SPSB3/GABARAP/PSMF1/IL33/FBXO7/CUL4B/NFE2L2/TLK2/TNFAIP3/ERLEC1/RHBDD2/TOLLIP/USP33/UBXN4/VPS28…	108
GO:2001233	regulation of apoptotic signaling pathway	70/1553	374/18903	5.01869e-11	6.11377e-09	4.87605e-09	IFI6/HMOX1/TNFSF10/SP100/PMAIP1/RBCK1/PML/SERPINE1/DNAJA1/CFLAR/GRINA/INHBA/TMBIM1/GCLM/ICAM1/JAK2/DDIT3/NRP1/LGALS3/MCL1/ATF3/GNAI3/HIF1A/CLU/MSX1/ACKR3/STK3/SOD2/TMBIM6/PTGS2/XBP1/PRKRA/PLEKHF1/SIAH2/NFE2L2/YBX3/TNFAIP3/CREB3/MIF/HSPB1/BCL10/ARMC10/LTBR/PRELID1/BCAP31/VDAC2/BBC3/CYLD/LMNA/RELA/P4HB/FAS/ERP29/RPL11/CD44/RIPK1/PLAUR/ACVR1/HTRA2/CAV1/CDKN2D/TPT1/PTPN1/RPL26/PEA15/SERINC3/SNAI1/SRP…	70
GO:0010506	regulation of autophagy	66/1553	344/18903	5.93075e-11	7.08318e-09	5.64921e-09	HMOX1/TRIM22/IFI16/DEPP1/TRIM5/TRIM14/OPTN/TRIM38/TRIM21/SNX6/RIPK2/SH3GLB1/TRIM34/RRAGC/CALCOCO2/TMEM59/DDIT3/MCL1/ABL2/GNAI3/ATG12/GAPDH/HIF1A/MET/ATP6V1B2/CISD1/LEPR/DAPK3/PSAP/HAX1/SNCA/ATP6V0B/PLEKHF1/RAB3GAP1/EEF1A1/CHMP4A/ATP6V1G1/ATP6V0C/FBXO7/PIP4K2A/VDAC1/TLK2/USP33/HSPB1/SNX7/DRAM2/TICAM1/SCOC/HTRA2/RNF31/RHEB/KAT5/PRKAA1/ATP6V1E1/ATP6V0E1/STAT3/EEF1A2/WASHC1/CTSA/PLK3/GPR137B/NPC1/SNX…	66
GO:0002831	regulation of response to biotic stimulus	68/1553	361/18903	7.08747e-11	8.30188e-09	6.62118e-09	ISG15/IFIT1/OAS1/PLSCR1/HERC5/IRF7/IFI16/IFI35/PARP14/USP18/NMI/OAS3/HLA-B/PARP9/SAMHD1/STAT1/DTX3L/ADAR/CARD16/IRF1/DDX60/TRIM5/OASL/LGALS9/OPTN/HLA-E/TRIM38/ZNFX1/STAT2/HLA-A/TRIM56/NLRC5/TRIM21/RIPK2/NECTIN2/SERPINB9/N4BP1/IL4I1/TRAFD1/IL15/ATG12/HLA-F/AKIRIN2/DHX58/CFH/USP15/GRN/CD55/XIAP/ARG2/PPP2R3C/NFE2L2/IRAK3/APOBEC3F/BIRC3/TNFAIP3/MIF/MICA/APOBEC3G/CD274/POLR3D/GFER/BIRC2/CGAS/NFKBIL1/R…	68
GO:1902533	positive regulation of intracellular signal transduction	142/1553	1013/18903	1.20881e-10	1.38921e-08	1.10797e-08	EIF2AK2/HMOX1/TNFSF10/BST2/TRIM22/IFI35/NMI/IFIT5/CARD16/TRIM25/PMAIP1/DDX60/TRIM5/RBCK1/PML/OASL/LGALS9/TRIM14/GADD45A/TRIM38/CFLAR/SHISA5/GADD45B/INHBA/SPHK1/TGM2/ARRDC3/RICTOR/GDF15/MYD88/TRIM21/SECTM1/RIPK2/SLC15A3/TRIM34/LIMS1/TNFRSF1A/RHOC/NDFIP1/TNFAIP8L3/AKAP12/ICAM1/RRAGC/SDCBP/JAK2/DDIT3/NRP1/MCL1/MIER1/TGFB1/CSF1/GAPDH/LGALS1/MET/APOL3/BMP2/GOLT1B/MSX1/ACKR3/NEK6/ACTA2/STK3/DHX58/CAV2/…	142
GO:0002832	negative regulation of response to biotic stimulus	33/1553	116/18903	1.29446e-10	1.4601e-08	1.16451e-08	ISG15/OAS1/IFI16/PARP14/USP18/NMI/OAS3/HLA-B/SAMHD1/ADAR/CARD16/LGALS9/HLA-E/TRIM38/STAT2/HLA-A/NLRC5/TRIM21/SERPINB9/IL4I1/TRAFD1/ATG12/HLA-F/DHX58/USP15/GRN/ARG2/IRAK3/TNFAIP3/MICA/GFER/NFKBIL1/TRIB1	33
GO:0006886	intracellular protein transport	126/1553	868/18903	1.53333e-10	1.69809e-08	1.35432e-08	IFI27/SP100/PML/SQSTM1/UNC93B1/SCARB2/NFKBIA/NAPA/SNX2/SNX6/SH3GLB1/STOM/UBE2J1/SDCBP/SSR3/JAK2/RTP4/UBE2D3/MVB12A/BCAP29/STX12/TGFB1/CLU/LMAN1/CDKN1A/ARL4C/RBM22/AKIRIN2/STK3/PTGS2/COPZ1/RAB32/HAX1/CD81/ARF1/ARF4/VPS25/ZDHHC2/AIP/RAB8B/STX5/CHMP4A/OS9/AP3S1/UFM1/GABARAP/CIB1/STX11/LAMP2/FBXO7/ZPR1/STX17/STX3/TRAM1/PEX16/TOMM7/ATP1B1/ERLEC1/ARFGAP3/SEC31A/DNAJC15/TXN/VPS28/HSPB1/SNX9/TMED9/BCL3/S…	126
GO:0042176	regulation of protein catabolic process	67/1553	361/18903	1.90194e-10	2.03976e-08	1.62681e-08	PSME2/ANKIB1/RNF19B/MYCBP2/PSME1/DAB2/TIPARP/NDFIP1/SDCBP/N4BP1/USP25/TIMP1/MAD2L2/ATRAID/CLU/FMR1/VGLL4/NUB1/CST3/SOX17/CD81/SNCA/ZDHHC2/BBS7/NQO1/STX5/EEF1A1/GABARAP/PSMF1/ANXA2/IL33/RDX/CUL4B/NFE2L2/TMF1/IRAK3/SNX3/TLK2/TNFAIP3/VPS28/FZR1/SNX9/BCAP31/ZFAND2A/RELA/NRDC/CSNK1E/RPL11/CSNK1D/RAB7A/DEDD/SUMO2/EIF3H/CAV1/SERPINE2/RNF144A/SMAD3/TMEM259/EEF1A2/CTSA/PLK3/CDKN1B/RAD23A/TIMP2/CDK5RAP3/TR…	67
GO:0033365	protein localization to organelle	131/1553	917/18903	1.90882e-10	2.03976e-08	1.62681e-08	ISG15/GBP1/SP100/PARP9/DTX3L/GBP2/PML/SQSTM1/OPTN/DNAJA1/CD68/RALA/PPP1R15A/SCARB2/NFKBIA/SH3GLB1/KDELR2/SSB/ZBTB16/SSR3/JAK2/UBE2D3/DDIT3/MVB12A/NRP1/HK2/BCAP29/EMC2/KDELR1/TGFB1/GLUL/DCP1A/CLU/LMAN1/RER1/CDKN1A/MSX1/GDI2/RBM22/AKIRIN2/STK3/PTGS2/HAX1/CD81/ARF4/VPS25/AIP/RAB8B/RAB3GAP1/TNKS2/CHMP4A/OS9/VAPA/LAMTOR4/WBP2/UFM1/SRGN/BRCA2/FERMT2/LAMP2/RDX/FBXO7/ZPR1/TRAM1/PEX16/IFT20/TOMM7/TNFAIP3/…	131
GO:0043069	negative regulation of programmed cell death	133/1553	938/18903	2.28004e-10	2.39443e-08	1.90969e-08	IFI6/IFIT3/EIF2AK2/HMOX1/IRF7/ANGPTL4/ADAR/CARD16/RBCK1/SERPINE1/BAG1/DNAJA1/MDK/CFLAR/GRINA/SPHK1/LGMN/RICTOR/CITED2/SNX6/TMBIM1/GCLM/DAB2/SERPINB9/ICAM1/JAK2/MTRNR2L10/TIMP1/HMGA2/NRP1/LGALS3/MCL1/GNAI3/TSC22D1/SOCS3/HIF1A/CLU/MET/MSX1/ACKR3/MTRNR2L8/PTMA/SOD2/TMBIM6/PTGS2/XBP1/HTATIP2/ITGA5/HAX1/ARF4/SNCA/UBE2B/CEBPB/ANXA1/NQO1/GRN/GBE1/XIAP/PSMG2/SIAH2/ARG2/MTRNR2L12/UFM1/CIB1/ZPR1/AXL/VEGFA/…	133
GO:0006511	ubiquitin-dependent protein catabolic process	104/1553	680/18903	3.60049e-10	3.71705e-08	2.96454e-08	IFI27/HERC5/UBE2L6/USP18/DTX3L/CHMP5/RNF213/TRIM25/RBCK1/PML/HERC6/SQSTM1/TRIM38/RNF114/PSMA6/PSMA3/ANKIB1/RNF19B/DAB2/SPSB1/FBXO6/NDFIP1/UBE2J1/SDCBP/N4BP1/USP25/UBE2D3/RNF115/DDIT3/TGFB1I1/MVB12A/RBBP6/PSMA2/CLU/UBE2A/NUB1/GID8/AKIRIN2/NTAN1/XBP1/USP15/SPOP/VPS25/UBE2B/BBS7/SIAH2/CHMP4A/OS9/SPSB3/GABARAP/PSMF1/IL33/FBXO7/CUL4B/NFE2L2/TLK2/TNFAIP3/ERLEC1/RHBDD2/TOLLIP/USP33/UBXN4/VPS28/FBXL7/FZR…	104
GO:0048193	Golgi vesicle transport	58/1553	298/18903	4.86344e-10	4.9372e-08	3.93768e-08	OPTN/NAPA/BLZF1/SNX2/ANKFY1/KDELR2/TAPBP/VAMP5/BCAP29/KDELR1/WHAMM/RAB13/SCAMP1/BET1/LMAN1/GOLT1B/RER1/NRBP1/COPZ1/ARF4/RAB8B/STX5/VAPA/AP3S1/TFG/PEF1/STX17/SCYL1/SNX3/ARFGAP3/SEC31A/TMED9/BCAP31/ARL3/RAB14/STX18/CSNK1D/COPE/LMAN2/GOLGA7/ARL1/SAR1A/YIPF5/YIF1A/CNIH4/TRAPPC2B/ARCN1/COPB1/VAMP3/RP2/INSIG1/YIPF6/CNST/WIPI1/KDELR3/SEC24D/MIA3/RAB1A	58
GO:0043066	negative regulation of apoptotic process	129/1553	914/18903	5.85484e-10	5.84621e-08	4.66266e-08	IFI6/IFIT3/EIF2AK2/HMOX1/IRF7/ANGPTL4/ADAR/CARD16/SERPINE1/BAG1/DNAJA1/MDK/CFLAR/GRINA/SPHK1/LGMN/RICTOR/CITED2/SNX6/TMBIM1/GCLM/DAB2/SERPINB9/ICAM1/JAK2/MTRNR2L10/TIMP1/HMGA2/NRP1/LGALS3/MCL1/GNAI3/TSC22D1/SOCS3/HIF1A/CLU/MSX1/ACKR3/MTRNR2L8/PTMA/SOD2/TMBIM6/PTGS2/XBP1/HTATIP2/ITGA5/HAX1/ARF4/SNCA/UBE2B/CEBPB/ANXA1/NQO1/GRN/GBE1/XIAP/PSMG2/SIAH2/ARG2/MTRNR2L12/UFM1/CIB1/ZPR1/AXL/VEGFA/NFE2L2/TMF…	129
GO:0030162	regulation of proteolysis	111/1553	750/18903	6.48392e-10	6.36993e-08	5.08036e-08	IFI6/TNFSF10/BST2/PSMB9/IFI16/PSMB8/CARD16/PMAIP1/PML/SERPINE1/LGALS9/CFLAR/PSMA3/LGMN/PSME2/TRIM21/ANKIB1/RNF19B/RIPK2/SERPINB1/PSME1/DAB2/TFPI2/RHBDF2/SERPINB9/SDCBP/N4BP1/USP25/JAK2/TIMP1/GAPDH/CLU/FMR1/CSTB/NUB1/CST3/AKIRIN2/DNAJC1/PTGS2/CASP1/CTSB/SPOP/SNCA/CTSD/BBS7/RCN3/GRN/MTCH1/MBP/XIAP/SIAH2/BEX3/CD109/GABARAP/PSMF1/ANXA2/IL33/APH1A/VEGFA/RPS27L/NFE2L2/TMF1/CASP10/IGBP1/BIRC3/TLK2/APH1B…	111
GO:0046718	viral entry into host cell	37/1553	151/18903	1.07597e-09	1.04028e-07	8.29675e-08	PLSCR1/TRIM22/LY6E/IFITM3/TRIM25/TRIM5/LGALS9/TRIM14/SLC3A2/TRIM38/SCARB2/IFITM1/IFITM2/TRIM21/CTSL/DYNLT1/TRIM34/NECTIN2/ICAM1/NRP1/RNASEK/LGALS1/CAV2/CTSB/ITGA5/CD81/CD55/TRIM26/AXL/F11R/SNX3/RPSA/P4HB/BSG/CAV1/ITGA2/NPC1	37
GO:0044409	entry into host	38/1553	158/18903	1.13793e-09	1.08299e-07	8.63745e-08	PLSCR1/TRIM22/LY6E/IFITM3/TRIM25/TRIM5/LGALS9/TRIM14/SLC3A2/TRIM38/SCARB2/IFITM1/IFITM2/TRIM21/CTSL/DYNLT1/TRIM34/NECTIN2/ICAM1/NRP1/RNASEK/LGALS1/CAV2/CTSB/ITGA5/CD81/CD55/TRIM26/AXL/F11R/SNX3/CXCL8/RPSA/P4HB/BSG/CAV1/ITGA2/NPC1	38
GO:0032446	protein modification by small protein conjugation	126/1553	898/18903	1.36124e-09	1.27558e-07	1.01734e-07	ISG15/IFI27/IFIH1/HERC5/UBE2L6/TRIM22/NMI/DTX3L/RNF213/TRIM25/TRIM5/PARP10/RBCK1/PML/UBC/HERC6/TRIM14/SQSTM1/DNAJA1/TRIM38/RNF114/SPHK1/TRIM56/TRIM69/ARRDC3/TRIM21/LNPEP/ANKIB1/RNF19B/RIPK2/MYCBP2/TRIM34/SPSB1/FBXO6/NDFIP1/ZBTB16/UBE2J1/JADE2/N4BP1/UBE2D3/RNF115/PCGF5/RBBP6/MAD2L2/SOCS3/HIF1A/MASTL/COPS8/UBE2A/NUB1/SPOP/UBE2B/TNKS2/XIAP/SIAH2/OS9/SPSB3/UFM1/GABARAP/BRCA2/TRIM26/PEF1/FBXO7/CUL4B/N…	126
GO:0061024	membrane organization	124/1553	881/18903	1.52915e-09	1.41122e-07	1.12553e-07	PLSCR1/CHMP5/SAMD9/PMAIP1/CNP/SCLT1/SPHK1/NAPA/NDRG1/CD9/ANKFY1/CTSL/SH3GLB1/NECTIN2/TNFAIP8L3/RTP4/MVB12A/PLAAT3/HK2/GNAI3/RHOG/EMC2/STX12/WHAMM/CLU/RAB13/BET1/REEP5/RER1/GCA/NEK6/CAV2/SLC7A11/ARF1/AKAP8L/VPS25/SNCA/ZDHHC2/RAB8B/ANXA1/MTCH1/STX5/MBP/ARL8B/CHMP4A/VAPA/AP3S1/TFG/ANXA2/NPC2/STX11/STARD4/PEF1/STX17/STX3/TRAM1/FLOT1/AGRN/PIP4K2A/SNX3/TOMM7/RAC1/ATP1B1/PLTP/NLGN2/ARFGAP3/ATP10D/SEC31A…	124
GO:0006888	endoplasmic reticulum to Golgi vesicle-mediated transport	34/1553	134/18903	1.91032e-09	1.73668e-07	1.38509e-07	KDELR2/BCAP29/KDELR1/WHAMM/BET1/LMAN1/GOLT1B/NRBP1/ARF4/STX5/VAPA/TFG/PEF1/STX17/SEC31A/TMED9/BCAP31/STX18/CSNK1D/COPE/LMAN2/SAR1A/YIPF5/YIF1A/CNIH4/TRAPPC2B/ARCN1/COPB1/INSIG1/YIPF6/KDELR3/SEC24D/MIA3/RAB1A	34
GO:0009896	positive regulation of catabolic process	84/1553	528/18903	2.86883e-09	2.56971e-07	2.04948e-07	HMOX1/TRIM22/PNPT1/DTX3L/TRIM5/TRIM14/OPTN/ZC3HAV1/TRIM38/TRIM21/ANKIB1/RNF19B/RIPK2/SH3GLB1/TRIM34/DAB2/PATL1/TIPARP/NDFIP1/GTPBP1/CALCOCO2/TMEM59/ZFP36/GNAI3/DCP1A/HIF1A/CLU/FMR1/POLR2G/VGLL4/NUB1/PAIP1/SOX17/CD81/SNCA/BBS7/PLEKHF1/STX5/RAB3GAP1/GABARAP/IL33/RDX/GAS5/FBXO7/CUL4B/NFE2L2/TUT7/PIP4K2A/VDAC1/TNFAIP3/VPS28/MOV10/FZR1/SNX7/SNX9/NOCT/BCAP31/ZFAND2A/ZFP36L1/PRXL2C/NRDC/CSNK1E/CSNK1D/RA…	84
GO:0010498	proteasomal protein catabolic process	83/1553	521/18903	3.34243e-09	2.95054e-07	2.35321e-07	IFI27/PSMB9/PSMB8/TRIM25/PMAIP1/RBCK1/PML/TRIM38/PSMA6/PSMA3/PSMB10/PSME2/ANKIB1/RNF19B/PSME1/DAB2/SPSB1/FBXO6/UBE2J1/SDCBP/N4BP1/USP25/UBE2D3/DDIT3/PSMA2/CLU/FMR1/UBE2A/NUB1/GID8/AKIRIN2/XBP1/SPOP/UBE2B/BBS7/RCN3/SIAH2/OS9/SPSB3/GABARAP/PSMF1/IL33/CUL4B/NFE2L2/TMF1/TLK2/ERLEC1/RHBDD2/UBXN4/FBXL7/FZR1/PSMD8/BCAP31/SH3BGRL/ZFAND2A/CSNK1E/BIRC2/RPL11/CSNK1D/SUMO2/EIF3H/CAV1/KAT5/AMN1/FBXW5/RNF144A/…	83
GO:0019221	cytokine-mediated signaling pathway	80/1553	496/18903	3.63124e-09	3.1597e-07	2.52002e-07	ISG15/MX1/IFI27/OAS1/IRF7/SP100/PARP14/USP18/OAS2/NMI/OAS3/PARP9/SAMHD1/STAT1/IFITM3/ADAR/CARD16/IRF1/OASL/IL15RA/NFKBIA/STAT2/IFITM1/SPHK1/TRIM56/IFITM2/NLRC5/MYD88/CXCL11/RIPK2/TMSB4X/LIMS1/TNFRSF1A/CASP4/TNFSF13B/JAK2/LIFR/IFNGR1/IL15/IL1RL1/CSF1/HIF1A/ACKR3/AZI2/LEPR/CSNK2B/CASP1/XIAP/OSMR/CIB1/IL33/CXCL10/AXL/IFNGR2/PLP2/VRK2/IRAK3/TNFRSF11A/JAK1/BIRC3/TNFAIP3/CXCL8/TOLLIP/FOXC1/CPNE1/TRADD/…	80
GO:0070647	protein modification by small protein conjugation or removal	139/1553	1039/18903	4.4443e-09	3.81271e-07	3.04084e-07	ISG15/IFI27/IFIH1/HERC5/UBE2L6/TRIM22/USP18/NMI/DTX3L/RNF213/TRIM25/TRIM5/PARP10/RBCK1/PML/UBC/HERC6/TRIM14/SQSTM1/DNAJA1/TRIM38/RNF114/SPHK1/TRIM56/TRIM69/ARRDC3/TRIM21/LNPEP/ANKIB1/RNF19B/RIPK2/MYCBP2/TRIM34/SPSB1/FBXO6/NDFIP1/ENY2/ZBTB16/UBE2J1/JADE2/N4BP1/USP25/UBE2D3/RNF115/PCGF5/RBBP6/MAD2L2/SOCS3/HIF1A/MASTL/COPS8/UBE2A/NUB1/USP15/SPOP/UBE2B/TNKS2/XIAP/SIAH2/OS9/SPSB3/UFM1/GABARAP/BRCA2/TR…	139
GO:0035455	response to interferon-alpha	12/1553	20/18903	6.12949e-09	5.18538e-07	4.13561e-07	IFIT3/EIF2AK2/IFIT2/BST2/IFITM3/ADAR/IFITM1/MX2/IFITM2/AXL/RO60/GATA3	12
GO:0052547	regulation of peptidase activity	75/1553	459/18903	6.3307e-09	5.28223e-07	4.21286e-07	IFI6/TNFSF10/BST2/PSMB9/IFI16/PSMB8/CARD16/PMAIP1/PML/SERPINE1/LGALS9/CFLAR/PSMA3/LGMN/PSME2/RIPK2/SERPINB1/PSME1/TFPI2/RHBDF2/SERPINB9/JAK2/TIMP1/GAPDH/CSTB/CST3/AKIRIN2/PTGS2/CASP1/CTSB/SNCA/CTSD/RCN3/GRN/MTCH1/MBP/XIAP/SIAH2/BEX3/CD109/PSMF1/ANXA2/APH1A/VEGFA/RPS27L/CASP10/IGBP1/BIRC3/APH1B/BCL10/PRELID1/BCAP31/FAM162A/BCL2L13/BBC3/NRDC/POR/FAS/BIRC2/CD44/NR4A1/PLAUR/HTRA2/CAV1/CDKN2D/FNIP1/PI…	75
GO:0052548	regulation of endopeptidase activity	71/1553	428/18903	8.47391e-09	6.97495e-07	5.56289e-07	IFI6/TNFSF10/BST2/PSMB9/IFI16/PSMB8/CARD16/PMAIP1/PML/SERPINE1/LGALS9/CFLAR/PSMA3/LGMN/PSME2/RIPK2/SERPINB1/PSME1/TFPI2/RHBDF2/SERPINB9/JAK2/TIMP1/GAPDH/CSTB/CST3/AKIRIN2/PTGS2/CASP1/SNCA/CTSD/MTCH1/MBP/XIAP/SIAH2/BEX3/CD109/PSMF1/ANXA2/APH1A/VEGFA/RPS27L/CASP10/IGBP1/BIRC3/APH1B/BCL10/PRELID1/BCAP31/FAM162A/BCL2L13/BBC3/NRDC/POR/FAS/BIRC2/CD44/NR4A1/PLAUR/HTRA2/CDKN2D/FNIP1/PICALM/SERPINE2/SMAD3…	71
GO:0010256	endomembrane system organization	90/1553	594/18903	9.07372e-09	7.36907e-07	5.87722e-07	PLSCR1/CHMP5/SQSTM1/OPTN/SCARB2/BLZF1/NDRG1/CD9/WASHC4/SH3GLB1/NECTIN2/PI4K2B/MVB12A/RNASEK/EMC2/WHAMM/CLU/BET1/LMAN1/REEP5/NEK6/FAM174B/CAV2/AKAP8L/VPS25/ATP6V0B/PLEKHF1/STX5/RAB3GAP1/ARL8B/CHMP4A/AP3S1/ATP6V1F/HPS3/ATP6V0C/SRGN/ANXA2/STX11/STX17/STX3/TMF1/TRAM1/FLOT1/SNX3/SEC31A/VPS28/SNX9/TMED9/SNAPIN/EMC3/TSG101/LMNA/TBPL1/EMC9/STX18/CHMP2A/CSNK1D/RAB7A/LMAN2/CREB1/UBE2I/CAV1/WDR83OS/VPS37A/S…	90
GO:0051248	negative regulation of protein metabolic process	148/1553	1141/18903	1.0878e-08	8.6189e-07	6.87403e-07	ISG15/IFI6/EIF2AK2/BST2/IFI16/PARP14/PNPT1/SHFL/DTX3L/ADAR/CARD16/NCOA7/PARP10/PML/SERPINE1/SQSTM1/GADD45A/DDIT4/DNAJA1/PPP1R15A/GADD45B/TRIM21/SNX6/MYCBP2/SERPINB1/ATF4/ERRFI1/TFPI2/PATL1/IGF2BP3/SERPINB9/BACE2/SDCBP/N4BP1/USP25/AIDA/TIMP1/LGALS3/ZFP36/ITM2B/MAD2L2/SOCS3/TGFB1/DCP1A/ATRAID/GAPDH/MASTL/CLU/FMR1/BMP2/POLR2G/CDKN1A/CSTB/XRN1/CST3/DNAJC1/PTGS2/DAPK3/CTSB/PAIP1/CPEB2/ANG/VPS25/SNCA/U…	148
GO:0045862	positive regulation of proteolysis	64/1553	372/18903	1.10372e-08	8.6189e-07	6.87403e-07	TNFSF10/IFI16/PMAIP1/PML/LGALS9/CFLAR/LGMN/PSME2/ANKIB1/RNF19B/RIPK2/PSME1/DAB2/JAK2/CLU/FMR1/NUB1/AKIRIN2/CASP1/SNCA/CTSD/BBS7/RCN3/GRN/MTCH1/MBP/BEX3/GABARAP/ANXA2/IL33/APH1A/RPS27L/NFE2L2/CASP10/APH1B/FZR1/BCL10/SNX9/PRELID1/BCAP31/FAM162A/BCL2L13/ZFAND2A/BBC3/NRDC/FAS/CSNK1E/CSNK1D/SUMO2/HTRA2/CAV1/TNIP1/PICALM/RNF144A/SMAD3/TMEM259/STAT3/PLK3/EGLN3/RHBDD1/RAD23A/TRIB1/RHOA/SMURF1	64
GO:0051098	regulation of binding	64/1553	372/18903	1.10372e-08	8.6189e-07	6.87403e-07	IFIT1/HMOX1/IFIT2/SP100/IFI16/PARP9/DTX3L/CARD16/B2M/NFKBIA/TRIM21/RIPK2/TMSB4X/DAB2/JAK2/DDIT3/HMGA2/MAP2/NRP1/MAD2L2/TGFB1/C4orf3/MET/FMR1/BMP2/CDKN1A/MSX1/STK3/TMBIM6/CSNK2B/GTF2F1/ANXA2/GTF2B/FLOT1/JUN/TXN/USP33/FOXC1/BCL3/CPNE1/SNAPIN/MITD1/RFNG/CSNK1E/EIF3E/ZNF618/RPL11/PLAUR/TICAM1/CAV1/LOX/SMAD3/ITGA2/NMD3/GATA3/DERL1/SUMO3/PRMT7/DTNBP1/CDK9/NPHP3/DPH3/GMNN/EIF3D	64
GO:0034976	response to endoplasmic reticulum stress	50/1553	261/18903	1.30823e-08	1.00866e-06	8.04461e-07	EIF2AK2/TRIM25/PMAIP1/PML/PPP1R15A/GRINA/STC2/ATF4/CASP4/FBXO6/UBE2J1/USP25/DDIT3/ATF3/ERO1A/CLU/TMBIM6/XBP1/CEBPB/RCN3/OS9/UFM1/NFE2L2/FLOT1/JUN/ERLEC1/CREB3/RHBDD2/CXCL8/UBXN4/BCAP31/BBC3/P4HB/TMX1/ERP29/CAV1/TMEM259/SERP1/DNAJB9/PTPN1/SERINC3/DERL1/SRPX/RHBDD1/MANF/CDK5RAP3/AUP1/NGLY1/COPS5/HM13	50
GO:2001242	regulation of intrinsic apoptotic signaling pathway	38/1553	172/18903	1.41106e-08	1.07434e-06	8.56847e-07	PMAIP1/DNAJA1/GRINA/DDIT3/MCL1/HIF1A/CLU/MSX1/ACKR3/SOD2/TMBIM6/PTGS2/XBP1/PRKRA/PLEKHF1/NFE2L2/YBX3/CREB3/MIF/HSPB1/ARMC10/BCAP31/VDAC2/BBC3/CYLD/P4HB/ERP29/RPL11/CD44/PLAUR/HTRA2/CAV1/CDKN2D/TPT1/PTPN1/RPL26/SERINC3/SNAI1	38
GO:0097191	extrinsic apoptotic signaling pathway	45/1553	224/18903	1.55554e-08	1.16486e-06	9.2904e-07	IFI6/IFI27/HMOX1/TNFSF10/SP100/PMAIP1/RBCK1/PML/SERPINE1/CFLAR/INHBA/TMBIM1/GCLM/TNFRSF1A/ICAM1/JAK2/NRP1/LGALS3/MCL1/ATF3/TGFB1/STK3/SIAH2/BEX3/GABARAP/CIB1/IL33/TLR3/TNFAIP3/BCL10/LTBR/TRADD/CYLD/LMNA/RELA/FAS/RIPK1/DEDD/ACVR1/HTRA2/CAV1/SMAD3/PEA15/BLOC1S2/SRPX	45
GO:0001819	positive regulation of cytokine production	77/1553	486/18903	1.58338e-08	1.16486e-06	9.2904e-07	ISG15/OAS1/EIF2AK2/HMOX1/IFIH1/IRF7/IFI16/OAS2/OAS3/STAT1/RSAD2/IRF1/SERPINE1/LGALS9/B2M/ZC3HAV1/HLA-E/MDK/HLA-A/SPHK1/ARID5A/TRIM56/GSDMD/MYD88/RIPK2/ATF4/AKAP12/JAK2/DDIT3/IFNGR1/PNP/IL15/IL1RL1/TGFB1/GAPDH/HLA-F/HILPDA/HIF1A/CLU/AKIRIN2/DHX58/PTGS2/XBP1/CASP1/CD81/CEBPB/HPSE/ANXA1/PRKD2/CD55/MBP/IL33/TLR3/TMF1/IRAK3/FLOT1/MIF/BTN3A1/HSPB1/BCL10/BCL3/PANX1/BTN3A2/CD274/POLR3D/RELA/RIPK1/AGPAT2/…	77
GO:0010628	positive regulation of gene expression	151/1553	1177/18903	1.58732e-08	1.16486e-06	9.2904e-07	ISG15/OAS1/EIF2AK2/HMOX1/PLSCR1/IFIH1/IRF7/IFI16/OAS2/OAS3/STAT1/RSAD2/ADAR/IRF1/SERPINE1/LGALS9/B2M/ZC3HAV1/TENT5A/HLA-E/MDK/FGF5/PPP1R15A/INHBA/HLA-A/SPHK1/ARID5A/TRIM56/GSDMD/CITED2/MYD88/RIPK2/ATF4/LIMS1/IGF2BP3/AKAP12/JAK2/DDIT3/PRR16/VIM/HMGA2/IFNGR1/ZFP36/ATF3/PNP/MAD2L2/IL15/IL1RL1/TGFB1/CSF1/GAPDH/HLA-F/NFIL3/HILPDA/HIF1A/CLU/FMR1/BMP2/POLR2G/RBM22/ACTA2/AKIRIN2/DHX58/PTGS2/XBP1/THRAP3/C…	151
GO:0052372	modulation by symbiont of entry into host	19/1553	53/18903	1.68846e-08	1.22433e-06	9.76471e-07	TRIM22/LY6E/IFITM3/TRIM25/TRIM5/LGALS9/TRIM14/TRIM38/IFITM1/IFITM2/TRIM21/TRIM34/NECTIN2/LGALS1/TRIM26/SNX3/CXCL8/P4HB/CAV1	19
GO:0016567	protein ubiquitination	114/1553	824/18903	1.90423e-08	1.36455e-06	1.0883e-06	ISG15/IFI27/HERC5/UBE2L6/TRIM22/NMI/DTX3L/RNF213/TRIM25/TRIM5/PARP10/RBCK1/PML/UBC/HERC6/TRIM14/SQSTM1/DNAJA1/TRIM38/RNF114/SPHK1/TRIM56/TRIM69/ARRDC3/TRIM21/LNPEP/ANKIB1/RNF19B/RIPK2/MYCBP2/TRIM34/SPSB1/FBXO6/NDFIP1/ZBTB16/UBE2J1/JADE2/N4BP1/UBE2D3/RNF115/PCGF5/RBBP6/MAD2L2/SOCS3/MASTL/UBE2A/NUB1/SPOP/UBE2B/TNKS2/XIAP/SIAH2/OS9/SPSB3/GABARAP/BRCA2/TRIM26/PEF1/FBXO7/CUL4B/NFE2L2/MED10/CDC73/BIRC3…	114
GO:0072657	protein localization to membrane	88/1553	586/18903	2.03636e-08	1.44226e-06	1.15028e-06	GBP1/SQSTM1/OPTN/BLZF1/SH3GLB1/STOM/TMBIM1/DAB2/TNFRSF1A/RHBDF2/SDCBP/SSR3/TMEM59/RTP4/LGALS3/VAMP5/MYL12A/RHOG/EMC2/TGFB1/RAB13/RER1/RAB32/CD81/SLC7A11/EFR3A/ZDHHC2/RAB8B/PLEKHF1/RAB3GAP1/CHMP4A/CIB1/FERMT2/RDX/STX3/TRAM1/F11R/FLOT1/AGRN/PEX16/IFT20/TOMM7/ATP1B1/NLGN2/FNTA/SSR2/TM9SF1/ARL3/TIMM9/EMC3/GPC1/BBC3/BBIP1/SAV1/EMC9/BSG/MESD/RAB7A/CAV1/GOLGA7/NACA/WDR83OS/DENND4C/VPS37A/PICALM/ZDHHC14/…	88
GO:0007005	mitochondrion organization	83/1553	542/18903	2.12836e-08	1.49009e-06	1.18843e-06	IFI6/IFIT2/TNFSF10/PNPT1/PMAIP1/SQSTM1/OPTN/CNP/RALA/STAT2/SH3GLB1/GCLM/NECTIN2/MAP1LC3B/UBE2D3/HK2/ATG12/HIF1A/CLU/LMAN1/TMEM126B/SOD2/CAV2/MAP1LC3A/HMGCL/RAB32/HAX1/SNCA/GABARAPL1/AIP/NDUFB5/TYMP/GABARAP/NDUFA9/NDUFC1/FBXO7/LETMD1/NDUFS4/PANK2/NDUFB4/VDAC1/TOMM7/DNAJC15/SNX7/PRELID1/BCAP31/FAM162A/VDAC2/ALKBH7/TIMM9/BBC3/LMNA/VAT1/TOMM34/TMEM242/TMEM11/MEF2A/PLAUR/HTRA2/RNF31/PRKAA1/SMIM20/ATP5…	83
GO:0051668	localization within membrane	98/1553	679/18903	2.44626e-08	1.6932e-06	1.35041e-06	GBP1/SQSTM1/OPTN/RALA/BLZF1/SH3GLB1/STOM/TMBIM1/DAB2/TNFRSF1A/RHBDF2/SDCBP/SSR3/TMEM59/RTP4/LGALS3/VAMP5/MYL12A/RHOG/EMC2/STX12/TGFB1/RAB13/RER1/ARL4C/PSAP/RAB32/CD81/SLC7A11/EFR3A/ZDHHC2/RAB8B/PLEKHF1/RAB3GAP1/CHMP4A/CIB1/FERMT2/RDX/STX3/TRAM1/F11R/FLOT1/AGRN/PEX16/SNX3/IFT20/TOMM7/RAC1/ATP1B1/NLGN2/FNTA/SNX7/SSR2/TM9SF1/ARL3/TIMM9/EMC3/GPC1/BBC3/BBIP1/LMNA/SAV1/RAB14/EMC9/BSG/MESD/RAB7A/CAV1/GO…	98
GO:0034340	response to type I interferon	24/1553	83/18903	2.97861e-08	2.03851e-06	1.62582e-06	ISG15/MX1/IFIT1/IFI27/OAS1/IRF7/SP100/USP18/OAS2/OAS3/SAMHD1/SHFL/STAT1/IFITM3/ADAR/STAT2/IFITM1/TRIM56/IFITM2/NLRC5/MYD88/AZI2/JAK1/PTPN1	24
GO:0051336	regulation of hydrolase activity	134/1553	1025/18903	3.54549e-08	2.39951e-06	1.91374e-06	IFI6/OAS1/TNFSF10/BST2/PSMB9/IFI16/OAS2/PSMB8/OAS3/ANGPTL4/CARD16/PMAIP1/PML/SERPINE1/OASL/LGALS9/CFLAR/PPP1R15A/SCARB2/CAMK2D/PSMA3/TGM2/LGMN/RICTOR/PSME2/RIPK2/SERPINB1/PSME1/LIMS1/TFPI2/RHOC/RHBDF2/SERPINB9/JAK2/TIMP1/LGALS3/ABL2/RHOG/GAPDH/MASTL/MET/BMP2/CSTB/LEPR/CST3/AKIRIN2/TMBIM6/PTGS2/CAV2/CSNK2B/RGL1/CASP1/CTSB/PSAP/CPEB2/ANG/ARF4/SNCA/CTSD/AIP/ANXA1/RCN3/PRKD2/GRN/MTCH1/MBP/RAB3GAP1/XI…	134
GO:0006413	translational initiation	30/1553	123/18903	4.4527e-08	2.98037e-06	2.37701e-06	EIF2AK2/PPP1R15A/ATF4/EIF1/EIF1B/EIF4A1/FMR1/POLR2G/PAIP1/EIF4EBP1/EIF2A/EIF3G/HSPB1/KHDRBS1/EIF2S2/SH3BGRL/EIF3I/EIF4E2/EIF3E/BZW2/EIF3H/MCTS1/EIF4H/MTIF3/EIF2B2/EIF4A2/EIF3M/NPM1/COPS5/EIF3D	30
GO:0045944	positive regulation of transcription by RNA polymerase II	155/1553	1237/18903	4.83886e-08	3.11887e-06	2.48746e-06	PLSCR1/IRF7/IFI16/HELZ2/STAT1/IRF1/JUNB/NCOA7/IRF9/SQSTM1/IRF2/ELF1/CEBPD/NFKBIA/STAT2/INHBA/ELL2/ARID5A/SMARCA5/SERTAD1/HOXD8/NLRC5/CITED2/GPBP1/LMO2/RIPK2/ATF4/THAP3/DAB2/TNFRSF1A/TEAD1/ZBTB16/JAK2/KLF6/DDIT3/FOSL2/PCGF5/IL4I1/HMGA2/ATF3/SUB1/TGFB1/CREBRF/MAFF/HIF1A/MET/NR3C1/BMP2/DRAP1/MSX1/NFYB/RELB/ZFPM2/PTMA/AKIRIN2/XBP1/THRAP3/HTATIP2/HAX1/SOX17/CD81/AKAP8L/ARF4/CEBPB/PRKD2/NAMPT/ACVRL1/WB…	155
GO:0031331	positive regulation of cellular catabolic process	69/1553	429/18903	4.84805e-08	3.11887e-06	2.48746e-06	HMOX1/TRIM22/PNPT1/DTX3L/TRIM5/TRIM14/OPTN/ZC3HAV1/TRIM38/TRIM21/ANKIB1/RNF19B/RIPK2/SH3GLB1/TRIM34/DAB2/PATL1/GTPBP1/CALCOCO2/TMEM59/ZFP36/GNAI3/DCP1A/HIF1A/CLU/POLR2G/NUB1/PAIP1/SNCA/BBS7/PLEKHF1/RAB3GAP1/GABARAP/IL33/GAS5/FBXO7/NFE2L2/TUT7/PIP4K2A/VDAC1/MOV10/FZR1/SNX7/SNX9/NOCT/BCAP31/ZFAND2A/ZFP36L1/PRXL2C/NRDC/CSNK1E/CSNK1D/CNOT6L/TICAM1/SCOC/SUMO2/CAV1/RNF31/KAT5/PRKAA1/RNF144A/PLK3/PTPN1/…	69
GO:0045088	regulation of innate immune response	46/1553	240/18903	4.86347e-08	3.11887e-06	2.48746e-06	ISG15/OAS1/PLSCR1/IRF7/IFI16/IFI35/PARP14/USP18/NMI/OAS3/HLA-B/PARP9/SAMHD1/ADAR/IRF1/TRIM5/LGALS9/HLA-E/ZNFX1/STAT2/HLA-A/TRIM56/NLRC5/TRIM21/NECTIN2/SERPINB9/N4BP1/TRAFD1/ATG12/HLA-F/AKIRIN2/DHX58/CFH/USP15/GRN/XIAP/NFE2L2/IRAK3/BIRC3/TNFAIP3/MICA/POLR3D/GFER/BIRC2/CGAS/PTPN1	46
GO:0002221	pattern recognition receptor signaling pathway	39/1553	187/18903	4.86444e-08	3.11887e-06	2.48746e-06	OAS1/IFIH1/IRF7/IFI35/NMI/OAS3/RSAD2/IRF1/DDX60/OASL/UNC93B1/NFKBIA/MYD88/RIPK2/SLC15A3/CTSS/DHX58/CASP1/USP15/XIAP/TLR3/IRAK3/FLOT1/BIRC3/TNFAIP3/GPR108/BCL10/CYLD/RELA/NINJ1/BIRC2/NFKBIL1/TICAM1/CAV1/OTUD4/TNIP1/WDFY1/TNIP2/PRKCE	39
GO:0032103	positive regulation of response to external stimulus	73/1553	464/18903	5.01385e-08	3.18119e-06	2.53716e-06	PLSCR1/IRF7/IFI16/IFI35/NMI/PARP9/DDX60/TRIM5/SERPINE1/OASL/LGALS9/OPTN/HLA-E/MDK/ZNFX1/NFKBIA/TRIM56/LGMN/NLRC5/VEGFC/RIPK2/TMSB4X/CD47/NECTIN2/TNFRSF1A/CASP4/JAK2/STK24/NRP1/IL15/IL1RL1/TGFB1/CSF1/HLA-F/LGALS1/MET/AKIRIN2/VEGFB/DHX58/PTGS2/CASP1/USP15/NEAT1/CD81/SNCA/CEBPB/PRKD2/GRN/OSMR/IL33/TLR3/CXCL10/VEGFA/STX3/P2RX4/TNFRSF11A/FKBP1B/RAC1/CREB3/MIF/CXCL8/HSPB1/TRADD/POLR3D/NINJ1/RIPK1/CGAS/…	73
GO:0046596	regulation of viral entry into host cell	17/1553	46/18903	5.66984e-08	3.56031e-06	2.83953e-06	TRIM22/LY6E/IFITM3/TRIM25/TRIM5/LGALS9/TRIM14/TRIM38/IFITM1/IFITM2/TRIM21/TRIM34/NECTIN2/LGALS1/TRIM26/SNX3/P4HB	17
GO:0071346	cellular response to interferon-gamma	29/1553	118/18903	6.21685e-08	3.86396e-06	3.08171e-06	GBP1/SP100/PARP14/NMI/PARP9/STAT1/GBP2/IRF1/LGALS9/GBP4/GBP3/NLRC5/CD47/JAK2/VIM/IFNGR1/GAPDH/DAPK3/CASP1/TLR3/IFNGR2/JAK1/ACTG1/STX8/ACTR3/VAMP3/ZYX/CCL2/SIRPA	29
GO:0035456	response to interferon-beta	14/1553	32/18903	6.89485e-08	4.24208e-06	3.38328e-06	OAS1/PLSCR1/BST2/IFI16/PNPT1/SHFL/STAT1/IFITM3/IRF1/XAF1/IFITM1/IFITM2/TLR3/HTRA2	14
GO:2000116	regulation of cysteine-type endopeptidase activity	45/1553	235/18903	6.97722e-08	4.24982e-06	3.38946e-06	IFI6/TNFSF10/PSMB9/IFI16/CARD16/PMAIP1/PML/LGALS9/CFLAR/LGMN/RIPK2/SERPINB9/JAK2/CST3/PTGS2/CASP1/SNCA/CTSD/MTCH1/XIAP/SIAH2/BEX3/VEGFA/RPS27L/CASP10/IGBP1/BIRC3/BCL10/BCAP31/FAM162A/BCL2L13/BBC3/POR/FAS/BIRC2/CD44/NR4A1/PLAUR/HTRA2/CDKN2D/FNIP1/SMAD3/EGLN3/ARL6IP1/RHOA	45
GO:0050777	negative regulation of immune response	39/1553	190/18903	7.62756e-08	4.59995e-06	3.6687e-06	ISG15/OAS1/HMOX1/IFI16/PARP14/USP18/NMI/OAS3/HLA-B/SAMHD1/ADAR/LGALS9/HLA-E/STAT2/HLA-A/NLRC5/TRIM21/RHBDF2/NDFIP1/SERPINB9/IL4I1/LGALS3/TRAFD1/IL1RL1/ATG12/HLA-F/CD59/DHX58/USP15/ANXA1/GRN/CD55/ARG2/IL33/IRAK3/TNFAIP3/MICA/GFER/WDR41	39
GO:0050776	regulation of immune response	122/1553	922/18903	7.70694e-08	4.60225e-06	3.67054e-06	ISG15/OAS1/HMOX1/PLSCR1/IFIH1/GBP1/IRF7/IFI16/IFI35/PARP14/USP18/NMI/OAS3/HLA-B/PARP9/SAMHD1/RSAD2/ADAR/THEMIS2/IRF1/DDX60/TRIM5/JUNB/RBCK1/OASL/LGALS9/B2M/UNC93B1/ELF1/HLA-E/ZNFX1/TAP2/NFKBIA/STAT2/HLA-A/ARID5A/TRIM56/NLRC5/MYD88/TRIM21/RIPK2/SLC15A3/CD47/NECTIN2/RHBDF2/NDFIP1/TNFSF13B/SERPINB9/TAPBP/N4BP1/JAK2/IL4I1/LGALS3/TRAFD1/CTSS/MAD2L2/IL15/IL1RL1/TGFB1/ATG12/HLA-F/CLU/CD59/AKIRIN2/DHX58/…	122
GO:0071496	cellular response to external stimulus	56/1553	328/18903	1.18005e-07	6.97831e-06	5.56557e-06	EIF2AK2/HMOX1/IFI16/PLIN2/PMAIP1/IRF1/GADD45A/CD68/UPP1/GSDMD/RICTOR/MYD88/ATF4/SH3GLB1/TNFRSF1A/MAP1LC3B/RRAGC/STK24/ATF3/IL15/GLUL/CDKN1A/PTGS2/XBP1/CASP1/MAP1LC3A/GABARAPL1/PRKAG1/GABARAP/ASGR1/IL33/TLR3/LAMP2/AXL/NFE2L2/F11R/TNFRSF11A/DNAJC15/SNW1/USP33/BCL10/LTBR/FOSL1/PDK4/FAS/USF1/FNIP1/FOS/KAT5/PRKAA1/PRKAB2/ITGA2/TXN2/WIPI1/PLIN3/GLRX2	56
GO:0043903	regulation of biological process involved in symbiotic interaction	19/1553	59/18903	1.22843e-07	7.19461e-06	5.73808e-06	TRIM22/LY6E/IFITM3/TRIM25/TRIM5/LGALS9/TRIM14/TRIM38/IFITM1/IFITM2/TRIM21/TRIM34/NECTIN2/LGALS1/TRIM26/SNX3/CXCL8/P4HB/CAV1	19
GO:0008630	intrinsic apoptotic signaling pathway in response to DNA damage	26/1553	102/18903	1.35128e-07	7.77791e-06	6.2033e-06	HMOX1/IFI16/PML/DDIT4/SHISA5/TNFRSF1A/TMEM109/MCL1/CLU/CDKN1A/ACKR3/SOD2/BRCA2/RPS27L/FNIP2/MIF/SNW1/BCL3/HIC1/CD44/HTRA2/CDKN2D/TPT1/USP28/RPL26/SNAI1	26
GO:0044092	negative regulation of molecular function	148/1553	1187/18903	1.3557e-07	7.77791e-06	6.2033e-06	IFI6/IFIT1/HMOX1/IFIT2/BST2/LY6E/SP100/IFI16/PARP9/DTX3L/ANGPTL4/ADAR/CARD16/PARP10/RBCK1/SERPINE1/B2M/GADD45A/DNAJA1/PPP1R15A/GADD45B/NFKBIA/CAMK2D/NLRC5/TRIM21/SNX6/TMSB4X/SERPINB1/GSTO1/TMBIM1/ERRFI1/DAB2/TFPI2/NDFIP1/SERPINB9/JAK2/MTRNR2L10/AIDA/DDIT3/TIMP1/HMGA2/MAP2/LGALS3/ZFP36/BHLHE40/GNAI3/MAD2L2/SOCS3/C4orf3/GAPDH/MASTL/MET/FMR1/BMP2/CDKN1A/CSTB/MSX1/MTRNR2L8/LEPR/CST3/TMBIM6/PTGS2/CTSB…	148
GO:0043068	positive regulation of programmed cell death	81/1553	547/18903	1.37427e-07	7.77791e-06	6.2033e-06	HMOX1/IFIT2/TNFSF10/PMAIP1/RBCK1/PML/LGALS9/SQSTM1/GADD45A/DNAJA1/GADD45B/INHBA/CAMK2D/ADM/TGM2/RIPK2/ATF4/TNFRSF1A/AKAP12/ZBTB16/JAK2/DDIT3/MCL1/CTNNBL1/ATF3/SAP18/LGALS1/CLU/NR3C1/BMP2/CDKN1A/MSX1/STK3/SOD2/PTGS2/DAPK3/HTATIP2/PRKRA/SNCA/CTSD/ANXA1/NQO1/GRN/MTCH1/PLEKHF1/TLR3/IGFBP3/JUN/MEF2C/BCL10/LTBR/PRELID1/BCAP31/FOSL1/TRADD/CD274/FAM162A/BTG1/BBC3/CYLD/SAV1/NOTCH2/FAS/RPL11/RIPK1/NR4A1/HT…	81
GO:0001817	regulation of cytokine production	111/1553	826/18903	1.37911e-07	7.77791e-06	6.2033e-06	ISG15/OAS1/EIF2AK2/HMOX1/BST2/IFIH1/GBP1/IRF7/IFI16/OAS2/NMI/OAS3/HLA-B/STAT1/RSAD2/CARD16/IRF1/PML/SERPINE1/LGALS9/B2M/ZC3HAV1/ELF1/HLA-E/MDK/TRIM38/INHBA/HLA-A/SPHK1/ARID5A/TRIM56/GSDMD/MYD88/TRIM21/RIPK2/TMSB4X/SERPINB1/ATF4/ERRFI1/CD47/NDFIP1/IGF2BP3/AKAP12/UBE2J1/N4BP1/JAK2/DDIT3/IFNGR1/ZFP36/PNP/IL15/IL1RL1/TGFB1/ATG12/GAPDH/HLA-F/HILPDA/HIF1A/CLU/RELB/AKIRIN2/DHX58/PTGS2/XBP1/CASP1/CD81/CE…	111
GO:0071357	cellular response to type I interferon	22/1553	77/18903	1.40793e-07	7.8676e-06	6.27483e-06	ISG15/IFIT1/IFI27/OAS1/IRF7/SP100/USP18/OAS2/OAS3/SAMHD1/STAT1/IFITM3/ADAR/STAT2/IFITM1/TRIM56/IFITM2/NLRC5/MYD88/AZI2/JAK1/PTPN1	22
GO:2001234	negative regulation of apoptotic signaling pathway	44/1553	233/18903	1.47396e-07	8.16171e-06	6.50939e-06	IFI6/HMOX1/SERPINE1/DNAJA1/CFLAR/GRINA/TMBIM1/GCLM/ICAM1/NRP1/LGALS3/MCL1/GNAI3/HIF1A/CLU/ACKR3/SOD2/TMBIM6/PTGS2/XBP1/SIAH2/NFE2L2/YBX3/TNFAIP3/CREB3/MIF/HSPB1/ARMC10/PRELID1/VDAC2/LMNA/RELA/CD44/RIPK1/PLAUR/ACVR1/HTRA2/CDKN2D/TPT1/PTPN1/PEA15/SNAI1/GHITM/GNAI2	44
GO:0019885	antigen processing and presentation of endogenous peptide antigen via MHC class I	10/1553	17/18903	1.54753e-07	8.45911e-06	6.74659e-06	TAP1/HLA-B/HLA-C/B2M/HLA-E/TAP2/HLA-A/TAPBP/ERAP2/HLA-F	10
GO:0032496	response to lipopolysaccharide	57/1553	339/18903	1.55544e-07	8.45911e-06	6.74659e-06	CHMP5/CARD16/TRIM5/SERPINE1/LGALS9/CNP/CD68/CMPK2/NFKBIA/ARID5A/ADM/MYD88/CXCL11/RIPK2/AKAP12/JAK2/VIM/GCH1/ZFP36/TGFB1/CSF1/AKIRIN2/SOD2/PTGS2/XBP1/CASP1/SNCA/CEBPB/CD55/CXCL10/AXL/IRAK3/TNFRSF11A/CDC73/TNFAIP3/MEF2C/MIF/CXCL8/SBNO2/HADHB/BCL10/NOCT/CD274/RELA/GFER/NR4A1/JUND/NFKBIL1/TICAM1/TNIP1/FOS/TNIP2/PRKCE/CCL2/TRIB1/SIRPA/RHOA	57
GO:0043065	positive regulation of apoptotic process	79/1553	532/18903	1.74405e-07	9.39499e-06	7.493e-06	HMOX1/IFIT2/TNFSF10/PMAIP1/RBCK1/PML/LGALS9/SQSTM1/GADD45A/DNAJA1/GADD45B/INHBA/CAMK2D/ADM/TGM2/RIPK2/ATF4/TNFRSF1A/AKAP12/ZBTB16/JAK2/DDIT3/MCL1/CTNNBL1/ATF3/SAP18/LGALS1/CLU/NR3C1/BMP2/MSX1/STK3/SOD2/PTGS2/DAPK3/PRKRA/SNCA/CTSD/ANXA1/NQO1/GRN/MTCH1/PLEKHF1/TLR3/IGFBP3/JUN/MEF2C/BCL10/LTBR/PRELID1/BCAP31/FOSL1/TRADD/CD274/FAM162A/BTG1/BBC3/CYLD/SAV1/NOTCH2/FAS/RPL11/RIPK1/NR4A1/HTRA2/CAV1/FNIP1/…	79
GO:0010942	positive regulation of cell death	88/1553	614/18903	1.75838e-07	9.39499e-06	7.493e-06	HMOX1/IFIT2/TNFSF10/PMAIP1/RBCK1/PML/LGALS9/SQSTM1/GADD45A/DDIT4/DNAJA1/GADD45B/INHBA/CAMK2D/ADM/TGM2/RIPK2/ATF4/TNFRSF1A/AKAP12/ZBTB16/JAK2/DDIT3/MCL1/CTNNBL1/ATF3/SAP18/LGALS1/CLU/NR3C1/BMP2/CDKN1A/MSX1/STK3/SOD2/PTGS2/DAPK3/HTATIP2/PRKRA/SNCA/CTSD/ANXA1/NQO1/GRN/MTCH1/PLEKHF1/TLR3/IGFBP3/SLC6A6/JUN/MEF2C/BCL10/LTBR/PRELID1/BCAP31/FOSL1/TRADD/CD274/FAM162A/BTG1/BBC3/CYLD/SAV1/NOTCH2/FAS/RPL11/R…	88
GO:0043281	regulation of cysteine-type endopeptidase activity involved in apoptotic process	40/1553	205/18903	2.18524e-07	1.14822e-05	9.15768e-06	IFI6/TNFSF10/CARD16/PMAIP1/PML/LGALS9/CFLAR/SERPINB9/JAK2/PTGS2/CASP1/SNCA/CTSD/MTCH1/XIAP/SIAH2/BEX3/VEGFA/RPS27L/CASP10/IGBP1/BIRC3/BCL10/BCAP31/FAM162A/BCL2L13/BBC3/POR/FAS/BIRC2/CD44/NR4A1/PLAUR/HTRA2/CDKN2D/FNIP1/SMAD3/EGLN3/ARL6IP1/RHOA	40
GO:1903320	regulation of protein modification by small protein conjugation or removal	46/1553	252/18903	2.18673e-07	1.14822e-05	9.15768e-06	ISG15/NMI/DTX3L/PARP10/SQSTM1/DNAJA1/SPHK1/ARRDC3/TRIM21/RIPK2/MYCBP2/NDFIP1/N4BP1/MAD2L2/HIF1A/MASTL/COPS8/XIAP/SIAH2/GABARAP/PEF1/BIRC3/TNFAIP3/TOLLIP/VPS28/FZR1/BCL10/RPS2/RELA/BIRC2/RPL11/TICAM1/UBE2I/CAV1/OTUD4/TNIP1/COPS7A/WASHC1/PRKCE/RPL37/DERL1/RPS15/CDK5RAP3/NPM1/CAMLG/COPS5	46
GO:0002237	response to molecule of bacterial origin	59/1553	360/18903	2.34574e-07	1.22119e-05	9.73963e-06	CHMP5/CARD16/TRIM5/SERPINE1/LGALS9/B2M/CNP/CD68/CMPK2/TAP2/NFKBIA/ARID5A/ADM/MYD88/CXCL11/RIPK2/AKAP12/JAK2/VIM/GCH1/ZFP36/TGFB1/CSF1/AKIRIN2/SOD2/PTGS2/XBP1/CASP1/SNCA/CEBPB/CD55/CXCL10/AXL/IRAK3/TNFRSF11A/CDC73/TNFAIP3/MEF2C/MIF/CXCL8/SBNO2/HADHB/BCL10/NOCT/CD274/RELA/GFER/NR4A1/JUND/NFKBIL1/TICAM1/TNIP1/FOS/TNIP2/PRKCE/CCL2/TRIB1/SIRPA/RHOA	59
GO:0032479	regulation of type I interferon production	26/1553	105/18903	2.51625e-07	1.28794e-05	1.0272e-05	ISG15/OAS1/IFIH1/IRF7/OAS2/NMI/OAS3/STAT1/IRF1/ZC3HAV1/TRIM38/TRIM56/MYD88/TRIM21/RIPK2/ATG12/GAPDH/RELB/DHX58/TLR3/FLOT1/POLR3D/CYLD/CGAS/TICAM1/SIRPA	26
GO:0032606	type I interferon production	26/1553	105/18903	2.51625e-07	1.28794e-05	1.0272e-05	ISG15/OAS1/IFIH1/IRF7/OAS2/NMI/OAS3/STAT1/IRF1/ZC3HAV1/TRIM38/TRIM56/MYD88/TRIM21/RIPK2/ATG12/GAPDH/RELB/DHX58/TLR3/FLOT1/POLR3D/CYLD/CGAS/TICAM1/SIRPA	26
GO:0140467	integrated stress response signaling	15/1553	40/18903	2.74221e-07	1.3919e-05	1.11011e-05	JUNB/CEBPD/PPP1R15A/BATF2/ATF4/DDIT3/CEBPB/NFE2L2/JUN/CREB3/FOSL1/BATF3/NFE2L3/FOS/PTPN1	15
GO:0006906	vesicle fusion	28/1553	119/18903	2.77948e-07	1.39916e-05	1.1159e-05	CHMP5/SAMD9/SPHK1/ANKFY1/GNAI3/STX12/RAB13/BET1/CAV2/SNCA/RAB8B/ANXA1/STX5/ARL8B/CHMP4A/ANXA2/STX11/STX17/STX3/PIP4K2A/SNAPIN/CHMP2A/RAB7A/SNAP29/YIPF5/STX8/VAMP3/STX7	28
GO:0001816	cytokine production	111/1553	839/18903	3.0711e-07	1.53328e-05	1.22287e-05	ISG15/OAS1/EIF2AK2/HMOX1/BST2/IFIH1/GBP1/IRF7/IFI16/OAS2/NMI/OAS3/HLA-B/STAT1/RSAD2/CARD16/IRF1/PML/SERPINE1/LGALS9/B2M/ZC3HAV1/ELF1/HLA-E/MDK/TRIM38/INHBA/HLA-A/SPHK1/ARID5A/TRIM56/GSDMD/MYD88/TRIM21/RIPK2/TMSB4X/SERPINB1/ATF4/ERRFI1/CD47/NDFIP1/IGF2BP3/AKAP12/UBE2J1/N4BP1/JAK2/DDIT3/IFNGR1/ZFP36/PNP/IL15/IL1RL1/TGFB1/ATG12/GAPDH/HLA-F/HILPDA/HIF1A/CLU/RELB/AKIRIN2/DHX58/PTGS2/XBP1/CASP1/CD81/CE…	111
GO:0035966	response to topologically incorrect protein	34/1553	163/18903	3.43889e-07	1.70295e-05	1.35819e-05	EIF2AK2/OPTN/DNAJA1/PPP1R15A/STC2/ATF4/FBXO6/DDIT3/ATF3/ERO1A/CREBRF/CLU/AKIRIN2/TMBIM6/XBP1/OS9/NFE2L2/TRAM1/DNAJC4/ERLEC1/CREB3/RHBDD2/UBXN4/HSPB1/SERP1/DNAJB9/PTPN1/DERL1/RHBDD1/MANF/CDK5RAP3/AUP1/NGLY1/COPS5	34
GO:0032608	interferon-beta production	18/1553	57/18903	3.66649e-07	1.78661e-05	1.42492e-05	ISG15/OAS1/IFIH1/IRF7/OAS2/NMI/OAS3/IRF1/TRIM38/TRIM56/RIPK2/RELB/DHX58/TLR3/FLOT1/POLR3D/TICAM1/SIRPA	18
GO:0032648	regulation of interferon-beta production	18/1553	57/18903	3.66649e-07	1.78661e-05	1.42492e-05	ISG15/OAS1/IFIH1/IRF7/OAS2/NMI/OAS3/IRF1/TRIM38/TRIM56/RIPK2/RELB/DHX58/TLR3/FLOT1/POLR3D/TICAM1/SIRPA	18
GO:0009968	negative regulation of signal transduction	159/1553	1319/18903	3.90617e-07	1.857e-05	1.48106e-05	ISG15/IFI6/OAS1/HMOX1/GBP1/IFI35/PARP14/USP18/NMI/OAS3/SAMHD1/STAT1/RNF213/ADAR/CARD16/SERPINE1/OPTN/ELF1/DDIT4/DNAJA1/MDK/CFLAR/PPP1R15A/GRINA/NFKBIA/STAT2/ADM/LGMN/ARRDC3/GDF15/NLRC5/DUSP5/DDX39B/SNX6/TMSB4X/TMBIM1/ERRFI1/CD47/GCLM/DAB2/LZTS2/RGS20/ICAM1/UBE2D3/RNF115/AIDA/DDIT3/TGFB1I1/NRP1/TLE4/LGALS3/MCL1/ABL2/RGS17/ATF3/GNAI3/MAD2L2/SAP30/SOCS3/FST/HIF1A/CLU/MET/PHACTR4/BMP2/ACKR3/VGLL4/SPA…	159
GO:0032481	positive regulation of type I interferon production	19/1553	63/18903	3.9199e-07	1.857e-05	1.48106e-05	ISG15/OAS1/IFIH1/IRF7/OAS2/OAS3/STAT1/IRF1/ZC3HAV1/TRIM56/MYD88/RIPK2/GAPDH/DHX58/TLR3/FLOT1/POLR3D/CGAS/TICAM1	19
GO:0060337	type I interferon signaling pathway	21/1553	75/18903	3.92127e-07	1.857e-05	1.48106e-05	ISG15/IFI27/OAS1/IRF7/SP100/USP18/OAS2/OAS3/SAMHD1/STAT1/IFITM3/ADAR/STAT2/IFITM1/TRIM56/IFITM2/NLRC5/MYD88/AZI2/JAK1/PTPN1	21
GO:0010952	positive regulation of peptidase activity	38/1553	194/18903	3.9329e-07	1.857e-05	1.48106e-05	TNFSF10/IFI16/PMAIP1/PML/LGALS9/CFLAR/LGMN/PSME2/RIPK2/PSME1/JAK2/AKIRIN2/CASP1/SNCA/CTSD/RCN3/GRN/MTCH1/MBP/BEX3/APH1A/RPS27L/CASP10/APH1B/BCL10/PRELID1/BCAP31/FAM162A/BCL2L13/BBC3/FAS/HTRA2/CAV1/PICALM/SMAD3/STAT3/EGLN3/RHOA	38
GO:0090174	organelle membrane fusion	28/1553	121/18903	4.0148e-07	1.88109e-05	1.50027e-05	CHMP5/SAMD9/SPHK1/ANKFY1/GNAI3/STX12/RAB13/BET1/CAV2/SNCA/RAB8B/ANXA1/STX5/ARL8B/CHMP4A/ANXA2/STX11/STX17/STX3/PIP4K2A/SNAPIN/CHMP2A/RAB7A/SNAP29/YIPF5/STX8/VAMP3/STX7	28
GO:0001775	cell activation	142/1553	1153/18903	5.09433e-07	2.36867e-05	1.88914e-05	HMOX1/PLSCR1/BST2/IFI35/NMI/RSAD2/CCND3/THEMIS2/IRF1/JUNB/LGALS9/B2M/IL15RA/HLA-E/MDK/INHBA/HLA-A/SPHK1/NDRG1/PSMB10/CD9/MYD88/RIPK2/BATF2/CTSL/CLIC1/CD47/NBN/GCLM/NECTIN2/NDFIP1/TNFSF13B/AKAP12/ICAM1/ZBTB16/JAK2/KLF6/TIMP1/IL4I1/LGALS3/IFNGR1/ABL2/IRF2BP2/MYL12A/PNP/MAD2L2/IL15/IL1RL1/KDELR1/TGFB1/CSF1/HLA-F/NFIL3/LGALS1/CLU/CDKN1A/DHPS/RELB/AZI2/ACTA2/LEPR/AKIRIN2/XBP1/CD151/GNAS/CD81/SLC7A11/S…	142
GO:0002224	toll-like receptor signaling pathway	28/1553	123/18903	5.74247e-07	2.6498e-05	2.11336e-05	OAS1/IRF7/IFI35/NMI/RSAD2/IRF1/UNC93B1/NFKBIA/MYD88/RIPK2/CTSS/TLR3/IRAK3/FLOT1/BIRC3/TNFAIP3/GPR108/BCL10/NINJ1/BIRC2/NFKBIL1/TICAM1/CAV1/OTUD4/TNIP1/WDFY1/TNIP2/PRKCE	28
GO:0010950	positive regulation of endopeptidase activity	35/1553	174/18903	5.80168e-07	2.657e-05	2.1191e-05	TNFSF10/IFI16/PMAIP1/PML/LGALS9/CFLAR/LGMN/PSME2/RIPK2/PSME1/JAK2/AKIRIN2/CASP1/SNCA/CTSD/MTCH1/MBP/BEX3/APH1A/RPS27L/CASP10/APH1B/BCL10/PRELID1/BCAP31/FAM162A/BCL2L13/BBC3/FAS/HTRA2/PICALM/SMAD3/STAT3/EGLN3/RHOA	35
GO:0007033	vacuole organization	40/1553	213/18903	6.2201e-07	2.82736e-05	2.25497e-05	CHMP5/SCARB2/SH3GLB1/MAP1LC3B/RNASEK/STX12/ATG12/MAP1LC3A/CTSD/GABARAPL1/ATP6V0B/GRN/RAB3GAP1/ARL8B/CHMP4A/ATP6V1F/ATP6V0C/GABARAP/ANXA2/STX17/PIP4K2A/IFT20/SNX7/SNAPIN/RAB14/CHMP2A/TCIRG1/RAB7A/STBD1/HEXB/ATP6AP1/TMEM106B/GAA/TPP1/SRPX/WIPI1/ATG3/RAB1A/ATG4B/SMURF1	40
GO:0002483	antigen processing and presentation of endogenous peptide antigen	10/1553	19/18903	6.30465e-07	2.84456e-05	2.26869e-05	TAP1/HLA-B/HLA-C/B2M/HLA-E/TAP2/HLA-A/TAPBP/ERAP2/HLA-F	10
GO:0043161	proteasome-mediated ubiquitin-dependent protein catabolic process	68/1553	450/18903	6.59843e-07	2.95522e-05	2.35695e-05	IFI27/TRIM25/RBCK1/PML/TRIM38/PSMA6/PSMA3/ANKIB1/RNF19B/DAB2/SPSB1/FBXO6/UBE2J1/SDCBP/N4BP1/UBE2D3/DDIT3/PSMA2/CLU/UBE2A/NUB1/GID8/AKIRIN2/SPOP/UBE2B/BBS7/SIAH2/OS9/SPSB3/GABARAP/PSMF1/IL33/CUL4B/NFE2L2/TLK2/ERLEC1/RHBDD2/UBXN4/FBXL7/FZR1/PSMD8/BCAP31/SH3BGRL/ZFAND2A/CSNK1E/BIRC2/RPL11/CSNK1D/SUMO2/EIF3H/CAV1/KAT5/AMN1/FBXW5/RNF144A/DNAJB9/PSMD4/ANAPC10/PLK3/RNF187/ZNRF2/DERL1/RAD23A/PCNP/TRIB1/A…	68
GO:0071453	cellular response to oxygen levels	35/1553	175/18903	6.68823e-07	2.97358e-05	2.37159e-05	HMOX1/CARD16/PMAIP1/STC1/CFLAR/STC2/NDRG1/CITED2/ATF4/ERO1A/HILPDA/HIF1A/TMBIM6/PTGS2/CPEB2/ATP6V1G1/VEGFA/NFE2L2/FAM162A/ZFP36L1/LMNA/P4HB/FAS/JUND/CAV1/FOS/PRKAA1/ATP6AP1/PLK3/PTGIS/PRKCE/EGLN3/CDKN1B/NDUFS2/RORA	35
GO:0070482	response to oxygen levels	55/1553	337/18903	6.837e-07	3.01769e-05	2.40677e-05	HMOX1/ANGPTL4/CARD16/PMAIP1/PML/DDIT4/STC1/CFLAR/ADM/STC2/NDRG1/CITED2/VEGFC/ATF4/PDLIM1/HK2/ERO1A/HILPDA/HIF1A/BMP2/VEGFB/SOD2/TMBIM6/PTGS2/CPEB2/ANG/ACVRL1/ATP6V1G1/VEGFA/NFE2L2/ATP1B1/FAM162A/ZFP36L1/AGTRAP/LMNA/P4HB/FAS/BIRC2/JUND/CAV1/USF1/FOS/PRKAA1/SMAD3/ITGA2/TXN2/ATP6AP1/PLK3/PTGIS/PRKCE/EGLN3/CDKN1B/NDUFS2/RORA/RHOA	55
GO:0071222	cellular response to lipopolysaccharide	41/1553	222/18903	7.14345e-07	3.13027e-05	2.49656e-05	CHMP5/CARD16/TRIM5/SERPINE1/CD68/CMPK2/NFKBIA/ARID5A/MYD88/CXCL11/RIPK2/JAK2/VIM/ZFP36/TGFB1/XBP1/CASP1/CEBPB/CD55/CXCL10/AXL/CDC73/TNFAIP3/MEF2C/MIF/CXCL8/SBNO2/HADHB/BCL10/CD274/RELA/GFER/NFKBIL1/TICAM1/TNIP1/TNIP2/PRKCE/CCL2/TRIB1/SIRPA/RHOA	41
GO:0001666	response to hypoxia	50/1553	296/18903	7.69632e-07	3.34845e-05	2.67057e-05	HMOX1/ANGPTL4/CARD16/PMAIP1/PML/DDIT4/STC1/CFLAR/ADM/STC2/NDRG1/CITED2/VEGFC/PDLIM1/HK2/ERO1A/HILPDA/HIF1A/BMP2/VEGFB/SOD2/TMBIM6/PTGS2/CPEB2/ANG/ACVRL1/VEGFA/NFE2L2/ATP1B1/FAM162A/ZFP36L1/AGTRAP/LMNA/P4HB/BIRC2/JUND/CAV1/USF1/FOS/PRKAA1/SMAD3/ITGA2/TXN2/PLK3/PTGIS/PRKCE/EGLN3/CDKN1B/RORA/RHOA	50
GO:1903008	organelle disassembly	30/1553	139/18903	7.75925e-07	3.35188e-05	2.6733e-05	PLIN2/SQSTM1/OPTN/MAP1LC3B/PLAAT3/HK2/ATG12/HIF1A/MAP1LC3A/HAX1/GABARAPL1/STX5/UFM1/GABARAP/FBXO7/VDAC1/TOMM7/SNX7/HTRA2/MCTS1/PELO/MTIF3/KAT5/PRKAA1/PLK3/WIPI1/ATG3/PLIN3/FUNDC2/ATG4B	30
GO:1901698	response to nitrogen compound	140/1553	1142/18903	7.99602e-07	3.42984e-05	2.73548e-05	IFIT1/TNFSF10/IFIH1/PNPT1/STAT1/CHMP5/TRIM25/CCND3/PMAIP1/SLC3A2/CD68/STC1/CFLAR/NFKBIA/NT5E/STAT2/INHBA/ADM/TGM2/LGMN/STC2/GDF15/CD9/MYD88/CASP7/SNX6/RIPK2/ATF4/ERRFI1/GCLM/CASP4/PPP2R2A/FBXO6/ICAM1/UBE2J1/RRAGC/USP25/JAK2/TIMP1/VIM/GNAI3/SOCS3/RAB13/XRN1/TMBIM6/PTGS2/CAV2/XBP1/MAP1LC3A/KLF3/GNAS/CD81/CPEB2/SNCA/CEBPB/ANXA1/NQO1/RCN3/OS9/AP3S1/LAMTOR4/TLR3/CACNA2D1/GAS5/NFE2L2/IRAK3/FLOT1/NDUFS4…	140
GO:0051092	positive regulation of NF-kappaB transcription factor activity	32/1553	154/18903	8.24247e-07	3.51083e-05	2.80007e-05	EIF2AK2/TRIM22/CARD16/TRIM25/TRIM5/RBCK1/LGALS9/TRIM14/TRIM38/CFLAR/PSMA6/SPHK1/MYD88/TRIM21/RIPK2/TRIM34/CLU/PRKD2/CIB1/TLR3/IRAK3/FLOT1/TNFRSF11A/BCL10/TRADD/RELA/RIPK1/TICAM1/CAV1/RNF31/STAT3/NPM1	32
GO:0022613	ribonucleoprotein complex biogenesis	72/1553	489/18903	8.4518e-07	3.575e-05	2.85125e-05	ISG20/ADAR/DDX39B/LSM2/NOP10/GLUL/CINP/MRPL44/NOB1/EIF2A/CUL4B/RPS27L/EIF3G/SNRPD2/SF3A2/CDC73/RPL35/TRMT112/PTGES3/ZRSR2/NUDT21/EIF2S2/RPSA/EIF3I/DDX52/HELQ/EIF3E/RPL11/RSL24D1/RPS25/SNRPA1/EIF3H/RPL35A/NSA2/RPL10A/ESF1/MCTS1/EIF4H/RPF1/RPL24/EIF3M/TFB1M/XAB2/RPL10/DDX17/SNRPB2/UTP6/SF3B6/RPL14/NOP56/SETX/NMD3/RPL27/RPL26/SF1/WDR75/PRMT7/SF3B2/RPS15/RPP38/CD2BP2/RBIS/RPL7/SNU13/SRSF5/GEMIN6/NPM1…	72
GO:0061025	membrane fusion	35/1553	177/18903	8.85103e-07	3.71804e-05	2.96534e-05	CHMP5/SAMD9/SPHK1/NAPA/CD9/ANKFY1/CTSL/NECTIN2/GNAI3/STX12/RAB13/BET1/GCA/CAV2/SNCA/RAB8B/ANXA1/STX5/ARL8B/CHMP4A/VAPA/ANXA2/STX11/STX17/STX3/PIP4K2A/SNAPIN/STX18/CHMP2A/RAB7A/SNAP29/YIPF5/STX8/VAMP3/STX7	35
GO:0006986	response to unfolded protein	30/1553	141/18903	1.06755e-06	4.45375e-05	3.5521e-05	EIF2AK2/OPTN/DNAJA1/PPP1R15A/STC2/ATF4/FBXO6/DDIT3/ATF3/ERO1A/CREBRF/TMBIM6/XBP1/OS9/NFE2L2/TRAM1/DNAJC4/ERLEC1/CREB3/RHBDD2/UBXN4/HSPB1/SERP1/DNAJB9/PTPN1/DERL1/RHBDD1/MANF/CDK5RAP3/COPS5	30
GO:0051091	positive regulation of DNA-binding transcription factor activity	46/1553	266/18903	1.07717e-06	4.4633e-05	3.55972e-05	EIF2AK2/TRIM22/CARD16/TRIM25/TRIM5/RBCK1/LGALS9/TRIM14/TRIM38/CFLAR/PSMA6/SPHK1/MYD88/TRIM21/RIPK2/TRIM34/JAK2/DDIT3/ARID5B/CLU/BMP2/BUD31/STK3/PRKD2/CIB1/TLR3/TRIM26/VEGFA/IRAK3/FLOT1/TNFRSF11A/BCL10/FOSL1/TRADD/RELA/SAV1/RIPK1/TICAM1/CAV1/RNF31/TAF12/SMAD3/STAT3/CRTC3/NPM1/COPS5	46
GO:0080135	regulation of cellular response to stress	97/1553	726/18903	1.12241e-06	4.61932e-05	3.68415e-05	EIF2AK2/PARP9/DTX3L/PMAIP1/NCOA7/PML/GADD45A/DNAJA1/PPP1R15A/GRINA/GADD45B/SPHK1/SMARCA5/MYD88/DDX39B/RIPK2/ATF4/ENY2/SDCBP/USP25/AIDA/DDIT3/STK24/GCH1/HMGA2/MCL1/MAD2L2/HIF1A/CLU/MET/FMR1/BMP2/MSX1/ACKR3/STK3/SOD2/TMBIM6/PTGS2/XBP1/SLC7A11/GRN/DDX5/XIAP/BRCA2/TLR3/FBXO7/VEGFA/NFE2L2/FKBP1B/VDAC1/IGBP1/YBX3/CREB3/MIF/DUSP1/TXN/HSPB1/LTBR/RIF1/BCAP31/CYLD/MRGBP/HIC1/NSMCE1/P4HB/GFER/FAS/TAF7/HELQ/…	97
GO:0036293	response to decreased oxygen levels	51/1553	309/18903	1.22386e-06	5.00305e-05	3.9902e-05	HMOX1/ANGPTL4/CARD16/PMAIP1/PML/DDIT4/STC1/CFLAR/ADM/STC2/NDRG1/CITED2/VEGFC/ATF4/PDLIM1/HK2/ERO1A/HILPDA/HIF1A/BMP2/VEGFB/SOD2/TMBIM6/PTGS2/CPEB2/ANG/ACVRL1/VEGFA/NFE2L2/ATP1B1/FAM162A/ZFP36L1/AGTRAP/LMNA/P4HB/BIRC2/JUND/CAV1/USF1/FOS/PRKAA1/SMAD3/ITGA2/TXN2/PLK3/PTGIS/PRKCE/EGLN3/CDKN1B/RORA/RHOA	51
GO:0032728	positive regulation of interferon-beta production	14/1553	39/18903	1.27367e-06	5.17194e-05	4.1249e-05	ISG15/OAS1/IFIH1/IRF7/OAS2/OAS3/IRF1/TRIM56/RIPK2/DHX58/TLR3/FLOT1/POLR3D/TICAM1	14
GO:0030330	DNA damage response, signal transduction by p53 class mediator	20/1553	74/18903	1.36594e-06	5.50989e-05	4.39443e-05	SP100/PMAIP1/PML/NDRG1/NBN/CDKN1A/MSX1/DDX5/BRCA2/RPS27L/MIF/BCL3/HIC1/CD44/KAT5/PLK3/RPL26/CDKN1B/SNAI1/NPM1	20
GO:0062197	cellular response to chemical stress	55/1553	345/18903	1.45275e-06	5.8215e-05	4.64295e-05	HMOX1/PNPT1/NCOA7/PML/DNAJA1/SPHK1/TRIM21/ATF4/ERRFI1/JAK2/DDIT3/OSER1/STK24/GCH1/MCL1/HIF1A/MET/RELB/SOD2/PTGS2/CASP1/MAP1LC3A/PRKRA/CPEB2/SLC7A11/SNCA/ANXA1/NQO1/GAS5/FBXO7/AXL/NFE2L2/VRK2/JUN/YBX3/TNFAIP3/TXN/HSPB1/STAU1/ZFP36L1/RELA/P4HB/GFER/FAS/RIPK1/HTRA2/CAV1/FOS/PRKAA1/SETX/ZNF277/GPR37/MGST1/SIRPA/GLRX2	55
GO:0010243	response to organonitrogen compound	130/1553	1054/18903	1.46854e-06	5.84634e-05	4.66277e-05	TNFSF10/PNPT1/STAT1/CHMP5/TRIM25/CCND3/CD68/STC1/CFLAR/NFKBIA/NT5E/STAT2/INHBA/ADM/TGM2/LGMN/STC2/GDF15/CD9/MYD88/CASP7/SNX6/RIPK2/ATF4/ERRFI1/GCLM/CASP4/PPP2R2A/FBXO6/ICAM1/UBE2J1/RRAGC/USP25/JAK2/TIMP1/VIM/GNAI3/SOCS3/RAB13/XRN1/TMBIM6/PTGS2/CAV2/XBP1/MAP1LC3A/KLF3/GNAS/CD81/CPEB2/SNCA/CEBPB/ANXA1/NQO1/RCN3/OS9/AP3S1/LAMTOR4/CACNA2D1/GAS5/NFE2L2/IRAK3/NDUFS4/P2RX4/NNMT/TNFRSF11A/GOT1/JUN/JAK1/P…	130
GO:0071363	cellular response to growth factor stimulus	95/1553	712/18903	1.53868e-06	6.08579e-05	4.85374e-05	PML/DDIT4/FGF5/CFLAR/SPHK1/LGMN/GDF15/CITED2/VEGFC/SNX6/ERRFI1/GCLM/DAB2/LIMS1/SDCBP/UBE2D3/TGFB1I1/NRP1/ZFP36/SAP30/TGFB1/FST/HIF1A/NR3C1/BMP2/CHURC1/MSX1/SPART/VEGFB/CAV2/NRP2/USP15/ITGA5/ANXA1/PRKD2/DDX5/ACVRL1/XIAP/RGMB/EEF1A1/CD109/CIB1/FERMT2/RDX/ZPR1/VEGFA/FLT1/FKBP8/JUN/MEF2C/CXCL8/SNW1/FNTA/HSPB1/FOXC1/BCAR1/DYNC1LI2/GPC1/ZFP36L1/RELA/RAB14/NOTCH2/CSNK1E/CSNK1D/CD44/RIPK1/CD63/NR4A1/GRB1…	95
GO:2001243	negative regulation of intrinsic apoptotic signaling pathway	24/1553	101/18903	1.60288e-06	6.29878e-05	5.02361e-05	DNAJA1/GRINA/MCL1/HIF1A/CLU/ACKR3/SOD2/TMBIM6/PTGS2/XBP1/NFE2L2/YBX3/CREB3/MIF/HSPB1/ARMC10/VDAC2/CD44/PLAUR/HTRA2/CDKN2D/TPT1/PTPN1/SNAI1	24
GO:0033993	response to lipid	116/1553	918/18903	1.71972e-06	6.71463e-05	5.35527e-05	CHMP5/CARD16/TRIM25/TRIM5/SERPINE1/LGALS9/CNP/DDIT4/DNAJA1/MDK/CD68/STC1/CMPK2/CFLAR/NFKBIA/INHBA/ARID5A/ADM/STC2/MYD88/CXCL11/RIPK2/ERRFI1/DAB2/AKAP12/JAK2/VIM/GCH1/KLF9/ABL2/ZFP36/IL15/TGFB1/CSF1/NR3C1/XRN1/AKIRIN2/SOD2/PTGS2/XBP1/CASP1/SNCA/CEBPB/ANXA1/NQO1/CD55/MBP/DDX5/WBP2/UFM1/CXCL10/AXL/TMF1/IRAK3/UFSP2/TNFRSF11A/CDC73/GOT1/NR2F2/HOXA9/PTGES3/TNFAIP3/MEF2C/MIF/CXCL8/ENO2/SNW1/SBNO2/HADHB/…	116
GO:0010648	negative regulation of cell communication	166/1553	1424/18903	1.74535e-06	6.77128e-05	5.40045e-05	ISG15/IFI6/OAS1/HMOX1/GBP1/IFI35/PARP14/USP18/NMI/OAS3/SAMHD1/STAT1/RNF213/ADAR/CARD16/SERPINE1/OPTN/ELF1/DDIT4/DNAJA1/MDK/CFLAR/PPP1R15A/GRINA/NFKBIA/STAT2/INHBA/ADM/LGMN/ARRDC3/GDF15/NLRC5/DUSP5/DDX39B/SNX6/TMSB4X/TMBIM1/ERRFI1/CD47/GCLM/DAB2/LZTS2/RGS20/ICAM1/UBE2D3/RNF115/AIDA/DDIT3/TGFB1I1/NRP1/TLE4/LGALS3/MCL1/ABL2/RGS17/ATF3/GNAI3/MAD2L2/SAP30/SOCS3/FST/HIF1A/CLU/MET/PHACTR4/FMR1/BMP2/PCDH…	166
GO:0002474	antigen processing and presentation of peptide antigen via MHC class I	12/1553	30/18903	1.93295e-06	7.45165e-05	5.94308e-05	TAP1/HLA-B/HLA-C/B2M/HLA-E/TAP2/HLA-A/LNPEP/TAPBP/ERAP2/HLA-F/IFI30	12
GO:0016197	endosomal transport	43/1553	247/18903	1.99604e-06	7.64646e-05	6.09846e-05	CHMP5/SQSTM1/SNX2/ANKFY1/WASHC4/SNX6/TMEM50A/MVB12A/TINAGL1/STX12/RAB13/GOLT1B/ARL4C/RAB9A/VPS25/ZDHHC2/RAB8B/STX5/ARL8B/CHMP4A/SNX3/SPAG9/VPS28/SNX7/SNX9/TSG101/RAB14/CHMP2A/RAB7A/VPS37A/PICALM/ARL1/TMEM87A/WASHC1/ATP6AP1/VAMP3/BLOC1S2/SNX5/DENND5A/ARF6/BLOC1S1/RAB29/STAM2	43
GO:0023057	negative regulation of signaling	166/1553	1430/18903	2.25125e-06	8.57022e-05	6.8352e-05	ISG15/IFI6/OAS1/HMOX1/GBP1/IFI35/PARP14/USP18/NMI/OAS3/SAMHD1/STAT1/RNF213/ADAR/CARD16/SERPINE1/OPTN/ELF1/DDIT4/DNAJA1/MDK/CFLAR/PPP1R15A/GRINA/NFKBIA/STAT2/INHBA/ADM/LGMN/ARRDC3/GDF15/NLRC5/DUSP5/DDX39B/SNX6/TMSB4X/TMBIM1/ERRFI1/CD47/GCLM/DAB2/LZTS2/RGS20/ICAM1/UBE2D3/RNF115/AIDA/DDIT3/TGFB1I1/NRP1/TLE4/LGALS3/MCL1/ABL2/RGS17/ATF3/GNAI3/MAD2L2/SAP30/SOCS3/FST/HIF1A/CLU/MET/PHACTR4/FMR1/BMP2/PCDH…	166
GO:0009617	response to bacterium	102/1553	786/18903	2.27071e-06	8.5906e-05	6.85146e-05	ISG15/OAS1/IFI44/USP18/OAS2/OAS3/HLA-B/CHMP5/RNF213/GBP2/CARD16/TRIM5/RBCK1/HERC6/SERPINE1/LGALS9/B2M/OPTN/CNP/TENT5A/HLA-E/CD68/GBP4/CMPK2/ZNFX1/TAP2/NFKBIA/HLA-A/ARID5A/ADM/GSDMD/MYD88/CXCL11/RIPK2/TNFRSF1A/CASP4/AKAP12/JAK2/VIM/GCH1/PLAAT3/ZFP36/RNASE4/TGFB1/CSF1/BMP2/AKIRIN2/SOD2/DHX58/PTGS2/XBP1/CASP1/ANG/SNCA/FKBP5/CEBPB/GRN/CD55/ARG2/TLR3/CXCL10/AXL/TMF1/IRAK3/TNFRSF11A/CDC73/SNX3/TNFAIP3/…	102
GO:0051099	positive regulation of binding	34/1553	177/18903	2.49996e-06	9.39953e-05	7.49662e-05	PARP9/DTX3L/B2M/TRIM21/RIPK2/JAK2/NRP1/TGFB1/MET/FMR1/BMP2/STK3/ANXA2/GTF2B/FLOT1/TXN/USP33/FOXC1/RFNG/EIF3E/ZNF618/RPL11/PLAUR/TICAM1/CAV1/ITGA2/NMD3/GATA3/DERL1/CDK9/NPHP3/DPH3/GMNN/EIF3D	34
GO:0072594	establishment of protein localization to organelle	66/1553	449/18903	2.54766e-06	9.52012e-05	7.5928e-05	PML/SQSTM1/DNAJA1/CD68/RALA/SCARB2/NFKBIA/SH3GLB1/SSR3/JAK2/UBE2D3/DDIT3/MVB12A/HK2/TGFB1/CLU/LMAN1/CDKN1A/RBM22/AKIRIN2/STK3/PTGS2/HAX1/VPS25/AIP/RAB8B/RAB3GAP1/CHMP4A/WBP2/UFM1/BRCA2/LAMP2/FBXO7/ZPR1/TRAM1/PEX16/TOMM7/TNFAIP3/DNAJC15/VPS28/BCL3/BCAP31/TIMM9/ZFAND2A/BBC3/TSG101/LMNA/TOMM34/TNPO1/RAB7A/CCT8/HTRA2/VPS37A/RNF31/PRKAA1/SEC61G/SMAD3/STAT3/NUP62/TOMM20/PMPCB/SPCS3/SRP72/SMURF1/MAIP1/S…	66
GO:0060333	interferon-gamma-mediated signaling pathway	11/1553	26/18903	2.69315e-06	0.000100024	7.97745e-05	SP100/PARP14/NMI/PARP9/STAT1/IRF1/NLRC5/JAK2/IFNGR1/IFNGR2/JAK1	11
GO:0042177	negative regulation of protein catabolic process	25/1553	111/18903	2.79927e-06	0.000103335	8.24154e-05	MYCBP2/SDCBP/N4BP1/USP25/TIMP1/MAD2L2/ATRAID/CST3/SNCA/NQO1/PSMF1/ANXA2/IRAK3/SNX3/TLK2/RELA/RPL11/DEDD/EIF3H/SERPINE2/SMAD3/CTSA/TIMP2/CDK5RAP3/CAMLG	25
GO:2001236	regulation of extrinsic apoptotic signaling pathway	31/1553	155/18903	2.85161e-06	0.000104633	8.34508e-05	IFI6/HMOX1/TNFSF10/SP100/PMAIP1/RBCK1/PML/SERPINE1/CFLAR/INHBA/TMBIM1/GCLM/ICAM1/NRP1/LGALS3/MCL1/ATF3/STK3/SIAH2/TNFAIP3/BCL10/LTBR/CYLD/LMNA/RELA/RIPK1/ACVR1/HTRA2/CAV1/PEA15/SRPX	31
GO:0071219	cellular response to molecule of bacterial origin	41/1553	234/18903	2.89784e-06	0.000105693	8.42957e-05	CHMP5/CARD16/TRIM5/SERPINE1/CD68/CMPK2/NFKBIA/ARID5A/MYD88/CXCL11/RIPK2/JAK2/VIM/ZFP36/TGFB1/XBP1/CASP1/CEBPB/CD55/CXCL10/AXL/CDC73/TNFAIP3/MEF2C/MIF/CXCL8/SBNO2/HADHB/BCL10/CD274/RELA/GFER/NFKBIL1/TICAM1/TNIP1/TNIP2/PRKCE/CCL2/TRIB1/SIRPA/RHOA	41
GO:0008380	RNA splicing	68/1553	469/18903	2.93132e-06	0.000105839	8.44124e-05	DDX39B/CIR1/ENY2/RRAGC/LSM2/LGALS3/CTNNBL1/SAP18/CCNL1/FMR1/RBM7/RBM22/BUD31/TMBIM6/THRAP3/SYF2/HNRNPF/AKAP8L/DDX5/CLK3/PRDX6/ZPR1/ZCRB1/NSRP1/SNRPD2/POLR2A/SF3A2/HNRNPC/QKI/RBM8A/SNW1/CLK1/ZRSR2/KHDRBS1/MAGOHB/WBP4/CDC5L/SNRPA1/RPS26/RPS13/TAF12/LSM8/SNRNP27/XAB2/DDX17/RNPS1/SNRPB2/THOC2/SF3B6/SETX/TRPT1/SCNM1/SF1/PLRG1/PRMT7/BCAS2/SF3B2/FXR1/CD2BP2/SNU13/SRSF5/GEMIN6/PPIE/NPM1/RBMX2/SMNDC1/PUF6…	68
GO:0070848	response to growth factor	97/1553	742/18903	2.9366e-06	0.000105839	8.44124e-05	PML/DDIT4/FGF5/CFLAR/SPHK1/LGMN/GDF15/CITED2/VEGFC/SNX6/ERRFI1/GCLM/DAB2/LIMS1/SDCBP/UBE2D3/DDIT3/TGFB1I1/NRP1/ZFP36/SAP30/TGFB1/FST/HIF1A/NR3C1/BMP2/CHURC1/MSX1/SPART/VEGFB/CAV2/NRP2/USP15/ITGA5/ANXA1/PRKD2/DDX5/ACVRL1/XIAP/RGMB/EEF1A1/CD109/CIB1/FERMT2/RDX/ZPR1/VEGFA/FLT1/FKBP8/JUN/MEF2C/CXCL8/SNW1/FNTA/HSPB1/FOXC1/BCAR1/DYNC1LI2/GPC1/ZFP36L1/RELA/RAB14/NOTCH2/CSNK1E/FNDC4/CSNK1D/CD44/RIPK1/CD6…	97
GO:0006979	response to oxidative stress	64/1553	434/18903	3.23256e-06	0.000115821	9.23731e-05	HMOX1/PNPT1/STAT1/NCOA7/PML/SPHK1/STC2/ATF4/GCLM/PDLIM1/JAK2/OSER1/STK24/GCH1/MCL1/ERO1A/HIF1A/MET/SOD2/PTGS2/MAP1LC3A/PRKRA/CPEB2/SLC7A11/SNCA/ANXA1/NQO1/PRDX6/GAS5/FBXO7/AXL/NFE2L2/VRK2/NDUFB4/FKBP1B/JUN/TNFAIP3/RCAN1/TXN/HSPB1/FOSL1/STAU1/RELA/AREG/P4HB/GFER/PTGS1/GPX4/RIPK1/HTRA2/FOS/PRKAA1/MSRB2/MCTP1/SETX/ZNF277/TXN2/PLK3/GPR37/APTX/NDUFS2/MGST1/SIRPA/GLRX2	64
GO:0070972	protein localization to endoplasmic reticulum	20/1553	78/18903	3.33993e-06	0.000118968	9.48831e-05	PPP1R15A/KDELR2/SSR3/BCAP29/KDELR1/RER1/RAB3GAP1/CHMP4A/OS9/VAPA/TRAM1/BCAP31/ZFAND2A/BTF3/SEC61G/INSIG1/KDELR3/MIA3/SPCS3/SRP72	20
GO:0002520	immune system development	125/1553	1024/18903	3.96943e-06	0.000140569	0.000112111	ISG15/EIF2AK2/IRF7/IFI16/HLA-B/SAMHD1/STAT1/RSAD2/ADAR/IRF1/JUNB/PML/HERC6/LGALS9/B2M/IL15RA/HLA-E/CEBPD/MDK/CD164/NFKBIA/INHBA/CITED2/RIPK2/BATF2/CTSL/ATF4/NBN/TIPARP/NDFIP1/TNFSF13B/ZBTB16/JAK2/KLF6/IL4I1/IRF2BP2/ZFP36/CTNNBL1/RRAS/PNP/MAD2L2/IL15/KDELR1/TGFB1/CSF1/HSCB/NFIL3/LGALS1/FST/HIF1A/RELB/AZI2/LEPR/STK3/SOD2/XBP1/KLF3/HAX1/CD81/CHD2/CEBPB/ANXA1/CD109/CIB1/BRCA2/ANXA2/PPP2R3C/TLR3/SLC7A…	125
GO:0043086	negative regulation of catalytic activity	102/1553	796/18903	3.99264e-06	0.000140573	0.000112114	IFI6/IFIT1/BST2/IFI16/PARP9/DTX3L/ANGPTL4/ADAR/CARD16/SERPINE1/GADD45A/DNAJA1/PPP1R15A/GADD45B/SNX6/SERPINB1/TMBIM1/ERRFI1/TFPI2/SERPINB9/AIDA/TIMP1/LGALS3/ZFP36/GNAI3/MAD2L2/SOCS3/GAPDH/MASTL/BMP2/CDKN1A/CSTB/LEPR/CST3/TMBIM6/PTGS2/CTSB/CPEB2/VPS25/SNCA/AIP/ANXA1/NQO1/XIAP/SIAH2/CD109/PSMF1/CIB1/ANXA2/RDX/FBXO7/VEGFA/F11R/IRAK3/RNH1/FKBP1B/PIP4K2A/IGBP1/BIRC3/NR2F2/TNFAIP3/DUSP1/HSPB1/NOSIP/TSG1…	102
GO:0031668	cellular response to extracellular stimulus	44/1553	262/18903	4.06281e-06	0.000142222	0.000113429	EIF2AK2/HMOX1/IFI16/PLIN2/PMAIP1/CD68/UPP1/GSDMD/RICTOR/ATF4/SH3GLB1/MAP1LC3B/RRAGC/STK24/ATF3/IL15/GLUL/CDKN1A/XBP1/MAP1LC3A/GABARAPL1/PRKAG1/GABARAP/ASGR1/LAMP2/AXL/NFE2L2/TNFRSF11A/DNAJC15/SNW1/USP33/FOSL1/PDK4/FAS/USF1/FNIP1/FOS/KAT5/PRKAA1/PRKAB2/TXN2/WIPI1/PLIN3/GLRX2	44
GO:0060341	regulation of cellular localization	118/1553	955/18903	4.19126e-06	0.000145876	0.000116344	IFI27/GBP1/TRIM22/SP100/PARP9/DTX3L/RSAD2/TRIM25/TRIM5/PML/TRIM14/SQSTM1/DNAJA1/TRIM38/CAMK2D/MX2/VEGFC/TRIM21/MYCBP2/SH3GLB1/STOM/TMBIM1/TRIM34/DAB2/RHBDF2/NDFIP1/UBE2J1/TMEM59/JAK2/UBE2D3/MAP2/LGALS3/ZFP36/RHOG/TGFB1/GLUL/HIF1A/LMAN1/REEP5/RER1/GDI2/RBM22/RAB9A/DNAJC1/TMBIM6/PTGS2/HAX1/CD81/SLC7A11/ANG/AKAP8L/ZDHHC2/CTSD/OS9/UFM1/CIB1/ANXA2/FERMT2/RDX/ZPR1/STX3/P2RX4/FKBP1B/SNX3/TOMM7/ERLEC1/NL…	118
GO:0034612	response to tumor necrosis factor	43/1553	254/18903	4.21511e-06	0.000145876	0.000116344	GBP1/STAT1/GBP2/CARD16/GBP3/NFKBIA/SPHK1/TMSB4X/LIMS1/TNFRSF1A/CASP4/TNFSF13B/AKAP12/JAK2/GCH1/ZFP36/NUB1/PTGS2/CASP1/MBP/XIAP/CIB1/NFE2L2/TNFRSF11A/IGBP1/BIRC3/YBX3/TNFAIP3/CXCL8/CPNE1/CXCL16/TRADD/ZFP36L1/CYLD/RELA/GFER/FAS/BIRC2/RIPK1/FOS/GATA3/RORA/CCL2	43
GO:0006954	inflammatory response	107/1553	848/18903	4.67789e-06	0.000160978	0.000128388	HMOX1/PLSCR1/IFI16/IFI35/USP18/NMI/THEMIS2/SERPINE1/LGALS9/HLA-E/MDK/CD68/APOL2/NFKBIA/NT5E/PSMA6/SPHK1/ADM/GSDMD/RICTOR/MYD88/CXCL11/RIPK2/TMSB4X/CD47/TNFRSF1A/CASP4/RHBDF2/NDFIP1/JAK2/TIMP1/AIMP1/IFNGR1/ZFP36/IL15/IL1RL1/SOCS3/TGFB1/PARP4/CSF1/LGALS1/HIF1A/CLU/APOL3/BMP2/RELB/CALCRL/LIPA/PTGS2/CASP1/NEAT1/CD81/SNCA/CEBPB/ANXA1/GRN/XIAP/OSMR/IL33/TLR3/GAS5/CXCL10/LETMD1/AXL/IFNGR2/NFE2L2/F11R/SC…	107
GO:0031348	negative regulation of defense response	45/1553	272/18903	4.76779e-06	0.000163149	0.00013012	ISG15/OAS1/IFI16/PARP14/USP18/NMI/OAS3/HLA-B/SAMHD1/ADAR/LGALS9/HLA-E/MDK/TRIM38/NT5E/STAT2/HLA-A/NLRC5/TRIM21/TNFRSF1A/RHBDF2/NDFIP1/SERPINB9/ZFP36/TRAFD1/SOCS3/ATG12/HLA-F/CALCRL/DHX58/USP15/GRN/ARG2/IRAK3/TNFAIP3/MICA/CYLD/GFER/METRNL/FNDC4/SMAD3/PTGIS/GATA3/RORA/SIRPA	45
GO:0016071	mRNA metabolic process	97/1553	751/18903	4.92943e-06	0.000167738	0.00013378	PNPT1/HELZ2/ADAR/ZC3HAV1/TENT5A/MYD88/DDX39B/ATF4/PATL1/CIR1/SSB/IGF2BP3/GTPBP1/LSM2/VIM/LGALS3/RBBP6/ZFP36/CTNNBL1/RNASE4/SAP18/DCP1A/FMR1/RBM7/POLR2G/RBM22/CMTR1/XRN1/BUD31/THRAP3/SYF2/PAIP1/ZCCHC7/HNRNPF/AKAP8L/DDX5/PRDX6/ANXA2/UPF2/ZPR1/ZCRB1/NSRP1/SNRPD2/TUT7/SF3A2/HNRNPC/CDC73/RNH1/QKI/RBM8A/YBX3/SNW1/MOV10/ZRSR2/KHDRBS1/NUDT21/NOCT/ZFP36L1/MAGOHB/TAF7/WBP4/EIF3E/CDC5L/SNRPA1/CNOT6L/CREB1/P…	97
GO:0001959	regulation of cytokine-mediated signaling pathway	32/1553	167/18903	5.1549e-06	0.000174436	0.000139122	ISG15/OAS1/IRF7/PARP14/USP18/OAS3/PARP9/SAMHD1/ADAR/CARD16/STAT2/SPHK1/TRIM56/NLRC5/RIPK2/TNFRSF1A/CASP4/CSF1/HIF1A/CASP1/XIAP/AXL/VRK2/IRAK3/TNFAIP3/CPNE1/CYLD/RIPK1/AGPAT2/CAV1/OTUD4/PTPN1	32
GO:0019882	antigen processing and presentation	24/1553	108/18903	5.63302e-06	0.000189562	0.000151186	TAP1/PSMB8/HLA-B/HLA-C/B2M/HLA-E/CD68/TAP2/HLA-A/LGMN/LNPEP/CTSL/PSME1/ICAM1/TAPBP/ERAP2/CTSS/HLA-F/RELB/RAB32/CTSD/RAB8B/ARL8B/IFI30	24
GO:0042771	intrinsic apoptotic signaling pathway in response to DNA damage by p53 class mediator	14/1553	44/18903	6.56269e-06	0.000219634	0.000175169	IFI16/PML/DDIT4/SHISA5/TMEM109/CDKN1A/BRCA2/RPS27L/MIF/SNW1/BCL3/CD44/USP28/RPL26	14
GO:0042116	macrophage activation	24/1553	109/18903	6.66799e-06	0.000221938	0.000177008	IFI35/NMI/SPHK1/JAK2/IFNGR1/IL1RL1/CLU/SNCA/GRN/PLA2G4A/IL33/TLR3/IFNGR2/JUN/MIF/SBNO2/JUND/TMEM106A/TICAM1/GPR137B/TNIP2/PRKCE/CRTC3/RORA	24
GO:2001238	positive regulation of extrinsic apoptotic signaling pathway	15/1553	50/18903	6.98977e-06	0.000231384	0.000184541	TNFSF10/PMAIP1/RBCK1/PML/INHBA/ATF3/STK3/BCL10/LTBR/CYLD/RIPK1/HTRA2/CAV1/PEA15/SRPX	15
GO:0050729	positive regulation of inflammatory response	30/1553	154/18903	7.13499e-06	0.000234915	0.000187357	IFI35/NMI/SERPINE1/HLA-E/MDK/NFKBIA/CD47/TNFRSF1A/CASP4/JAK2/IL15/IL1RL1/LGALS1/PTGS2/CASP1/NEAT1/CD81/SNCA/CEBPB/GRN/OSMR/IL33/TLR3/TNFRSF11A/TRADD/NINJ1/RIPK1/TNIP1/ITGA2/C2CD4B	30
GO:0051090	regulation of DNA-binding transcription factor activity	65/1553	454/18903	7.34793e-06	0.000240625	0.000191911	EIF2AK2/HMOX1/TRIM22/SP100/CARD16/TRIM25/TRIM5/PARP10/RBCK1/LGALS9/TRIM14/TRIM38/CFLAR/NFKBIA/PSMA6/SPHK1/NLRC5/MYD88/TRIM21/RIPK2/TMSB4X/TRIM34/JAK2/DDIT3/BHLHE40/ARID5B/MAD2L2/CLU/BMP2/BUD31/STK3/PRKD2/CIB1/PROX1/TLR3/TRIM26/VEGFA/IRAK3/FLOT1/TNFRSF11A/TNFAIP3/BCL10/BCL3/FOSL1/TRADD/CYLD/RELA/SAV1/RIPK1/NFKBIL1/TICAM1/CAV1/ID2/RNF31/TAF12/SMAD3/STAT3/NFKBIE/PTGIS/CRTC3/CDK5RAP3/TRIB1/NPM1/COPS5…	65
GO:0031400	negative regulation of protein modification process	72/1553	519/18903	7.44399e-06	0.000242467	0.00019338	ISG15/PARP14/DTX3L/ADAR/NCOA7/PARP10/SQSTM1/GADD45A/DDIT4/DNAJA1/PPP1R15A/GADD45B/TRIM21/SNX6/ERRFI1/N4BP1/AIDA/LGALS3/MAD2L2/SOCS3/TGFB1/MASTL/BMP2/CDKN1A/VPS25/SNCA/UBE2B/CD109/CNKSR3/CIB1/FBXO7/IGFBP3/IRAK3/FKBP8/FKBP1B/JUN/NR2F2/TNFAIP3/DUSP1/SPAG9/VPS28/HSPB1/PHF1/TSG101/RELA/DBNDD2/TAF7/RPL11/MVP/CAV1/RGS2/CDKN2D/SPRY1/PRKAA1/HHEX/NUP62/PARD3/PTPN1/PRKCE/CDKN1B/TINF2/RPL37/YWHAG/RPS15/CDK5R…	72
GO:0032102	negative regulation of response to external stimulus	63/1553	436/18903	7.51307e-06	0.000243415	0.000194137	ISG15/OAS1/IFI16/PARP14/USP18/NMI/OAS3/HLA-B/SAMHD1/ADAR/CARD16/SERPINE1/LGALS9/HLA-E/MDK/TRIM38/NT5E/STAT2/HLA-A/NLRC5/CD9/TRIM21/TNFRSF1A/RHBDF2/NDFIP1/SERPINB9/NRP1/ZFP36/TRAFD1/SOCS3/ATG12/HLA-F/CALCRL/DHX58/USP15/GRN/ARG2/CD109/ANXA2/MMRN1/IRAK3/TNFAIP3/MIF/DUSP1/MICA/NUCB2/CYLD/GFER/METRNL/FNDC4/PLAUR/NFKBIL1/USF1/SERPINE2/SMAD3/PTGIS/GATA3/TFPI/RORA/CCL2/TRIB1/SIRPA/CORO1B	63
GO:0007032	endosome organization	22/1553	96/18903	8.0841e-06	0.00026053	0.000207787	CHMP5/SQSTM1/SCARB2/WASHC4/PI4K2B/MVB12A/RNASEK/VPS25/ATP6V0B/PLEKHF1/CHMP4A/ATP6V1F/ATP6V0C/SNX3/VPS28/TSG101/CHMP2A/RAB7A/VPS37A/ATP6AP1/PLEKHF2/STAM2	22
GO:0071216	cellular response to biotic stimulus	43/1553	261/18903	8.56158e-06	0.000274466	0.000218901	CHMP5/CARD16/TRIM5/SERPINE1/CD68/CMPK2/NFKBIA/ARID5A/MYD88/CXCL11/RIPK2/JAK2/DDIT3/VIM/ZFP36/TGFB1/XBP1/CASP1/CEBPB/CD55/CXCL10/AXL/CDC73/TNFAIP3/MEF2C/MIF/CXCL8/SBNO2/HADHB/BCL10/CD274/RELA/NOTCH2/GFER/NFKBIL1/TICAM1/TNIP1/TNIP2/PRKCE/CCL2/TRIB1/SIRPA/RHOA	43
GO:0060759	regulation of response to cytokine stimulus	33/1553	179/18903	8.72994e-06	0.000278398	0.000222037	ISG15/OAS1/IFIH1/IRF7/PARP14/USP18/OAS3/PARP9/SAMHD1/ADAR/CARD16/STAT2/SPHK1/TRIM56/NLRC5/RIPK2/TNFRSF1A/CASP4/CSF1/HIF1A/CASP1/XIAP/AXL/VRK2/IRAK3/TNFAIP3/CPNE1/CYLD/RIPK1/AGPAT2/CAV1/OTUD4/PTPN1	33
GO:0090150	establishment of protein localization to membrane	44/1553	270/18903	8.99368e-06	0.000285315	0.000227554	OPTN/BLZF1/STOM/SDCBP/SSR3/RTP4/VAMP5/EMC2/ZDHHC2/RAB8B/RAB3GAP1/CHMP4A/CIB1/RDX/STX3/TRAM1/PEX16/TOMM7/ATP1B1/SSR2/TIMM9/EMC3/BBC3/EMC9/RAB7A/GOLGA7/NACA/WDR83OS/VPS37A/ZDHHC14/SEC61G/TOMM20/ATP6AP1/PARD3/NPC1/VAMP3/TCAF1/ARL6IP1/CNST/EMC7/ATG3/CAMLG/SRP72/MAIP1	44
GO:0009725	response to hormone	107/1553	861/18903	9.21684e-06	0.00029088	0.000231992	HMOX1/TNFSF10/PNPT1/STAT1/TRIM25/CCND3/DDIT4/DNAJA1/MDK/STC1/CFLAR/STAT2/INHBA/ARID5A/ADM/STC2/GDF15/CITED2/LMO2/CTSL/ERRFI1/GCLM/DAB2/SERPINB9/JAK2/TIMP1/KLF9/ZFP36/CTSS/SOCS3/TGFB1/CSF1/RAB13/NR3C1/LEPR/HAPLN3/PTGS2/CAV2/CSNK2B/XBP1/CTSB/CPEB2/ANG/ANXA1/NQO1/MBP/DDX5/AP3S1/WBP2/UFM1/RDX/NFE2L2/TMF1/UFSP2/TNFRSF11A/GOT1/JAK1/PIP4K2A/PTGES3/MEF2C/BCAR1/FOSL1/PDK4/ZFP36L1/AGTRAP/RELA/AREG/NR3C2/PO…	107
GO:0006900	vesicle budding from membrane	20/1553	83/18903	9.27021e-06	0.000291056	0.000232132	CHMP5/CHMP4A/VAPA/AP3S1/TFG/ANXA2/PEF1/SNX3/ARFGAP3/SEC31A/TMED9/CSNK1D/RAB7A/PICALM/SAR1A/TRAPPC2B/INSIG1/SEC24D/MIA3/RAB1A	20
GO:0002683	negative regulation of immune system process	64/1553	449/18903	9.95342e-06	0.000310904	0.000247962	ISG15/OAS1/HMOX1/BST2/GBP1/IFI16/PARP14/USP18/NMI/OAS3/HLA-B/SAMHD1/ADAR/IRF1/LGALS9/ELF1/HLA-E/MDK/CD68/STAT2/INHBA/HLA-A/NLRC5/TRIM21/CD47/RHBDF2/NDFIP1/SERPINB9/IL4I1/LGALS3/TRAFD1/IL1RL1/TGFB1/ATG12/HLA-F/CD59/DHX58/TMBIM6/USP15/CEBPB/ANXA1/GRN/CD55/ARG2/IL33/TLR3/FBXO7/AXL/IRAK3/SDC4/TNFAIP3/MIF/DUSP1/MICA/CD274/GFER/ID2/GPR137B/TSC22D3/WDR41/CCL2/ZC3H8/TRIB1/MIA3	64
GO:0000209	protein polyubiquitination	41/1553	246/18903	1.03275e-05	0.000320944	0.00025597	IFI27/UBE2L6/TRIM22/NMI/DTX3L/RNF213/TRIM5/PARP10/RBCK1/TRIM14/TRIM38/RNF114/TRIM56/TRIM21/LNPEP/ANKIB1/RNF19B/TRIM34/UBE2J1/UBE2D3/RNF115/UBE2A/SPOP/UBE2B/TNKS2/XIAP/GABARAP/TNFAIP3/FBXL7/FZR1/BIRC2/UBE2R2/RNF31/RNF144A/UBE2D2/ANAPC10/RNF187/ZNRF2/UBE2Q1/UBE2E3/SMURF1	41
GO:0030968	endoplasmic reticulum unfolded protein response	19/1553	77/18903	1.06746e-05	0.000330045	0.000263228	EIF2AK2/PPP1R15A/STC2/ATF4/DDIT3/ATF3/ERO1A/XBP1/OS9/NFE2L2/ERLEC1/CREB3/RHBDD2/SERP1/DNAJB9/PTPN1/DERL1/CDK5RAP3/COPS5	19
GO:0000375	RNA splicing, via transesterification reactions	51/1553	333/18903	1.10052e-05	0.000337956	0.000269537	DDX39B/LSM2/CTNNBL1/SAP18/FMR1/RBM7/RBM22/BUD31/THRAP3/SYF2/HNRNPF/DDX5/PRDX6/ZCRB1/NSRP1/SNRPD2/SF3A2/HNRNPC/QKI/RBM8A/SNW1/ZRSR2/KHDRBS1/MAGOHB/WBP4/CDC5L/SNRPA1/LSM8/SNRNP27/XAB2/DDX17/RNPS1/SNRPB2/SF3B6/SETX/SCNM1/SF1/PLRG1/PRMT7/BCAS2/SF3B2/FXR1/CD2BP2/SNU13/SRSF5/GEMIN6/PPIE/NPM1/RBMX2/SMNDC1/PUF60	51
GO:0071706	tumor necrosis factor superfamily cytokine production	34/1553	189/18903	1.11023e-05	0.000337956	0.000269537	OAS1/IFIH1/OAS2/OAS3/LGALS9/HLA-E/ARID5A/MYD88/RIPK2/ERRFI1/CD47/AKAP12/UBE2J1/JAK2/IFNGR1/ZFP36/CLU/ARG2/IL33/TLR3/AXL/IRAK3/TNFAIP3/MIF/HSPB1/BCL10/BCL3/CD274/RIPK1/NFKBIL1/TMEM106A/TICAM1/STAT3/SIRPA	34
GO:1903555	regulation of tumor necrosis factor superfamily cytokine production	34/1553	189/18903	1.11023e-05	0.000337956	0.000269537	OAS1/IFIH1/OAS2/OAS3/LGALS9/HLA-E/ARID5A/MYD88/RIPK2/ERRFI1/CD47/AKAP12/UBE2J1/JAK2/IFNGR1/ZFP36/CLU/ARG2/IL33/TLR3/AXL/IRAK3/TNFAIP3/MIF/HSPB1/BCL10/BCL3/CD274/RIPK1/NFKBIL1/TMEM106A/TICAM1/STAT3/SIRPA	34
GO:0009628	response to abiotic stimulus	135/1553	1148/18903	1.11701e-05	0.000337956	0.000269537	HMOX1/IFI16/STAT1/ANGPTL4/GMPR/CARD16/PMAIP1/IRF1/PML/GADD45A/DDIT4/DNAJA1/MDK/STC1/CFLAR/NFKBIA/ADM/LGMN/STC2/NDRG1/CITED2/MYD88/VEGFC/CASP7/ATF4/ERRFI1/TNFRSF1A/AKAP12/PDLIM1/TMEM109/N4BP1/TIMP1/HK2/BHLHE40/CTSS/ERO1A/CSF1/HILPDA/HIF1A/BMP2/CDKN1A/RELB/UBE2A/VEGFB/SOD2/TMBIM6/PTGS2/CASP1/CPEB2/SLC7A11/ANG/HUS1/UBE2B/ANXA1/NQO1/ACVRL1/ACADVL/SWI5/ATP6V1G1/BRCA2/IL33/TLR3/CXCL10/CUL4B/VEGFA/NFE2L…	135
GO:0050727	regulation of inflammatory response	60/1553	414/18903	1.12078e-05	0.000337956	0.000269537	IFI35/USP18/NMI/SERPINE1/HLA-E/MDK/NFKBIA/NT5E/PSMA6/SPHK1/RICTOR/MYD88/TMSB4X/CD47/TNFRSF1A/CASP4/RHBDF2/NDFIP1/JAK2/ZFP36/IL15/IL1RL1/SOCS3/LGALS1/CALCRL/PTGS2/CASP1/NEAT1/CD81/SNCA/CEBPB/ANXA1/GRN/XIAP/OSMR/IL33/TLR3/LETMD1/TNFRSF11A/BIRC3/TNFAIP3/SBNO2/TRADD/CYLD/RELA/NINJ1/GPX4/METRNL/FNDC4/BIRC2/RIPK1/TNIP1/SMAD3/ITGA2/PTGIS/GATA3/ZYX/RORA/SIRPA/C2CD4B	60
GO:0031647	regulation of protein stability	50/1553	325/18903	1.1798e-05	0.000353998	0.000282332	BAG1/TRIM21/SH3GLB1/STX12/GAPDH/CLU/BMP2/SUGT1/MSX1/STK3/PRKRA/SOX17/CD81/SNCA/UBE2B/GRN/B4GALT5/LAMP2/FBXO7/PFDN2/FLOT1/CDC73/TOMM7/PTGES3/ATP1B1/SERF2/USP33/PFDN4/PPIB/POLR2E/LMNA/SAV1/RPL11/PFDN5/IFI30/CCT8/CREB1/GOLGA7/DPM2/RNF149/SMAD3/USP28/CTSA/TNIP2/MORC3/DERL1/APTX/RAD23A/NPM1/CAMLG	50
GO:0035967	cellular response to topologically incorrect protein	25/1553	120/18903	1.21118e-05	0.000361633	0.000288422	EIF2AK2/OPTN/PPP1R15A/STC2/ATF4/DDIT3/ATF3/ERO1A/AKIRIN2/TMBIM6/XBP1/OS9/NFE2L2/ERLEC1/CREB3/RHBDD2/SERP1/DNAJB9/PTPN1/DERL1/RHBDD1/CDK5RAP3/AUP1/NGLY1/COPS5	25
GO:2001235	positive regulation of apoptotic signaling pathway	27/1553	135/18903	1.22011e-05	0.000362521	0.00028913	TNFSF10/PMAIP1/RBCK1/PML/INHBA/JAK2/DDIT3/MCL1/ATF3/MSX1/STK3/PRKRA/PLEKHF1/BCL10/LTBR/BCAP31/BBC3/CYLD/FAS/RPL11/RIPK1/HTRA2/CAV1/RPL26/PEA15/SERINC3/SRPX	27
GO:0031669	cellular response to nutrient levels	39/1553	231/18903	1.23656e-05	0.000365625	0.000291605	EIF2AK2/HMOX1/IFI16/PLIN2/PMAIP1/CD68/UPP1/RICTOR/ATF4/SH3GLB1/MAP1LC3B/RRAGC/STK24/ATF3/IL15/GLUL/CDKN1A/XBP1/MAP1LC3A/GABARAPL1/PRKAG1/GABARAP/LAMP2/NFE2L2/TNFRSF11A/DNAJC15/SNW1/USP33/PDK4/FAS/USF1/FNIP1/FOS/KAT5/PRKAA1/PRKAB2/TXN2/WIPI1/PLIN3	39
GO:0045321	leukocyte activation	121/1553	1009/18903	1.3217e-05	0.000388912	0.000310178	HMOX1/PLSCR1/BST2/IFI35/NMI/RSAD2/CCND3/THEMIS2/IRF1/JUNB/LGALS9/B2M/IL15RA/HLA-E/MDK/INHBA/HLA-A/SPHK1/NDRG1/PSMB10/MYD88/RIPK2/BATF2/CTSL/CD47/NBN/NECTIN2/NDFIP1/TNFSF13B/ICAM1/ZBTB16/JAK2/KLF6/IL4I1/LGALS3/IFNGR1/ABL2/IRF2BP2/PNP/MAD2L2/IL15/IL1RL1/KDELR1/TGFB1/CSF1/HLA-F/NFIL3/LGALS1/CLU/CDKN1A/DHPS/RELB/AZI2/LEPR/AKIRIN2/XBP1/CD151/CD81/SNCA/CEBPB/ANXA1/GRN/PLA2G4A/CD55/ARG2/IL33/PPP2R3C/TLR…	121
GO:0071456	cellular response to hypoxia	29/1553	151/18903	1.3402e-05	0.00039246	0.000313007	HMOX1/CARD16/PMAIP1/STC1/CFLAR/STC2/NDRG1/CITED2/ERO1A/HILPDA/HIF1A/TMBIM6/PTGS2/CPEB2/VEGFA/NFE2L2/FAM162A/ZFP36L1/LMNA/P4HB/JUND/FOS/PRKAA1/PLK3/PTGIS/PRKCE/EGLN3/CDKN1B/RORA	29
GO:0030335	positive regulation of cell migration	76/1553	566/18903	1.36269e-05	0.000397136	0.000316737	HMOX1/SERPINE1/LGALS9/MDK/SPHK1/LGMN/VEGFC/TMSB4X/CD47/DAB2/RHOC/AKAP12/ICAM1/SDCBP/JAK2/NRP1/LGALS3/ABL2/RRAS/TGFB1/CSF1/HIF1A/MET/BMP2/ACKR3/ACTA2/VEGFB/SOD2/PTGS2/XBP1/DAPK3/CD151/NRP2/ITGA5/S100A11/ANXA1/PRKD2/GRN/CD99/CIB1/PROX1/FERMT2/RDX/CXCL10/VEGFA/NFE2L2/FLT1/P2RX4/JUN/RAC1/CREB3/CXCL8/SPAG9/ADAMTS1/HSPB1/BCAR1/CXCL16/TRADD/CD274/SPARC/ACTG1/ACVR1/CAV1/SMAD3/RRAS2/STAT3/WASHC1/ITGA2/PRK…	76
GO:0048514	blood vessel morphogenesis	90/1553	701/18903	1.36995e-05	0.000397351	0.000316908	HMOX1/SAT1/SP100/STAT1/ANGPTL4/RNF213/JUNB/PML/SERPINE1/GADD45A/MDK/SPHK1/ADM/CITED2/VEGFC/TIPARP/HMGA2/NRP1/AIMP1/HK2/RRAS/TGFB1/GLUL/HIF1A/COL8A1/ACKR3/LEPR/ZFPM2/CALCRL/VEGFB/PTGS2/XBP1/NRP2/HTATIP2/ITGA5/SOX17/ANG/HPSE/ANXA1/PRKD2/GRN/ACVRL1/TYMP/CIB1/PROX1/ANXA2/TLR3/CXCL10/VEGFA/NFE2L2/FLT1/PANK2/RNH1/QKI/JUN/JAK1/NR2F2/TNFAIP3/CXCL8/ADAMTS1/HSPB1/GNA13/FOXC1/FKBP10/BTG1/ZFP36L1/EGFL7/NINJ1…	90
GO:0036294	cellular response to decreased oxygen levels	30/1553	159/18903	1.37766e-05	0.000397694	0.000317182	HMOX1/CARD16/PMAIP1/STC1/CFLAR/STC2/NDRG1/CITED2/ATF4/ERO1A/HILPDA/HIF1A/TMBIM6/PTGS2/CPEB2/VEGFA/NFE2L2/FAM162A/ZFP36L1/LMNA/P4HB/JUND/FOS/PRKAA1/PLK3/PTGIS/PRKCE/EGLN3/CDKN1B/RORA	30
GO:0030097	hemopoiesis	112/1553	920/18903	1.44228e-05	0.000414382	0.000330492	ISG15/EIF2AK2/IRF7/IFI16/HLA-B/STAT1/RSAD2/ADAR/IRF1/JUNB/PML/HERC6/LGALS9/B2M/IL15RA/CEBPD/MDK/CD164/NFKBIA/INHBA/CITED2/RIPK2/BATF2/CTSL/ATF4/TIPARP/NDFIP1/TNFSF13B/ZBTB16/JAK2/KLF6/IL4I1/IRF2BP2/ZFP36/RRAS/PNP/IL15/KDELR1/TGFB1/CSF1/HSCB/NFIL3/LGALS1/FST/HIF1A/RELB/AZI2/LEPR/STK3/SOD2/XBP1/KLF3/HAX1/CD81/CHD2/CEBPB/ANXA1/CD109/CIB1/BRCA2/ANXA2/PPP2R3C/TLR3/SLC7A6OS/FBXO7/AXL/VEGFA/NFE2L2/FLT1/…	112
GO:0010508	positive regulation of autophagy	28/1553	144/18903	1.47535e-05	0.000421895	0.000336484	HMOX1/TRIM22/TRIM5/TRIM14/OPTN/TRIM38/TRIM21/RIPK2/SH3GLB1/TRIM34/CALCOCO2/TMEM59/GNAI3/HIF1A/PLEKHF1/RAB3GAP1/FBXO7/PIP4K2A/VDAC1/SNX7/TICAM1/SCOC/RNF31/KAT5/PRKAA1/PLK3/WIPI1/PIK3C2A	28
GO:0002684	positive regulation of immune system process	117/1553	971/18903	1.48403e-05	0.000422395	0.000336882	HMOX1/PLSCR1/GBP1/IRF7/IFI16/IFI35/NMI/HLA-B/PARP9/RSAD2/THEMIS2/DDX60/TRIM5/RBCK1/SERPINE1/LGALS9/B2M/ELF1/IL15RA/HLA-E/MDK/ZNFX1/TAP2/HLA-A/ARID5A/TRIM56/LGMN/NLRC5/MYD88/VEGFC/RIPK2/CD47/NECTIN2/TNFSF13B/ICAM1/ZBTB16/JAK2/IL4I1/LGALS3/ABL2/PNP/MAD2L2/IL15/IL1RL1/TGFB1/CSF1/HLA-F/LGALS1/CLU/CDKN1A/DHPS/CD59/AKIRIN2/VEGFB/DHX58/XBP1/CFH/HAX1/CD81/ANXA1/PRKD2/PLA2G4A/CD55/CD99/IL33/PPP2R3C/TLR3/C…	117
GO:0070265	necrotic cell death	18/1553	72/18903	1.4911e-05	0.000422431	0.000336911	RBCK1/CFLAR/MLKL/TMEM123/TLR3/SLC6A6/BIRC3/YBX3/ALKBH7/CYLD/NINJ1/FAS/BIRC2/RIPK1/IPMK/CAV1/RNF31/HEBP2	18
GO:0014070	response to organic cyclic compound	113/1553	931/18903	1.50893e-05	0.000425504	0.000339362	IFIT1/IFIH1/USP18/PNPT1/STAT1/PLIN2/TRIM25/PMAIP1/SLC3A2/DDIT4/DNAJA1/MDK/STC1/CFLAR/NFKBIA/NT5E/INHBA/ADM/TGM2/STC2/MYD88/CASP7/RIPK2/ATF4/ERRFI1/GCLM/DAB2/PPP2R2A/TIPARP/JAK2/KLF9/ZFP36/GNAI3/IL15/TGFB1/CSF1/FST/NR3C1/BMP2/XRN1/SOD2/PTGS2/CAV2/MAP1LC3A/GNAS/SLC7A11/SNCA/CEBPB/ANXA1/NQO1/MBP/DDX5/WBP2/UFM1/TLR3/CXCL10/TMF1/IRAK3/FLOT1/NDUFS4/P2RX4/UFSP2/TNFRSF11A/GOT1/FKBP1B/NR2F2/HOXA9/PTGES3/M…	113
GO:0051348	negative regulation of transferase activity	44/1553	276/18903	1.58377e-05	0.000444551	0.000354553	DTX3L/ADAR/GADD45A/DNAJA1/GADD45B/SNX6/ERRFI1/AIDA/ZFP36/MAD2L2/BMP2/CDKN1A/VPS25/SNCA/FBXO7/IRAK3/PIP4K2A/NR2F2/TNFAIP3/DUSP1/HSPB1/TSG101/DBNDD2/TAF7/RPL11/MVP/CAV1/RGS2/CDKN2D/EIF4A2/SPRY1/HHEX/WASHC1/NUP62/PTPN1/CDKN1B/RPL37/YWHAG/RPS15/CDK5RAP3/TRIB1/DTNBP1/NPM1/AKT1S1	44
GO:0034620	cellular response to unfolded protein	22/1553	100/18903	1.61549e-05	0.000451375	0.000359996	EIF2AK2/OPTN/PPP1R15A/STC2/ATF4/DDIT3/ATF3/ERO1A/TMBIM6/XBP1/OS9/NFE2L2/ERLEC1/CREB3/RHBDD2/SERP1/DNAJB9/PTPN1/DERL1/RHBDD1/CDK5RAP3/COPS5	22
GO:0000377	RNA splicing, via transesterification reactions with bulged adenosine as nucleophile	50/1553	329/18903	1.65383e-05	0.000457887	0.000365189	DDX39B/LSM2/CTNNBL1/SAP18/FMR1/RBM7/RBM22/BUD31/THRAP3/SYF2/HNRNPF/DDX5/PRDX6/ZCRB1/NSRP1/SNRPD2/SF3A2/HNRNPC/QKI/RBM8A/SNW1/ZRSR2/KHDRBS1/MAGOHB/WBP4/CDC5L/SNRPA1/LSM8/SNRNP27/XAB2/DDX17/RNPS1/SNRPB2/SF3B6/SETX/SCNM1/SF1/PLRG1/PRMT7/BCAS2/SF3B2/FXR1/CD2BP2/SNU13/SRSF5/GEMIN6/PPIE/NPM1/RBMX2/PUF60	50
GO:0000398	mRNA splicing, via spliceosome	50/1553	329/18903	1.65383e-05	0.000457887	0.000365189	DDX39B/LSM2/CTNNBL1/SAP18/FMR1/RBM7/RBM22/BUD31/THRAP3/SYF2/HNRNPF/DDX5/PRDX6/ZCRB1/NSRP1/SNRPD2/SF3A2/HNRNPC/QKI/RBM8A/SNW1/ZRSR2/KHDRBS1/MAGOHB/WBP4/CDC5L/SNRPA1/LSM8/SNRNP27/XAB2/DDX17/RNPS1/SNRPB2/SF3B6/SETX/SCNM1/SF1/PLRG1/PRMT7/BCAS2/SF3B2/FXR1/CD2BP2/SNU13/SRSF5/GEMIN6/PPIE/NPM1/RBMX2/PUF60	50
GO:0045732	positive regulation of protein catabolic process	36/1553	209/18903	1.68097e-05	0.000463293	0.0003695	ANKIB1/RNF19B/DAB2/TIPARP/NDFIP1/CLU/FMR1/VGLL4/NUB1/SOX17/CD81/BBS7/STX5/GABARAP/IL33/RDX/CUL4B/NFE2L2/TNFAIP3/VPS28/FZR1/SNX9/BCAP31/ZFAND2A/NRDC/CSNK1E/CSNK1D/RAB7A/SUMO2/CAV1/RNF144A/TMEM259/PLK3/CDKN1B/RAD23A/TRIB1	36
GO:0071396	cellular response to lipid	80/1553	608/18903	1.71178e-05	0.000469661	0.00037458	CHMP5/CARD16/TRIM5/SERPINE1/DDIT4/DNAJA1/CD68/STC1/CMPK2/CFLAR/NFKBIA/INHBA/ARID5A/MYD88/CXCL11/RIPK2/ERRFI1/DAB2/JAK2/VIM/KLF9/ABL2/ZFP36/IL15/TGFB1/NR3C1/XBP1/CASP1/CEBPB/ANXA1/CD55/DDX5/WBP2/UFM1/CXCL10/AXL/TMF1/UFSP2/CDC73/PTGES3/TNFAIP3/MEF2C/MIF/CXCL8/SNW1/SBNO2/HADHB/BCL10/CD274/PDK4/ZFP36L1/RELA/NR3C2/GFER/TAF7/FDX1/NFKBIL1/CREB1/TICAM1/ACVR1/HTRA2/TNIP1/FOS/KAT5/PRKAA1/DDX17/SETX/ITGA2/N…	80
GO:0048284	organelle fusion	29/1553	153/18903	1.74005e-05	0.000475275	0.000379057	CHMP5/SAMD9/SPHK1/ANKFY1/GNAI3/STX12/RAB13/BET1/CAV2/SNCA/RAB8B/ANXA1/STX5/ARL8B/CHMP4A/ANXA2/STX11/STX17/STX3/PIP4K2A/SNAPIN/VAT1/CHMP2A/RAB7A/SNAP29/YIPF5/STX8/VAMP3/STX7	29
GO:0042542	response to hydrogen peroxide	26/1553	130/18903	1.7562e-05	0.000477545	0.000380867	HMOX1/STAT1/SPHK1/OSER1/STK24/MET/SOD2/MAP1LC3A/ANXA1/NQO1/AXL/NFE2L2/FKBP1B/TNFAIP3/TXN/FOSL1/RELA/AREG/RIPK1/PRKAA1/SETX/ZNF277/GPR37/APTX/SIRPA/GLRX2	26
GO:0009991	response to extracellular stimulus	69/1553	504/18903	1.78424e-05	0.000483015	0.00038523	EIF2AK2/HMOX1/IFI16/STAT1/PLIN2/TRIM25/PMAIP1/CD68/STC1/UPP1/ADM/GSDMD/RICTOR/STC2/GDF15/ATF4/SH3GLB1/GCLM/MAP1LC3B/RRAGC/DDIT3/STK24/ZFP36/ATF3/IL15/GLUL/CDKN1A/SOD2/PTGS2/XBP1/MAP1LC3A/GABARAPL1/NQO1/PRKAG1/GABARAP/ASGR1/CHSY1/PROX1/EIF2A/LAMP2/CXCL10/AXL/NFE2L2/TNFRSF11A/FKBP1B/DNAJC15/SNW1/USP33/BCL10/NOCT/FOSL1/NUCB2/PDK4/POR/FAS/USF1/CDKN2D/FNIP1/FOS/KAT5/PRKAA1/PRKAB2/ITGA2/TXN2/WIPI1/PLIN…	69
GO:0002753	cytoplasmic pattern recognition receptor signaling pathway	16/1553	60/18903	1.84092e-05	0.000496152	0.000395708	IFIH1/IRF7/OAS3/DDX60/OASL/NFKBIA/RIPK2/SLC15A3/DHX58/USP15/XIAP/BIRC3/TNFAIP3/CYLD/RELA/BIRC2	16
GO:0031396	regulation of protein ubiquitination	36/1553	210/18903	1.87132e-05	0.000502125	0.000400471	ISG15/NMI/DTX3L/PARP10/SQSTM1/DNAJA1/SPHK1/ARRDC3/RIPK2/MYCBP2/NDFIP1/N4BP1/MAD2L2/MASTL/XIAP/SIAH2/GABARAP/PEF1/BIRC3/TNFAIP3/VPS28/FZR1/BCL10/RPS2/BIRC2/RPL11/TICAM1/CAV1/WASHC1/PRKCE/RPL37/DERL1/RPS15/CDK5RAP3/NPM1/CAMLG	36
GO:0007042	lysosomal lumen acidification	9/1553	21/18903	1.9698e-05	0.000523932	0.000417864	RNASEK/ATP6V0B/GRN/ATP6V1F/ATP6V0C/SNAPIN/TCIRG1/ATP6AP1/TMEM106B	9
GO:1901522	positive regulation of transcription from RNA polymerase II promoter involved in cellular response to chemical stimulus	9/1553	21/18903	1.9698e-05	0.000523932	0.000417864	ATF4/HIF1A/BMP2/XBP1/VEGFA/NFE2L2/JUN/CREB3/RELA	9
GO:0035767	endothelial cell chemotaxis	11/1553	31/18903	2.00848e-05	0.000531897	0.000424216	LGMN/TMSB4X/NRP1/RAB13/MET/PRKD2/VEGFA/P2RX4/HSPB1/NR4A1/CORO1B	11
GO:0098586	cellular response to virus	24/1553	116/18903	2.0278e-05	0.000534691	0.000426444	IFI6/OAS1/IFIH1/IRF7/OAS3/ADAR/DDX60/OASL/LGALS9/LGALS8/JAK2/IFNGR1/HIF1A/FMR1/DHX58/USP15/ARF1/TLR3/CXCL10/IFNGR2/JAK1/BIRC3/BIRC2/SMAD3	24
GO:0019883	antigen processing and presentation of endogenous antigen	10/1553	26/18903	2.12199e-05	0.000557114	0.000444328	TAP1/HLA-B/HLA-C/B2M/HLA-E/TAP2/HLA-A/TAPBP/ERAP2/HLA-F	10
GO:0001944	vasculature development	101/1553	818/18903	2.14749e-05	0.000561388	0.000447737	HMOX1/SAT1/SP100/STAT1/ANGPTL4/RNF213/JUNB/PML/SERPINE1/GADD45A/MDK/CFLAR/SPHK1/ADM/CITED2/VEGFC/ERRFI1/LGALS8/TIPARP/DDIT3/HMGA2/NRP1/AIMP1/HK2/RRAS/SOCS3/TGFB1/GLUL/HIF1A/COL8A1/ACKR3/ACTA2/LEPR/ZFPM2/CALCRL/VEGFB/SOD2/PTGS2/XBP1/NRP2/HTATIP2/ITGA5/SOX17/ANG/HPSE/ANXA1/PRKD2/GRN/ACVRL1/TYMP/CIB1/PROX1/ANXA2/TLR3/CXCL10/VEGFA/NFE2L2/FLT1/PANK2/RNH1/QKI/JUN/JAK1/NR2F2/TNFAIP3/MEF2C/CXCL8/ADAMTS1/…	101
GO:0042060	wound healing	62/1553	442/18903	2.24378e-05	0.000584054	0.000465814	HMOX1/PLSCR1/CHMP5/SERPINE1/CFLAR/CD9/CLIC1/TFPI2/RHOC/JAK2/TIMP1/MYL12A/TGFB1/HIF1A/LMAN1/CDKN1A/ACTA2/CD59/XBP1/CD151/ITGA5/GNAS/SLC7A11/HPSE/ANXA1/PLA2G4A/ACVRL1/ARL8B/CHMP4A/CD109/ANXA2/IL33/FERMT2/AXL/VEGFA/MMRN1/NFE2L2/F11R/SDC4/TNFAIP3/HSPB1/GNA13/FKBP10/NOTCH2/CHMP2A/CD44/ACTG1/PLAUR/CAV1/USF1/LOX/SERPINE2/SMAD3/ITGA2/PRKCE/VKORC1/TFPI/DTNBP1/FUNDC2/MIA3/CORO1B/RHOA	62
GO:0002274	myeloid leukocyte activation	39/1553	237/18903	2.26672e-05	0.000587514	0.000468574	HMOX1/PLSCR1/IFI35/NMI/LGALS9/SPHK1/NDRG1/MYD88/BATF2/NECTIN2/JAK2/IFNGR1/IL15/IL1RL1/CSF1/CLU/RELB/SNCA/ANXA1/GRN/PLA2G4A/IL33/TLR3/IFNGR2/JUN/MIF/CXCL8/SBNO2/LTBR/NOTCH2/BATF3/JUND/TMEM106A/TICAM1/GPR137B/TNIP2/PRKCE/CRTC3/RORA	39
GO:0072332	intrinsic apoptotic signaling pathway by p53 class mediator	19/1553	81/18903	2.31882e-05	0.000598471	0.000477312	IFI16/PMAIP1/PML/DDIT4/SHISA5/TMEM109/CDKN1A/MSX1/DDX5/BRCA2/RPS27L/MIF/SNW1/ARMC10/BCL3/RPL11/CD44/USP28/RPL26	19
GO:0071887	leukocyte apoptotic process	24/1553	117/18903	2.35522e-05	0.000605302	0.000482761	IRF7/LGALS9/CTSL/LGALS3/KDELR1/HIF1A/SLC7A11/ANXA1/PRKD2/ARG2/AXL/GIMAP8/MEF2C/MIF/BCL10/BCL3/PRELID1/CD274/FAS/RIPK1/FNIP1/PLEKHO2/TSC22D3/ZC3H8	24
GO:0031349	positive regulation of defense response	47/1553	307/18903	2.42268e-05	0.000620023	0.000494501	PLSCR1/IRF7/IFI16/IFI35/NMI/PARP9/TRIM5/SERPINE1/OPTN/HLA-E/MDK/ZNFX1/NFKBIA/TRIM56/NLRC5/RIPK2/CD47/NECTIN2/TNFRSF1A/CASP4/JAK2/IL15/IL1RL1/HLA-F/LGALS1/AKIRIN2/PTGS2/CASP1/NEAT1/CD81/SNCA/CEBPB/GRN/OSMR/IL33/TLR3/TNFRSF11A/MEF2C/TRADD/POLR3D/NINJ1/RIPK1/CGAS/TNIP1/RNF31/ITGA2/C2CD4B	47
GO:0043484	regulation of RNA splicing	32/1553	180/18903	2.54224e-05	0.0006479	0.000516734	ENY2/SAP18/CCNL1/FMR1/RBM7/RBM22/TMBIM6/THRAP3/HNRNPF/DDX5/CLK3/PRDX6/ZPR1/NSRP1/POLR2A/QKI/RBM8A/SNW1/CLK1/KHDRBS1/RPS26/RPS13/TAF12/DDX17/RNPS1/SETX/SF1/FXR1/SRSF5/NPM1/PUF60/FAM50A	32
GO:0009611	response to wounding	76/1553	577/18903	2.66732e-05	0.000676943	0.000539898	HMOX1/PLSCR1/CHMP5/SERPINE1/MDK/CFLAR/ADM/CD9/CLIC1/TFPI2/RHOC/JAK2/DDIT3/TIMP1/STK24/NRP1/ZFP36/MYL12A/TGFB1/HIF1A/LMAN1/CDKN1A/ACTA2/CD59/SOD2/XBP1/CD151/ITGA5/GNAS/SLC7A11/HPSE/ANXA1/GRN/PLA2G4A/ACVRL1/ARL8B/CHMP4A/CD109/ANXA2/IL33/FERMT2/AXL/VEGFA/MMRN1/NFE2L2/F11R/P2RX4/FKBP1B/JUN/SDC4/RAC1/TNFAIP3/HSPB1/GNA13/FKBP10/ZFP36L1/NOTCH2/CHMP2A/CD44/ACTG1/PLAUR/CAV1/USF1/LOX/SERPINE2/SMAD3/ITGA2/T…	76
GO:0006446	regulation of translational initiation	19/1553	82/18903	2.78838e-05	0.000698931	0.000557434	EIF2AK2/PPP1R15A/ATF4/EIF1/EIF1B/FMR1/POLR2G/PAIP1/EIF4EBP1/HSPB1/KHDRBS1/SH3BGRL/EIF3E/BZW2/EIF3H/EIF4H/EIF2B2/EIF4A2/NPM1	19
GO:0046209	nitric oxide metabolic process	19/1553	82/18903	2.78838e-05	0.000698931	0.000557434	CD47/JAK2/GCH1/CLU/SOD2/PTGS2/NQO1/ARG2/P2RX4/RAC1/POR/DDAH2/TMEM106A/TICAM1/CAV1/SMAD3/PTGIS/RORA/SIRPA	19
GO:1905897	regulation of response to endoplasmic reticulum stress	19/1553	82/18903	2.78838e-05	0.000698931	0.000557434	PMAIP1/PPP1R15A/GRINA/USP25/DDIT3/CLU/TMBIM6/XBP1/NFE2L2/CREB3/BCAP31/ERP29/CAV1/TMEM259/DNAJB9/PTPN1/SERINC3/MANF/COPS5	19
GO:0009411	response to UV	28/1553	149/18903	2.84112e-05	0.00070549	0.000562666	CARD16/PML/CASP7/ATF4/N4BP1/TIMP1/CDKN1A/UBE2A/PTGS2/HUS1/UBE2B/BRCA2/CUL4B/HMGN1/BCL3/MMP1/RELA/MME/RO60/USF1/CDKN2D/PRKAA1/USP28/PCLAF/RPL26/RHBDD1/NPM1/RHNO1	28
GO:0001525	angiogenesis	79/1553	607/18903	2.84112e-05	0.00070549	0.000562666	HMOX1/SAT1/SP100/STAT1/ANGPTL4/RNF213/PML/SERPINE1/GADD45A/MDK/SPHK1/ADM/VEGFC/HMGA2/NRP1/AIMP1/HK2/RRAS/GLUL/HIF1A/COL8A1/ACKR3/LEPR/CALCRL/VEGFB/PTGS2/XBP1/NRP2/HTATIP2/ITGA5/SOX17/ANG/HPSE/ANXA1/PRKD2/GRN/ACVRL1/TYMP/CIB1/ANXA2/TLR3/CXCL10/VEGFA/NFE2L2/FLT1/PANK2/RNH1/JUN/JAK1/TNFAIP3/CXCL8/ADAMTS1/HSPB1/GNA13/FOXC1/BTG1/EGFL7/NINJ1/NOTCH2/BSG/SPARC/NR4A1/ACTG1/ACVR1/CAV1/HHEX/AMOTL2/THSD7A/VE…	79
GO:0042770	signal transduction in response to DNA damage	32/1553	181/18903	2.8493e-05	0.00070549	0.000562666	SP100/PMAIP1/PML/GADD45A/NDRG1/DDX39B/NBN/FBXO6/MAD2L2/CDKN1A/MSX1/SYF2/HUS1/DDX5/BRCA2/RPS27L/MIF/FZR1/BCL3/HIC1/CDC5L/CD44/ABRAXAS1/KAT5/USP28/PLK3/RPL26/CDKN1B/SNAI1/CDK5RAP3/NPM1/RHNO1	32
GO:0072331	signal transduction by p53 class mediator	31/1553	173/18903	2.88212e-05	0.000710729	0.000566844	SP100/IFI16/PMAIP1/PML/DDIT4/SHISA5/NDRG1/NBN/TMEM109/CDKN1A/MSX1/DDX5/BRCA2/RPS27L/MIF/SNW1/ARMC10/BCL3/HIC1/RPL11/CD44/KAT5/USP28/PLK3/RPL26/CDKN1B/RPL37/SNAI1/RPS15/CDK5RAP3/NPM1	31
GO:0034248	regulation of cellular amide metabolic process	73/1553	551/18903	3.15159e-05	0.000774047	0.000617343	EIF2AK2/PNPT1/SHFL/PPP1R15A/SPHK1/ATF4/PATL1/IGF2BP3/EIF1/EIF1B/PRR16/VIM/IFNGR1/ZFP36/PGAM1/DCP1A/GAPDH/CLU/FMR1/POLR2G/XRN1/DNAJC1/DAPK3/PAIP1/CPEB2/SLC7A11/ANG/SNCA/EIF4EBP1/EIF2A/RPS27L/NFE2L2/TUT7/QKI/RBM8A/YBX3/MOV10/HSPB1/KHDRBS1/BCL3/NOCT/SH3BGRL/PDK4/SARNP/ZFP36L1/RELA/RPL22/EIF4E2/CSNK1E/EIF3E/BZW2/CNOT6L/CNBP/EIF3H/RGS2/EIF4H/PELO/EIF2B2/EIF4A2/PICALM/PRKAA1/RPS4X/RPL10/RPS9/ITGA2/SERP…	73
GO:0061912	selective autophagy	19/1553	83/18903	3.34097e-05	0.000813994	0.000649203	RNF213/SQSTM1/OPTN/RIPK2/LGALS8/MAP1LC3B/CALCOCO2/GABARAPL1/UFM1/VDAC1/TOMM7/SNX7/RAB7A/STBD1/HTRA2/RNF31/GAA/AUP1/ATG4B	19
GO:2001057	reactive nitrogen species metabolic process	19/1553	83/18903	3.34097e-05	0.000813994	0.000649203	CD47/JAK2/GCH1/CLU/SOD2/PTGS2/NQO1/ARG2/P2RX4/RAC1/POR/DDAH2/TMEM106A/TICAM1/CAV1/SMAD3/PTGIS/RORA/SIRPA	19
GO:0070059	intrinsic apoptotic signaling pathway in response to endoplasmic reticulum stress	16/1553	63/18903	3.56183e-05	0.000864347	0.000689363	PMAIP1/PML/PPP1R15A/GRINA/ATF4/CASP4/DDIT3/ERO1A/TMBIM6/XBP1/CEBPB/CREB3/BBC3/ERP29/PTPN1/SERINC3	16
GO:0009267	cellular response to starvation	31/1553	175/18903	3.62851e-05	0.000877033	0.00069948	EIF2AK2/IFI16/PLIN2/PMAIP1/UPP1/ATF4/SH3GLB1/MAP1LC3B/RRAGC/STK24/ATF3/GLUL/CDKN1A/XBP1/MAP1LC3A/GABARAPL1/PRKAG1/GABARAP/LAMP2/NFE2L2/TNFRSF11A/DNAJC15/USP33/PDK4/FAS/FNIP1/FOS/KAT5/PRKAA1/WIPI1/PLIN3	31
GO:2000147	positive regulation of cell motility	77/1553	592/18903	3.65208e-05	0.000879241	0.000701241	HMOX1/SERPINE1/LGALS9/MDK/SPHK1/LGMN/VEGFC/TMSB4X/CD47/DAB2/RHOC/AKAP12/ICAM1/SDCBP/JAK2/NRP1/LGALS3/ABL2/RRAS/TGFB1/CSF1/HIF1A/MET/BMP2/ACKR3/ACTA2/VEGFB/SOD2/PTGS2/XBP1/DAPK3/CD151/NRP2/ITGA5/S100A11/ANXA1/PRKD2/GRN/CD99/CIB1/PROX1/FERMT2/RDX/CXCL10/VEGFA/NFE2L2/FLT1/P2RX4/JUN/RAC1/CREB3/CXCL8/SPAG9/ADAMTS1/HSPB1/BCAR1/CXCL16/TRADD/CD274/SPARC/ACTG1/ACVR1/CAV1/SMAD3/RRAS2/STAT3/WASHC1/ITGA2/PRK…	77
GO:0022618	ribonucleoprotein complex assembly	38/1553	234/18903	3.87157e-05	0.000928414	0.000740459	ADAR/DDX39B/LSM2/RPS27L/EIF3G/SNRPD2/SF3A2/CDC73/PTGES3/ZRSR2/NUDT21/EIF2S2/RPSA/EIF3I/EIF3E/RPL11/SNRPA1/EIF3H/MCTS1/EIF4H/RPL24/EIF3M/XAB2/RPL10/SNRPB2/SF3B6/SETX/SF1/PRMT7/SF3B2/RPS15/CD2BP2/SNU13/SRSF5/GEMIN6/RBMX2/PUF60/EIF3D	38
GO:2000117	negative regulation of cysteine-type endopeptidase activity	20/1553	91/18903	3.92412e-05	0.000933241	0.000744309	IFI6/IFI16/CARD16/SERPINB9/CST3/PTGS2/SNCA/XIAP/SIAH2/VEGFA/IGBP1/BIRC3/POR/BIRC2/CD44/NR4A1/PLAUR/CDKN2D/FNIP1/ARL6IP1	20
GO:0007035	vacuolar acidification	11/1553	33/18903	3.93711e-05	0.000933241	0.000744309	RNASEK/ATP6V1B2/ATP6V0B/GRN/ATP6V1F/ATP6V0C/SNAPIN/TCIRG1/ATP6V0E1/ATP6AP1/TMEM106B	11
GO:0048534	hematopoietic or lymphoid organ development	114/1553	962/18903	3.95135e-05	0.000933241	0.000744309	ISG15/EIF2AK2/IRF7/IFI16/HLA-B/STAT1/RSAD2/ADAR/IRF1/JUNB/PML/HERC6/LGALS9/B2M/IL15RA/CEBPD/MDK/CD164/NFKBIA/INHBA/CITED2/RIPK2/BATF2/CTSL/ATF4/TIPARP/NDFIP1/TNFSF13B/ZBTB16/JAK2/KLF6/IL4I1/IRF2BP2/ZFP36/RRAS/PNP/IL15/KDELR1/TGFB1/CSF1/HSCB/NFIL3/LGALS1/FST/HIF1A/RELB/AZI2/LEPR/STK3/SOD2/XBP1/KLF3/HAX1/CD81/CHD2/CEBPB/ANXA1/CD109/CIB1/BRCA2/ANXA2/PPP2R3C/TLR3/SLC7A6OS/FBXO7/AXL/VEGFA/NFE2L2/FLT1/…	114
GO:0070231	T cell apoptotic process	15/1553	57/18903	3.95803e-05	0.000933241	0.000744309	LGALS9/LGALS3/KDELR1/HIF1A/PRKD2/ARG2/GIMAP8/BCL10/BCL3/PRELID1/CD274/FAS/RIPK1/TSC22D3/ZC3H8	15
GO:0032640	tumor necrosis factor production	32/1553	184/18903	3.98363e-05	0.000933241	0.000744309	OAS1/IFIH1/OAS2/OAS3/LGALS9/HLA-E/ARID5A/MYD88/RIPK2/ERRFI1/CD47/AKAP12/UBE2J1/JAK2/IFNGR1/ZFP36/CLU/ARG2/IL33/TLR3/AXL/IRAK3/TNFAIP3/MIF/HSPB1/BCL3/RIPK1/NFKBIL1/TMEM106A/TICAM1/STAT3/SIRPA	32
GO:0032680	regulation of tumor necrosis factor production	32/1553	184/18903	3.98363e-05	0.000933241	0.000744309	OAS1/IFIH1/OAS2/OAS3/LGALS9/HLA-E/ARID5A/MYD88/RIPK2/ERRFI1/CD47/AKAP12/UBE2J1/JAK2/IFNGR1/ZFP36/CLU/ARG2/IL33/TLR3/AXL/IRAK3/TNFAIP3/MIF/HSPB1/BCL3/RIPK1/NFKBIL1/TMEM106A/TICAM1/STAT3/SIRPA	32
GO:0035239	tube morphogenesis	112/1553	943/18903	4.20116e-05	0.000979797	0.00078144	HMOX1/SAT1/SP100/STAT1/ANGPTL4/RNF213/JUNB/PML/SERPINE1/GADD45A/MDK/RALA/SPHK1/ADM/TGM2/CITED2/VEGFC/TIPARP/HMGA2/NRP1/AIMP1/HK2/RRAS/TGFB1/GLUL/CSF1/HIF1A/MET/PHACTR4/NR3C1/BMP2/COL8A1/ACKR3/LEPR/ZFPM2/CALCRL/VEGFB/STK3/PTGS2/CSNK2B/XBP1/NRP2/HTATIP2/ITGA5/SOX17/ANG/BBS7/HPSE/ANXA1/PRKD2/GRN/ACVRL1/TYMP/CIB1/PROX1/ANXA2/TLR3/CXCL10/VEGFA/NFE2L2/FLT1/PANK2/BRD2/RNH1/QKI/JUN/JAK1/SDC4/NR2F2/TNFAIP…	112
GO:0034138	toll-like receptor 3 signaling pathway	8/1553	18/18903	4.21453e-05	0.000979797	0.00078144	OAS1/UNC93B1/TLR3/FLOT1/TNFAIP3/CAV1/WDFY1/TNIP2	8
GO:0002573	myeloid leukocyte differentiation	36/1553	218/18903	4.26623e-05	0.000988045	0.000788018	IRF7/IFI16/JUNB/INHBA/CITED2/BATF2/NDFIP1/IL15/TGFB1/CSF1/RELB/HAX1/CD81/CEBPB/CD109/ANXA2/TLR3/VEGFA/TNFRSF11A/JUN/PIR/SBNO2/LTBR/ZFP36L1/NOTCH2/TCIRG1/BATF3/RIPK1/CREB1/ID2/FOS/ATP6AP1/GPR137B/NKAP/GATA3/TRIB1	36
GO:0048002	antigen processing and presentation of peptide antigen	16/1553	64/18903	4.39057e-05	0.00100917	0.000804865	TAP1/HLA-B/HLA-C/B2M/HLA-E/TAP2/HLA-A/LGMN/LNPEP/CTSL/TAPBP/ERAP2/CTSS/HLA-F/CTSD/IFI30	16
GO:0048524	positive regulation of viral process	16/1553	64/18903	4.39057e-05	0.00100917	0.000804865	IFIT1/ADAR/LGALS9/TRIM38/TRIM21/STOM/ATG12/LGALS1/FMR1/AXL/STAU1/TSG101/P4HB/RAB7A/RAD23A/PPIE	16
GO:1901652	response to peptide	68/1553	509/18903	4.48409e-05	0.00102679	0.00081892	TNFSF10/PNPT1/STAT1/CHMP5/CCND3/CFLAR/NFKBIA/STAT2/INHBA/ADM/LGMN/STC2/GDF15/SNX6/RIPK2/ERRFI1/CASP4/ICAM1/JAK2/TIMP1/VIM/SOCS3/RAB13/PTGS2/CAV2/XBP1/KLF3/CPEB2/ANXA1/AP3S1/CACNA2D1/NFE2L2/TNFRSF11A/GOT1/JAK1/PIP4K2A/TNFAIP3/BCAR1/PDK4/ZFP36L1/AGTRAP/RELA/AREG/GFER/POR/BSG/KBTBD2/NR4A1/JUND/GRB10/ZNF106/CREB1/CAV1/USF1/DENND4C/EIF2B2/FOS/PRKAA1/STAT3/PTPN1/PTPRA/CDKN1B/SNX5/INSIG1/YWHAG/SRSF5/GNA…	68
GO:0034599	cellular response to oxidative stress	44/1553	288/18903	4.56939e-05	0.0010424	0.000831372	HMOX1/PNPT1/NCOA7/PML/SPHK1/ATF4/JAK2/OSER1/STK24/GCH1/MCL1/HIF1A/MET/SOD2/MAP1LC3A/PRKRA/CPEB2/SLC7A11/SNCA/ANXA1/NQO1/GAS5/FBXO7/AXL/NFE2L2/VRK2/JUN/TNFAIP3/TXN/HSPB1/STAU1/RELA/P4HB/GFER/RIPK1/HTRA2/FOS/PRKAA1/SETX/ZNF277/GPR37/MGST1/SIRPA/GLRX2	44
GO:0001568	blood vessel development	96/1553	784/18903	4.72872e-05	0.00107473	0.00085715	HMOX1/SAT1/SP100/STAT1/ANGPTL4/RNF213/JUNB/PML/SERPINE1/GADD45A/MDK/CFLAR/SPHK1/ADM/CITED2/VEGFC/TIPARP/DDIT3/HMGA2/NRP1/AIMP1/HK2/RRAS/SOCS3/TGFB1/GLUL/HIF1A/COL8A1/ACKR3/ACTA2/LEPR/ZFPM2/CALCRL/VEGFB/PTGS2/XBP1/NRP2/HTATIP2/ITGA5/SOX17/ANG/HPSE/ANXA1/PRKD2/GRN/ACVRL1/TYMP/CIB1/PROX1/ANXA2/TLR3/CXCL10/VEGFA/NFE2L2/FLT1/PANK2/RNH1/QKI/JUN/JAK1/NR2F2/TNFAIP3/MEF2C/CXCL8/ADAMTS1/HSPB1/GNA13/FOXC1/F…	96
GO:0043154	negative regulation of cysteine-type endopeptidase activity involved in apoptotic process	18/1553	78/18903	4.76255e-05	0.00107839	0.000860072	IFI6/CARD16/SERPINB9/PTGS2/SNCA/XIAP/SIAH2/VEGFA/IGBP1/BIRC3/POR/BIRC2/CD44/NR4A1/PLAUR/CDKN2D/FNIP1/ARL6IP1	18
GO:0061136	regulation of proteasomal protein catabolic process	33/1553	194/18903	4.80339e-05	0.00108361	0.000864236	PSME2/ANKIB1/RNF19B/PSME1/DAB2/SDCBP/N4BP1/USP25/CLU/FMR1/NUB1/BBS7/GABARAP/PSMF1/IL33/NFE2L2/TMF1/TLK2/FZR1/BCAP31/ZFAND2A/CSNK1E/RPL11/CSNK1D/SUMO2/EIF3H/CAV1/RNF144A/TMEM259/PLK3/RAD23A/TRIB1/CAMLG	33
GO:0062207	regulation of pattern recognition receptor signaling pathway	22/1553	107/18903	4.88803e-05	0.0010975	0.000875317	IRF7/IFI35/RSAD2/IRF1/DDX60/OASL/SLC15A3/DHX58/USP15/XIAP/TLR3/IRAK3/FLOT1/BIRC3/TNFAIP3/GPR108/NINJ1/BIRC2/NFKBIL1/CAV1/OTUD4/WDFY1	22
GO:0042594	response to starvation	35/1553	211/18903	4.92821e-05	0.0010975	0.000875317	EIF2AK2/IFI16/PLIN2/PMAIP1/UPP1/ADM/ATF4/SH3GLB1/MAP1LC3B/RRAGC/DDIT3/STK24/ZFP36/ATF3/GLUL/CDKN1A/XBP1/MAP1LC3A/GABARAPL1/PRKAG1/GABARAP/EIF2A/LAMP2/NFE2L2/TNFRSF11A/DNAJC15/USP33/PDK4/FAS/FNIP1/FOS/KAT5/PRKAA1/WIPI1/PLIN3	35
GO:0040017	positive regulation of locomotion	78/1553	607/18903	4.93312e-05	0.0010975	0.000875317	HMOX1/SERPINE1/LGALS9/MDK/SPHK1/LGMN/VEGFC/TMSB4X/CD47/DAB2/RHOC/AKAP12/ICAM1/SDCBP/JAK2/NRP1/LGALS3/ABL2/RRAS/TGFB1/CSF1/HIF1A/MET/BMP2/ACKR3/ACTA2/VEGFB/SOD2/PTGS2/XBP1/DAPK3/CD151/NRP2/ITGA5/S100A11/ANXA1/PRKD2/GRN/CD99/CIB1/PROX1/FERMT2/RDX/CXCL10/VEGFA/STX3/NFE2L2/FLT1/P2RX4/JUN/RAC1/CREB3/CXCL8/SPAG9/ADAMTS1/HSPB1/BCAR1/CXCL16/TRADD/CD274/SPARC/ACTG1/ACVR1/CAV1/SMAD3/RRAS2/STAT3/WASHC1/ITGA…	78
GO:0048010	vascular endothelial growth factor receptor signaling pathway	15/1553	58/18903	4.93705e-05	0.0010975	0.000875317	VEGFC/NRP1/HIF1A/VEGFB/ITGA5/PRKD2/AXL/VEGFA/FLT1/HSPB1/FOXC1/BCAR1/GRB10/HHEX/PTPN1	15
GO:0006605	protein targeting	48/1553	325/18903	5.07972e-05	0.00112511	0.000897336	SCARB2/SH3GLB1/STOM/SDCBP/SSR3/RTP4/UBE2D3/CLU/LMAN1/HAX1/ZDHHC2/AIP/RAB8B/CHMP4A/OS9/GABARAP/CIB1/LAMP2/FBXO7/TRAM1/PEX16/TOMM7/DNAJC15/SSR2/BCAP31/TIMM9/ZFAND2A/TOMM34/RPL11/RAB7A/HTRA2/GOLGA7/NACA/VPS37A/RNF31/ZDHHC14/PRKAA1/SEC61G/TOMM20/PARD3/TCAF1/PMPCB/YWHAG/ARL6IP1/ATG3/SPCS3/SRP72/SMURF1	48
GO:0032507	maintenance of protein location in cell	16/1553	65/18903	5.38469e-05	0.00118834	0.000947764	SP100/PML/TMSB4X/KDELR2/HK2/TMSB10/KDELR1/RER1/OS9/SRGN/TXN/CAV1/MORC3/INSIG1/KDELR3/SYNE1	16
GO:0071495	cellular response to endogenous stimulus	154/1553	1387/18903	5.69903e-05	0.00124836	0.000995632	STAT1/CHMP5/CCND3/PML/DDIT4/DNAJA1/STC1/FGF5/CFLAR/INHBA/ARID5A/TGM2/LGMN/GDF15/CITED2/LMO2/CASP7/SNX6/RIPK2/CTSL/ATF4/ERRFI1/GCLM/DAB2/LIMS1/CASP4/SERPINB9/ICAM1/RRAGC/SDCBP/JAK2/UBE2D3/TGFB1I1/VIM/KLF9/ZFP36/GNAI3/CTSS/SAP30/SOCS3/TGFB1/CSF1/FST/RAB13/NR3C1/BMP2/CHURC1/MSX1/SPART/XRN1/LEPR/PTGS2/CAV2/CSNK2B/XBP1/USP15/CTSB/KLF3/GNAS/CPEB2/SNCA/CEBPB/ANXA1/PRKD2/DDX5/ACVRL1/XIAP/RGMB/EEF1A1/AP3S…	154
GO:0070266	necroptotic process	13/1553	46/18903	5.72119e-05	0.00124836	0.000995632	RBCK1/CFLAR/MLKL/TLR3/BIRC3/YBX3/CYLD/FAS/BIRC2/RIPK1/IPMK/CAV1/RNF31	13
GO:0010595	positive regulation of endothelial cell migration	25/1553	131/18903	5.73512e-05	0.00124836	0.000995632	HMOX1/LGMN/VEGFC/TMSB4X/NRP1/RRAS/TGFB1/HIF1A/MET/PTGS2/NRP2/ANXA1/PRKD2/GRN/CIB1/PROX1/VEGFA/NFE2L2/P2RX4/RAC1/HSPB1/BCAR1/SPARC/GATA3/PIK3C2A	25
GO:0002183	cytoplasmic translational initiation	12/1553	40/18903	5.75913e-05	0.00124836	0.000995632	EIF4A1/EIF3G/EIF2S2/SH3BGRL/EIF3I/EIF3E/EIF3H/MCTS1/EIF4H/EIF4A2/EIF3M/EIF3D	12
GO:0002478	antigen processing and presentation of exogenous peptide antigen	12/1553	40/18903	5.75913e-05	0.00124836	0.000995632	TAP1/B2M/HLA-E/TAP2/HLA-A/LGMN/LNPEP/CTSL/CTSS/HLA-F/CTSD/IFI30	12
GO:0042773	ATP synthesis coupled electron transport	21/1553	101/18903	6.05895e-05	0.00130406	0.00104006	COA6/SNCA/NDUFV2/NDUFB5/NDUFA9/NDUFC1/NDUFS4/NDUFB4/COX6B1/DNAJC15/COX8A/NDUFV3/COX7B/COX7C/COX6A1/UQCRB/COX7A2/NDUFS2/COX7A2L/GHITM/NDUFB6	21
GO:0042775	mitochondrial ATP synthesis coupled electron transport	21/1553	101/18903	6.05895e-05	0.00130406	0.00104006	COA6/SNCA/NDUFV2/NDUFB5/NDUFA9/NDUFC1/NDUFS4/NDUFB4/COX6B1/DNAJC15/COX8A/NDUFV3/COX7B/COX7C/COX6A1/UQCRB/COX7A2/NDUFS2/COX7A2L/GHITM/NDUFB6	21
GO:0032436	positive regulation of proteasomal ubiquitin-dependent protein catabolic process	20/1553	94/18903	6.39727e-05	0.00137203	0.00109427	ANKIB1/RNF19B/DAB2/CLU/NUB1/BBS7/GABARAP/IL33/NFE2L2/FZR1/BCAP31/ZFAND2A/CSNK1E/CSNK1D/SUMO2/CAV1/RNF144A/PLK3/RAD23A/TRIB1	20
GO:0033209	tumor necrosis factor-mediated signaling pathway	22/1553	109/18903	6.55976e-05	0.00139705	0.00111422	STAT1/CARD16/NFKBIA/SPHK1/TMSB4X/LIMS1/TNFRSF1A/CASP4/TNFSF13B/JAK2/CASP1/XIAP/TNFRSF11A/BIRC3/TNFAIP3/CPNE1/TRADD/CYLD/RELA/FAS/BIRC2/RIPK1	22
GO:1903557	positive regulation of tumor necrosis factor superfamily cytokine production	22/1553	109/18903	6.55976e-05	0.00139705	0.00111422	OAS1/IFIH1/OAS2/OAS3/LGALS9/HLA-E/ARID5A/MYD88/RIPK2/AKAP12/JAK2/IFNGR1/CLU/IL33/TLR3/MIF/HSPB1/BCL10/RIPK1/TMEM106A/TICAM1/STAT3	22
GO:1902532	negative regulation of intracellular signal transduction	72/1553	554/18903	6.64303e-05	0.00140985	0.00112443	GBP1/IFI35/NMI/STAT1/OPTN/DDIT4/DNAJA1/GRINA/DUSP5/DDX39B/TMSB4X/ERRFI1/DAB2/AIDA/DDIT3/MCL1/ABL2/ATF3/HIF1A/CLU/MET/BMP2/ACKR3/VGLL4/SOD2/DHX58/TMBIM6/PTGS2/XBP1/MAD2L1BP/UBE2B/CNKSR3/CIB1/NFE2L2/PDE10A/IRAK3/CARD19/IGBP1/YBX3/TNFAIP3/RCAN1/CREB3/MIF/DUSP1/HSPB1/ARMC10/CPNE1/VDAC2/CYLD/RELA/CD44/RIPK1/PLAUR/HTRA2/CAV1/RGS2/CDKN2D/TNIP1/FNIP1/SPRY1/PRKAA1/TPT1/SERPINE2/RNF149/NUP62/PTPN1/SNAI1/RO…	72
GO:0045953	negative regulation of natural killer cell mediated cytotoxicity	8/1553	19/18903	6.75577e-05	0.0014288	0.00113954	HLA-B/LGALS9/HLA-E/HLA-A/SERPINB9/HLA-F/MICA/GFER	8
GO:0097300	programmed necrotic cell death	14/1553	53/18903	6.80015e-05	0.00143123	0.00114148	RBCK1/CFLAR/MLKL/TLR3/BIRC3/YBX3/ALKBH7/CYLD/FAS/BIRC2/RIPK1/IPMK/CAV1/RNF31	14
GO:0032880	regulation of protein localization	101/1553	842/18903	6.81427e-05	0.00143123	0.00114148	IFI27/GBP1/TRIM22/SP100/PARP9/DTX3L/RSAD2/TRIM25/TRIM5/TRIM14/SQSTM1/DNAJA1/TRIM38/VEGFC/TRIM21/MYCBP2/SH3GLB1/STOM/TMBIM1/TRIM34/DAB2/RHBDF2/NDFIP1/UBE2J1/TMEM59/JAK2/UBE2D3/MAP2/LGALS3/RHOG/TGFB1/GLUL/HIF1A/LMAN1/RER1/GDI2/RBM22/RAB9A/DNAJC1/PTGS2/HAX1/CD81/SLC7A11/ANG/ZDHHC2/CTSD/OS9/UFM1/CIB1/FERMT2/RDX/ZPR1/STX3/FKBP1B/SNX3/TOMM7/ERLEC1/NLGN2/TXN/VPS28/BCAP31/GPC1/BBC3/TSG101/LMNA/RAB14/MESD…	101
GO:0006397	mRNA processing	67/1553	507/18903	7.11004e-05	0.00148822	0.00118694	PNPT1/ADAR/DDX39B/CIR1/LSM2/LGALS3/RBBP6/CTNNBL1/SAP18/FMR1/RBM7/RBM22/CMTR1/BUD31/THRAP3/SYF2/HNRNPF/AKAP8L/DDX5/PRDX6/ZPR1/ZCRB1/NSRP1/SNRPD2/SF3A2/HNRNPC/CDC73/QKI/RBM8A/SNW1/ZRSR2/KHDRBS1/NUDT21/ZFP36L1/MAGOHB/WBP4/CDC5L/SNRPA1/CNOT6L/LSM8/SNRNP27/XAB2/DDX17/RNPS1/SNRPB2/THOC2/SF3B6/SETX/SCNM1/NBDY/SF1/PLRG1/PRMT7/BCAS2/SF3B2/FXR1/CD2BP2/CDK9/SNU13/SRSF5/GEMIN6/PPIE/NPM1/RBMX2/SMNDC1/PUF60/FA…	67
GO:0032434	regulation of proteasomal ubiquitin-dependent protein catabolic process	26/1553	141/18903	7.52536e-05	0.001567	0.00124977	ANKIB1/RNF19B/DAB2/SDCBP/N4BP1/CLU/NUB1/BBS7/GABARAP/IL33/NFE2L2/TLK2/FZR1/BCAP31/ZFAND2A/CSNK1E/RPL11/CSNK1D/SUMO2/EIF3H/CAV1/RNF144A/PLK3/RAD23A/TRIB1/CAMLG	26
GO:0072595	maintenance of protein localization in organelle	12/1553	41/18903	7.53788e-05	0.001567	0.00124977	SP100/PML/KDELR2/HK2/KDELR1/RER1/OS9/TXN/MORC3/INSIG1/KDELR3/SYNE1	12
GO:0000045	autophagosome assembly	22/1553	110/18903	7.57307e-05	0.00156897	0.00125133	SH3GLB1/MAP1LC3B/STX12/ATG12/MAP1LC3A/CTSD/GABARAPL1/RAB3GAP1/CHMP4A/GABARAP/STX17/PIP4K2A/IFT20/SNX7/TCIRG1/RAB7A/STBD1/WIPI1/ATG3/RAB1A/ATG4B/SMURF1	22
GO:0006469	negative regulation of protein kinase activity	35/1553	216/18903	8.04394e-05	0.00166087	0.00132463	ADAR/GADD45A/DNAJA1/GADD45B/SNX6/ERRFI1/AIDA/BMP2/CDKN1A/VPS25/SNCA/FBXO7/IRAK3/NR2F2/TNFAIP3/DUSP1/HSPB1/TSG101/DBNDD2/TAF7/MVP/CAV1/RGS2/CDKN2D/SPRY1/HHEX/NUP62/PTPN1/CDKN1B/YWHAG/CDK5RAP3/TRIB1/DTNBP1/NPM1/AKT1S1	35
GO:0071826	ribonucleoprotein complex subunit organization	38/1553	242/18903	8.13464e-05	0.00167392	0.00133504	ADAR/DDX39B/LSM2/RPS27L/EIF3G/SNRPD2/SF3A2/CDC73/PTGES3/ZRSR2/NUDT21/EIF2S2/RPSA/EIF3I/EIF3E/RPL11/SNRPA1/EIF3H/MCTS1/EIF4H/RPL24/EIF3M/XAB2/RPL10/SNRPB2/SF3B6/SETX/SF1/PRMT7/SF3B2/RPS15/CD2BP2/SNU13/SRSF5/GEMIN6/RBMX2/PUF60/EIF3D	38
GO:0071356	cellular response to tumor necrosis factor	37/1553	234/18903	8.65376e-05	0.00177475	0.00141546	GBP1/STAT1/GBP2/CARD16/GBP3/NFKBIA/SPHK1/TMSB4X/LIMS1/TNFRSF1A/CASP4/TNFSF13B/AKAP12/JAK2/ZFP36/CASP1/XIAP/CIB1/NFE2L2/TNFRSF11A/BIRC3/YBX3/TNFAIP3/CXCL8/CPNE1/TRADD/ZFP36L1/CYLD/RELA/GFER/FAS/BIRC2/RIPK1/FOS/GATA3/RORA/CCL2	37
GO:1901798	positive regulation of signal transduction by p53 class mediator	10/1553	30/18903	8.84986e-05	0.00180888	0.00144267	PMAIP1/PML/MSX1/DDX5/HIC1/RPL11/RPL26/RPL37/RPS15/CDK5RAP3	10
GO:2001028	positive regulation of endothelial cell chemotaxis	7/1553	15/18903	8.8857e-05	0.00181013	0.00144367	LGMN/TMSB4X/MET/PRKD2/VEGFA/P2RX4/HSPB1	7
GO:0043112	receptor metabolic process	15/1553	61/18903	9.2589e-05	0.00187986	0.00149929	DTX3L/CHMP5/OPTN/LGMN/SH3GLB1/MVB12A/TGFB1/SNCA/ANXA2/FNTA/PTPN1/VAMP3/CAMLG/SMURF1/RAB29	15
GO:0030099	myeloid cell differentiation	56/1553	407/18903	9.33278e-05	0.00188857	0.00150623	ISG15/IRF7/IFI16/STAT1/ADAR/JUNB/PML/B2M/NFKBIA/INHBA/CITED2/BATF2/NDFIP1/ZBTB16/JAK2/ZFP36/IL15/TGFB1/CSF1/HSCB/HIF1A/RELB/HAX1/CD81/CEBPB/CD109/CIB1/ANXA2/TLR3/VEGFA/TNFRSF11A/CDC73/JUN/PIP4K2A/PIR/HOXA9/MEF2C/SBNO2/LTBR/ZFP36L1/NOTCH2/TCIRG1/BATF3/RIPK1/CREB1/ID2/LOX/FOS/PRKX/STAT3/ATP6AP1/GPR137B/NKAP/GATA3/CDK5RAP3/TRIB1	56
GO:0042325	regulation of phosphorylation	141/1553	1264/18903	9.56142e-05	0.00192843	0.00153803	HERC5/PARP14/PARP9/ADAR/CCND3/SQSTM1/GADD45A/DDIT4/DNAJA1/FGF5/GADD45B/STAT2/INHBA/SPHK1/SERTAD1/RICTOR/GDF15/NLRC5/VEGFC/SNX6/RIPK2/ERRFI1/NBN/DAB2/TNFRSF1A/TNFAIP8L3/SDCBP/JAK2/AIDA/HMGA2/NRP1/PGAM1/MAD2L2/IL15/SOCS3/TGFB1/CSF1/CCNL1/HIF1A/COPS8/CLU/MET/FMR1/BMP2/CCNA1/CDKN1A/LEPR/VEGFB/STK3/PTGS2/CSNK2B/ITGA5/HAX1/CD81/ANG/VPS25/SNCA/HUS1/PRKD2/PRKAG1/ACVRL1/EEF1A1/CD109/CNKSR3/CIB1/PROX1/FERM…	141
GO:2001056	positive regulation of cysteine-type endopeptidase activity	26/1553	143/18903	9.59582e-05	0.00192898	0.00153846	TNFSF10/IFI16/PMAIP1/PML/LGALS9/CFLAR/LGMN/RIPK2/JAK2/CASP1/SNCA/CTSD/MTCH1/BEX3/RPS27L/CASP10/BCL10/BCAP31/FAM162A/BCL2L13/BBC3/FAS/HTRA2/SMAD3/EGLN3/RHOA	26
GO:0070936	protein K48-linked ubiquitination	16/1553	68/18903	9.65158e-05	0.00193381	0.00154231	IFI27/NMI/DTX3L/TRIM38/UBE2D3/RNF115/UBE2A/UBE2B/GABARAP/TNFAIP3/BIRC2/UBE2R2/UBE2D2/RNF187/ZNRF2/UBE2E3	16
GO:0031667	response to nutrient levels	63/1553	474/18903	9.79058e-05	0.00195523	0.0015594	EIF2AK2/HMOX1/IFI16/STAT1/PLIN2/TRIM25/PMAIP1/CD68/STC1/UPP1/ADM/RICTOR/STC2/GDF15/ATF4/SH3GLB1/GCLM/MAP1LC3B/RRAGC/DDIT3/STK24/ZFP36/ATF3/IL15/GLUL/CDKN1A/SOD2/PTGS2/XBP1/MAP1LC3A/GABARAPL1/NQO1/PRKAG1/GABARAP/CHSY1/PROX1/EIF2A/LAMP2/CXCL10/NFE2L2/TNFRSF11A/FKBP1B/DNAJC15/SNW1/USP33/BCL10/NUCB2/PDK4/POR/FAS/USF1/CDKN2D/FNIP1/FOS/KAT5/PRKAA1/PRKAB2/ITGA2/TXN2/WIPI1/PLIN3/CPT1A/GNAI2	63
GO:0070423	nucleotide-binding oligomerization domain containing signaling pathway	9/1553	25/18903	0.000101218	0.00201476	0.00160688	NFKBIA/RIPK2/SLC15A3/XIAP/BIRC3/TNFAIP3/CYLD/RELA/BIRC2	9
GO:0008285	negative regulation of cell population proliferation	95/1553	790/18903	0.000101718	0.00201812	0.00160956	IFIT3/EIF2AK2/HMOX1/IFI35/NMI/STAT1/FTH1/IRF1/PARP10/PML/LGALS9/B2M/INHBA/BTG3/IFITM1/ADM/PMP22/NDRG1/CD9/CITED2/DAB2/NDFIP1/ZBTB16/JAK2/TGFB1I1/IL4I1/KLF9/AIMP1/IL15/TGFB1/ATRAID/COPS8/BMP2/CDKN1A/MSX1/ACKR3/VGLL4/STK3/SOD2/PTGS2/CAV2/CSNK2B/PRKRA/ANG/S100A11/CEBPB/ACVRL1/ARG2/CD109/CIB1/PROX1/BRCA2/IL33/IGFBP3/FLT1/CDC73/JUN/SDC4/NR2F2/TNFAIP3/MEF2C/DUSP1/CXCL8/ADAMTS1/GNA13/FOSL1/CD274/BTG1/TS…	95
GO:0002716	negative regulation of natural killer cell mediated immunity	8/1553	20/18903	0.000104502	0.00205994	0.00164291	HLA-B/LGALS9/HLA-E/HLA-A/SERPINB9/HLA-F/MICA/GFER	8
GO:0060339	negative regulation of type I interferon-mediated signaling pathway	8/1553	20/18903	0.000104502	0.00205994	0.00164291	ISG15/OAS1/USP18/OAS3/SAMHD1/ADAR/STAT2/NLRC5	8
GO:0042326	negative regulation of phosphorylation	53/1553	381/18903	0.000107001	0.00210241	0.00167678	PARP14/ADAR/GADD45A/DDIT4/DNAJA1/GADD45B/INHBA/SNX6/ERRFI1/AIDA/SOCS3/TGFB1/BMP2/CDKN1A/VPS25/SNCA/CD109/CNKSR3/CIB1/FBXO7/IGFBP3/IRAK3/FKBP8/JUN/PIP4K2A/NR2F2/TNFAIP3/DUSP1/SPAG9/HSPB1/TSG101/DBNDD2/TAF7/GRB10/MVP/CAV1/RGS2/CDKN2D/SPRY1/HHEX/STAT3/WASHC1/NUP62/PARD3/PTPN1/CDKN1B/YWHAG/CDK5RAP3/TRIB1/DTNBP1/SIRPA/NPM1/AKT1S1	53
GO:0061008	hepaticobiliary system development	26/1553	144/18903	0.000108109	0.00211733	0.00168868	HMOX1/PNPT1/MDK/CFLAR/CITED2/ARID5B/MET/SOD2/XBP1/SOX17/CEBPB/ANXA1/PROX1/UPF2/JUN/TNFAIP3/RELA/NOTCH2/GFER/SMAD3/ITGA2/CDK5RAP3/SRSF5/CPT1A/ARF6/NPHP3	26
GO:0032760	positive regulation of tumor necrosis factor production	21/1553	105/18903	0.00010929	0.00213361	0.00170167	OAS1/IFIH1/OAS2/OAS3/LGALS9/HLA-E/ARID5A/MYD88/RIPK2/AKAP12/JAK2/IFNGR1/CLU/IL33/TLR3/MIF/HSPB1/RIPK1/TMEM106A/TICAM1/STAT3	21
GO:0006401	RNA catabolic process	44/1553	299/18903	0.000111594	0.00217163	0.00173199	OAS2/PNPT1/ISG20/HELZ2/ZC3HAV1/TENT5A/MYD88/PATL1/SSB/IGF2BP3/GTPBP1/LSM2/VIM/ZFP36/DCP1A/FMR1/RBM7/POLR2G/XRN1/THRAP3/PAIP1/ZCCHC7/ANG/DDX5/UPF2/GAS5/ZPR1/TUT7/HNRNPC/RNH1/RBM8A/SLFN12/YBX3/MOV10/NOCT/ZFP36L1/MAGOHB/EIF3E/CNOT6L/PELO/RNPS1/NBDY/FXR1/NPM1	44
GO:0006809	nitric oxide biosynthetic process	17/1553	76/18903	0.000115876	0.00224778	0.00179272	CD47/JAK2/GCH1/CLU/SOD2/PTGS2/NQO1/ARG2/P2RX4/RAC1/DDAH2/TICAM1/CAV1/SMAD3/PTGIS/RORA/SIRPA	17
GO:0019884	antigen processing and presentation of exogenous antigen	13/1553	49/18903	0.000117012	0.00226261	0.00180455	TAP1/B2M/HLA-E/TAP2/HLA-A/LGMN/LNPEP/CTSL/PSME1/CTSS/HLA-F/CTSD/IFI30	13
GO:0007040	lysosome organization	20/1553	98/18903	0.00011803	0.00226789	0.00180877	CHMP5/SCARB2/RNASEK/ATP6V0B/GRN/ARL8B/CHMP4A/ATP6V1F/ATP6V0C/SNAPIN/RAB14/CHMP2A/TCIRG1/RAB7A/HEXB/ATP6AP1/TMEM106B/GAA/TPP1/SRPX	20
GO:0080171	lytic vacuole organization	20/1553	98/18903	0.00011803	0.00226789	0.00180877	CHMP5/SCARB2/RNASEK/ATP6V0B/GRN/ARL8B/CHMP4A/ATP6V1F/ATP6V0C/SNAPIN/RAB14/CHMP2A/TCIRG1/RAB7A/HEXB/ATP6AP1/TMEM106B/GAA/TPP1/SRPX	20
GO:0009144	purine nucleoside triphosphate metabolic process	38/1553	247/18903	0.000126205	0.00241561	0.00192658	SAMHD1/DDIT4/NT5E/TMSB4X/GTPBP1/HK2/PGAM1/GNAI3/TGFB1/GAPDH/HIF1A/ATP6V1B2/GIMAP7/NDUFV2/NDUFB5/PRKAG1/ATP6V0C/NDUFA9/NDUFC1/NDUFS4/ALDOA/NDUFB4/ATP1B1/ATP5MC2/ENO2/ATP5F1C/AK2/PRXL2C/NDUFV3/PRKAA1/NME7/ATP5F1D/STAT3/DMAC2L/NDUFS2/ATP5F1E/NDUFB6/RHOA	38
GO:0007167	enzyme-linked receptor protein signaling pathway	116/1553	1010/18903	0.000126511	0.00241561	0.00192658	IFI6/CCND3/PML/DDIT4/RALA/FGF5/INHBA/LGMN/GDF15/CITED2/VEGFC/LNPEP/SNX6/ERRFI1/DAB2/RHBDF2/TIPARP/SDCBP/JAK2/UBE2D3/RNF115/TGFB1I1/MVB12A/VIM/NRP1/LIFR/ARID5B/SAP30/SOCS3/SUB1/TGFB1/CSF1/FST/HIF1A/MET/BMP2/CHURC1/MSX1/SPART/VEGFB/CAV2/CSNK2B/NRP2/USP15/ITGA5/VPS25/SNCA/PRKD2/DDX5/ACVRL1/XIAP/RGMB/AP3S1/CD109/OSMR/FERMT2/AXL/IGFBP3/VEGFA/FLT1/FKBP8/JUN/JAK1/PIP4K2A/IFT20/RAC1/SNW1/FNTA/HSPB1/FOXC1…	116
GO:2000630	positive regulation of miRNA metabolic process	14/1553	56/18903	0.000130022	0.00247489	0.00197385	PNPT1/TEAD1/TGFB1/HIF1A/NR3C1/BMP2/GAS5/JUN/FOSL1/RELA/FOS/SMAD3/STAT3/GATA3	14
GO:1901701	cellular response to oxygen-containing compound	136/1553	1220/18903	0.000131401	0.00248601	0.00198272	STAT1/CHMP5/CARD16/CCND3/TRIM5/SERPINE1/DDIT4/CD68/STC1/CMPK2/CFLAR/NFKBIA/INHBA/SPHK1/ARID5A/TGM2/LGMN/GDF15/MYD88/CXCL11/SNX6/RIPK2/ATF4/ERRFI1/GCLM/CASP4/ICAM1/RRAGC/JAK2/OSER1/VIM/GCH1/KLF9/ABL2/ZFP36/GNAI3/IL15/SOCS3/TGFB1/HIF1A/RAB13/ESD/MET/NR3C1/XRN1/CALCRL/SOD2/PTGS2/CAV2/XBP1/CASP1/MAP1LC3A/KLF3/GNAS/CPEB2/SNCA/CEBPB/ANXA1/NQO1/CD55/AKR1A1/AP3S1/LAMTOR4/CACNA2D1/CXCL10/AXL/NFE2L2/P2RX4/…	136
GO:0007034	vacuolar transport	28/1553	162/18903	0.000131423	0.00248601	0.00198272	DTX3L/CHMP5/SCARB2/ANKFY1/NDFIP1/TMEM50A/MVB12A/CLU/PSAP/VPS25/GRN/PLEKHF1/ARL8B/CHMP4A/AP3S1/LAMP2/VPS28/SNAPIN/TSG101/CHMP2A/RAB7A/VPS37A/STX8/NPC1/TMEM106B/PLEKHF2/SMURF1/STAM2	28
GO:0002521	leukocyte differentiation	75/1553	596/18903	0.000134073	0.0025283	0.00201645	IRF7/IFI16/HLA-B/RSAD2/IRF1/JUNB/LGALS9/B2M/IL15RA/MDK/INHBA/CITED2/RIPK2/BATF2/CTSL/NDFIP1/TNFSF13B/ZBTB16/KLF6/IL4I1/IRF2BP2/RRAS/PNP/IL15/KDELR1/TGFB1/CSF1/NFIL3/LGALS1/RELB/AZI2/LEPR/XBP1/HAX1/CD81/CEBPB/ANXA1/CD109/ANXA2/PPP2R3C/TLR3/FBXO7/AXL/VEGFA/TNFRSF11A/JUN/PIR/SBNO2/LTBR/BCL3/PRELID1/ZFP36L1/RPL22/NOTCH2/TCIRG1/BATF3/RIPK1/CREB1/ID2/FNIP1/FOS/KAT5/HHEX/STAT3/DNAJB9/ATP6AP1/GPR137B/NKA…	75
GO:0001933	negative regulation of protein phosphorylation	48/1553	338/18903	0.000134869	0.00252867	0.00201675	PARP14/ADAR/GADD45A/DDIT4/DNAJA1/GADD45B/SNX6/ERRFI1/AIDA/SOCS3/TGFB1/BMP2/CDKN1A/VPS25/SNCA/CD109/CNKSR3/CIB1/FBXO7/IGFBP3/IRAK3/FKBP8/JUN/NR2F2/TNFAIP3/DUSP1/SPAG9/HSPB1/TSG101/DBNDD2/TAF7/MVP/CAV1/RGS2/CDKN2D/SPRY1/HHEX/NUP62/PARD3/PTPN1/CDKN1B/YWHAG/CDK5RAP3/TRIB1/DTNBP1/SIRPA/NPM1/AKT1S1	48
GO:0002698	negative regulation of immune effector process	23/1553	122/18903	0.000135339	0.00252867	0.00201675	HMOX1/BST2/HLA-B/LGALS9/HLA-E/HLA-A/CD47/NDFIP1/SERPINB9/IL4I1/LGALS3/TGFB1/HLA-F/CD59/TMBIM6/ANXA1/GRN/CD55/IL33/AXL/IRAK3/MICA/GFER	23
GO:0022904	respiratory electron transport chain	23/1553	122/18903	0.000135339	0.00252867	0.00201675	COA6/SOD2/SNCA/NDUFV2/NDUFB5/NDUFA9/NDUFC1/NDUFS4/NDUFB4/COX6B1/DNAJC15/COX8A/NDUFV3/COX7B/COX7C/COX6A1/UQCRB/COX7A2/ETFB/NDUFS2/COX7A2L/GHITM/NDUFB6	23
GO:0006913	nucleocytoplasmic transport	47/1553	329/18903	0.000136741	0.0025389	0.0020249	IFI27/SP100/PML/SQSTM1/NFKBIA/MX2/DDX39B/WASHC4/SSB/LZTS2/FYTTD1/ENY2/JAK2/TGFB1/CDKN1A/RBM22/AKIRIN2/STK3/PTGS2/HTATIP2/AKAP8L/PRKAG1/UFM1/UPF2/ZPR1/CHTOP/RBM8A/TXN/KHDRBS1/BCL3/SARNP/LMNA/MAGOHB/TNPO1/UBE2I/HHEX/THOC2/SMAD3/STAT3/NUP62/NMD3/RPS15/NPM1/SDAD1/NUP37/SMURF1/AGFG1	47
GO:0051169	nuclear transport	47/1553	329/18903	0.000136741	0.0025389	0.0020249	IFI27/SP100/PML/SQSTM1/NFKBIA/MX2/DDX39B/WASHC4/SSB/LZTS2/FYTTD1/ENY2/JAK2/TGFB1/CDKN1A/RBM22/AKIRIN2/STK3/PTGS2/HTATIP2/AKAP8L/PRKAG1/UFM1/UPF2/ZPR1/CHTOP/RBM8A/TXN/KHDRBS1/BCL3/SARNP/LMNA/MAGOHB/TNPO1/UBE2I/HHEX/THOC2/SMAD3/STAT3/NUP62/NMD3/RPS15/NPM1/SDAD1/NUP37/SMURF1/AGFG1	47
GO:0031663	lipopolysaccharide-mediated signaling pathway	15/1553	63/18903	0.000137136	0.0025389	0.0020249	CARD16/TRIM5/NFKBIA/MYD88/RIPK2/TGFB1/CD55/TNFAIP3/MIF/BCL10/NFKBIL1/TICAM1/PRKCE/CCL2/TRIB1	15
GO:0006974	cellular response to DNA damage stimulus	103/1553	879/18903	0.000142969	0.00262607	0.00209443	HMOX1/IRF7/SP100/IFI16/PARP9/SAMHD1/DTX3L/PMAIP1/PARP10/PML/GADD45A/DDIT4/SHISA5/PPP1R15A/SMARCA5/NDRG1/DDX39B/NBN/TNFRSF1A/FBXO6/ENY2/TMEM109/FAM111A/UBE2D3/DDIT3/HMGA2/RBBP6/MCL1/MAD2L2/PARP4/MASTL/CLU/FMR1/CDKN1A/MSX1/ACKR3/UBE2A/CINP/SOD2/SYF2/CHD2/HUS1/UBE2B/DDX5/XIAP/SWI5/CIB1/BRCA2/POLD4/CUL4B/RPS27L/HMGN1/TLK2/FNIP2/MIF/MICA/SNW1/FZR1/RIF1/BCL3/PHF1/ALKBH7/RNF138/MRGBP/HIC1/NSMCE1/TAF7/CS…	103
GO:0035751	regulation of lysosomal lumen pH	9/1553	26/18903	0.000143569	0.00262607	0.00209443	RNASEK/ATP6V0B/GRN/ATP6V1F/ATP6V0C/SNAPIN/TCIRG1/ATP6AP1/TMEM106B	9
GO:0035872	nucleotide-binding domain, leucine rich repeat containing receptor signaling pathway	9/1553	26/18903	0.000143569	0.00262607	0.00209443	NFKBIA/RIPK2/SLC15A3/XIAP/BIRC3/TNFAIP3/CYLD/RELA/BIRC2	9
GO:1903901	negative regulation of viral life cycle	9/1553	26/18903	0.000143569	0.00262607	0.00209443	BST2/LY6E/IFITM3/TRIM25/TRIM5/IFITM1/IFITM2/TRIM26/SNX3	9
GO:0001732	formation of cytoplasmic translation initiation complex	7/1553	16/18903	0.000146771	0.00266338	0.00212419	EIF3G/EIF2S2/EIF3I/EIF3E/EIF3H/EIF3M/EIF3D	7
GO:0061684	chaperone-mediated autophagy	7/1553	16/18903	0.000146771	0.00266338	0.00212419	CLU/SNCA/EEF1A1/LAMP2/EEF1A2/CTSA/PLK3	7
GO:0033673	negative regulation of kinase activity	37/1553	240/18903	0.000147358	0.00266338	0.00212419	ADAR/GADD45A/DNAJA1/GADD45B/SNX6/ERRFI1/AIDA/BMP2/CDKN1A/VPS25/SNCA/FBXO7/IRAK3/PIP4K2A/NR2F2/TNFAIP3/DUSP1/HSPB1/TSG101/DBNDD2/TAF7/MVP/CAV1/RGS2/CDKN2D/SPRY1/HHEX/WASHC1/NUP62/PTPN1/CDKN1B/YWHAG/CDK5RAP3/TRIB1/DTNBP1/NPM1/AKT1S1	37
GO:0045333	cellular respiration	37/1553	240/18903	0.000147358	0.00266338	0.00212419	PNPT1/HIF1A/COA6/CISD1/SOD2/SNCA/NDUFV2/NDUFB5/NDUFA9/NDUFC1/NDUFS4/PANK2/NDUFB4/COX6B1/DNAJC15/COX8A/ATP5F1C/CHCHD5/PRELID1/IDH3G/NDUFV3/COX7B/COX7C/MDH2/COX6A1/UQCRB/ATP5F1D/COQ10B/COX7A2/ETFB/NDUFS2/COX7A2L/ATP5F1E/GHITM/NDUFB6/RHOA/BLOC1S1	37
GO:0009141	nucleoside triphosphate metabolic process	40/1553	267/18903	0.000152455	0.00274735	0.00219116	SAMHD1/DDIT4/CMPK2/NT5E/TMSB4X/GTPBP1/HK2/PGAM1/GNAI3/TGFB1/GAPDH/HIF1A/ATP6V1B2/GIMAP7/NDUFV2/NDUFB5/PRKAG1/ATP6V0C/NDUFA9/NDUFC1/NDUFS4/ALDOA/NDUFB4/ATP1B1/ATP5MC2/ENO2/ATP5F1C/AK2/TBPL1/PRXL2C/NDUFV3/PRKAA1/NME7/ATP5F1D/STAT3/DMAC2L/NDUFS2/ATP5F1E/NDUFB6/RHOA	40
GO:0008625	extrinsic apoptotic signaling pathway via death domain receptors	18/1553	85/18903	0.000155693	0.00279742	0.00223109	HMOX1/SP100/PMAIP1/SERPINE1/CFLAR/TMBIM1/TNFRSF1A/ICAM1/LGALS3/ATF3/STK3/BEX3/GABARAP/TNFAIP3/TRADD/DEDD/PEA15/BLOC1S2	18
GO:0070997	neuron death	51/1553	368/18903	0.000157179	0.00281581	0.00224576	HMOX1/NCOA7/DDIT4/MDK/LGMN/CASP7/SNX6/ATF4/GCLM/JAK2/DDIT3/NRP1/MCL1/CSF1/GAPDH/HLA-F/HIF1A/CLU/NR3C1/SOD2/TMBIM6/SLC7A11/SNCA/CEBPB/NQO1/GRN/GBE1/XIAP/CHMP4A/FBXO7/ZPR1/AXL/JUN/MEF2C/ENO2/FAM162A/GFER/FAS/HTRA2/PIGT/PICALM/FOS/RRAS2/TMEM259/EGLN3/GATA3/CCL2/DTNBP1/AKT1S1/RHOA/RAB29	51
GO:0019080	viral gene expression	20/1553	100/18903	0.000157837	0.00281931	0.00224855	PARP9/SHFL/IFITM3/PARP10/TRIM14/TRIM21/SSB/HMGA2/ZFP36/ATG12/EIF3G/GTF2B/JUN/SNW1/USF1/MCTS1/MGAT1/CDK9/SPCS3/EIF3D	20
GO:0072665	protein localization to vacuole	17/1553	78/18903	0.000162516	0.00289439	0.00230843	GBP1/SCARB2/SH3GLB1/MVB12A/CLU/CD81/VPS25/LAMTOR4/LAMP2/TNFAIP3/VPS28/TSG101/RAB7A/VPS37A/GPR137B/SMURF1/STAM2	17
GO:0051100	negative regulation of binding	28/1553	164/18903	0.000163046	0.00289538	0.00230921	IFIT1/HMOX1/IFIT2/SP100/IFI16/CARD16/B2M/NFKBIA/TMSB4X/DAB2/JAK2/DDIT3/HMGA2/MAP2/MAD2L2/C4orf3/CDKN1A/MSX1/TMBIM6/GTF2F1/JUN/USP33/CPNE1/MITD1/CSNK1E/CAV1/SUMO3/DTNBP1	28
GO:0090398	cellular senescence	21/1553	108/18903	0.000165958	0.00293851	0.00234362	PNPT1/PML/B2M/CITED2/HMGA2/CDKN1A/NEK6/ARG2/BRCA2/MIF/FZR1/LMNA/CGAS/ID2/KAT5/ZNF277/NUP62/HMGA1/CDKN1B/MORC3/NPM1	21
GO:0002819	regulation of adaptive immune response	32/1553	198/18903	0.000167385	0.00295519	0.00235692	IRF7/HLA-B/RSAD2/IRF1/JUNB/B2M/HLA-E/TAP2/HLA-A/ARID5A/RIPK2/NECTIN2/NDFIP1/TNFSF13B/JAK2/IL4I1/MAD2L2/IL1RL1/TGFB1/HLA-F/AKIRIN2/CD81/ANXA1/PLA2G4A/CD55/IL33/TNFAIP3/MEF2C/RIF1/CD274/GATA3/STX7	32
GO:0009895	negative regulation of catabolic process	47/1553	332/18903	0.000169786	0.00296714	0.00236645	HMOX1/PML/TENT5A/DDIT4/MYD88/MYCBP2/IGF2BP3/SDCBP/N4BP1/USP25/TIMP1/MCL1/ZFP36/MAD2L2/ATRAID/MET/FMR1/LEPR/CST3/THRAP3/PAIP1/SNCA/NQO1/CHMP4A/PSMF1/ANXA2/IRAK3/HNRNPC/SNX3/TLK2/YBX3/NOCT/RELA/RPL11/DEDD/EIF3H/PRKAA1/SERPINE2/SMAD3/STAT3/WASHC1/CTSA/NPC1/CRTC3/TIMP2/CDK5RAP3/CAMLG	47
GO:0000422	autophagy of mitochondrion	19/1553	93/18903	0.000170497	0.00296714	0.00236645	SQSTM1/OPTN/MAP1LC3B/HK2/ATG12/HIF1A/MAP1LC3A/HAX1/GABARAPL1/GABARAP/FBXO7/VDAC1/TOMM7/SNX7/HTRA2/WIPI1/ATG3/FUNDC2/ATG4B	19
GO:0019646	aerobic electron transport chain	19/1553	93/18903	0.000170497	0.00296714	0.00236645	SNCA/NDUFV2/NDUFB5/NDUFA9/NDUFC1/NDUFS4/NDUFB4/COX6B1/DNAJC15/COX8A/NDUFV3/COX7B/COX7C/COX6A1/UQCRB/COX7A2/NDUFS2/COX7A2L/NDUFB6	19
GO:0061726	mitochondrion disassembly	19/1553	93/18903	0.000170497	0.00296714	0.00236645	SQSTM1/OPTN/MAP1LC3B/HK2/ATG12/HIF1A/MAP1LC3A/HAX1/GABARAPL1/GABARAP/FBXO7/VDAC1/TOMM7/SNX7/HTRA2/WIPI1/ATG3/FUNDC2/ATG4B	19
GO:2000106	regulation of leukocyte apoptotic process	19/1553	93/18903	0.000170497	0.00296714	0.00236645	IRF7/LGALS9/LGALS3/HIF1A/SLC7A11/ANXA1/PRKD2/ARG2/AXL/GIMAP8/MEF2C/MIF/BCL10/BCL3/PRELID1/CD274/FNIP1/TSC22D3/ZC3H8	19
GO:0044270	cellular nitrogen compound catabolic process	62/1553	474/18903	0.000173954	0.00301867	0.00240755	HMOX1/OAS2/PNPT1/ISG20/SAMHD1/HELZ2/ZC3HAV1/CNP/TENT5A/UPP1/NT5E/MYD88/PATL1/SSB/IGF2BP3/GTPBP1/LSM2/VIM/IL4I1/ZFP36/PNP/DCP1A/FMR1/RBM7/POLR2G/XRN1/THRAP3/PAIP1/ZCCHC7/ANG/BLVRB/DDX5/TYMP/UPF2/GAS5/ZPR1/PDE10A/TUT7/HNRNPC/APOBEC3F/RNH1/RBM8A/SLFN12/YBX3/MOV10/APOBEC3G/NIT1/NOCT/CDADC1/ZFP36L1/MAGOHB/POR/EIF3E/CNOT6L/PELO/MGAT1/RNPS1/DPYD/NBDY/FXR1/GALT/NPM1	62
GO:0009205	purine ribonucleoside triphosphate metabolic process	37/1553	242/18903	0.000174907	0.00302659	0.00241386	DDIT4/NT5E/TMSB4X/GTPBP1/HK2/PGAM1/GNAI3/TGFB1/GAPDH/HIF1A/ATP6V1B2/GIMAP7/NDUFV2/NDUFB5/PRKAG1/ATP6V0C/NDUFA9/NDUFC1/NDUFS4/ALDOA/NDUFB4/ATP1B1/ATP5MC2/ENO2/ATP5F1C/AK2/PRXL2C/NDUFV3/PRKAA1/NME7/ATP5F1D/STAT3/DMAC2L/NDUFS2/ATP5F1E/NDUFB6/RHOA	37
GO:0000122	negative regulation of transcription by RNA polymerase II	110/1553	956/18903	0.0001757	0.00303169	0.00241793	IFI27/IRF7/SP100/IFI16/PARP9/STAT1/CCND3/SQSTM1/GADD45A/IRF2/ARID5A/HOXD8/TGIF1/CITED2/ATF4/DAB2/CIR1/ZBTB16/SDCBP/UBE2D3/DDIT3/JAZF1/HMGA2/TLE4/IRF2BP2/ZFP36/BHLHE40/ARID5B/ATF3/MIER1/MAD2L2/SAP30/MAFF/NFIL3/FST/NR3C1/BMP2/DRAP1/MSX1/ZFPM2/AKIRIN2/TMBIM6/KLF3/ETV7/SNCA/CEBPB/DDX5/YEATS2/PROX1/IL33/VEGFA/MAGED2/CDC73/JUN/IGBP1/NR2F2/YBX3/FNIP2/MEF2C/TXN/SNW1/TFEC/KHDRBS1/CGGBP1/IRF2BPL/FOXC1/RIF1…	110
GO:0051168	nuclear export	28/1553	165/18903	0.000181269	0.00311896	0.00248754	IFI27/SP100/DDX39B/WASHC4/SSB/LZTS2/FYTTD1/ENY2/TGFB1/RBM22/AKAP8L/UPF2/CHTOP/RBM8A/TXN/KHDRBS1/SARNP/MAGOHB/UBE2I/HHEX/THOC2/NUP62/NMD3/RPS15/NPM1/SDAD1/SMURF1/AGFG1	28
GO:0015980	energy derivation by oxidation of organic compounds	47/1553	333/18903	0.00018231	0.00311951	0.00248797	PNPT1/PPP1R3B/HIF1A/COA6/CISD1/LEPR/SOD2/GYG1/SNCA/NDUFV2/GABARAPL1/NDUFB5/GBE1/ACADVL/NDUFA9/NDUFC1/NDUFS4/PANK2/NDUFB4/PTGES3/COX6B1/DNAJC15/COX8A/ATP5F1C/CHCHD5/PRELID1/PPP1R2/IDH3G/NDUFV3/COX7B/STBD1/COX7C/MDH2/COX6A1/UQCRB/ATP5F1D/COQ10B/GAA/COX7A2/ETFB/NDUFS2/COX7A2L/ATP5F1E/GHITM/NDUFB6/RHOA/BLOC1S1	47
GO:0140289	protein mono-ADP-ribosylation	6/1553	12/18903	0.000182326	0.00311951	0.00248797	PARP14/PARP9/PARP12/PARP10/TIPARP/PARP4	6
GO:0001961	positive regulation of cytokine-mediated signaling pathway	14/1553	58/18903	0.000194499	0.00329794	0.00263028	IRF7/PARP14/PARP9/TRIM56/NLRC5/RIPK2/CASP4/CSF1/HIF1A/CASP1/AXL/CPNE1/RIPK1/AGPAT2	14
GO:1905037	autophagosome organization	22/1553	117/18903	0.000194949	0.00329794	0.00263028	SH3GLB1/MAP1LC3B/STX12/ATG12/MAP1LC3A/CTSD/GABARAPL1/RAB3GAP1/CHMP4A/GABARAP/STX17/PIP4K2A/IFT20/SNX7/TCIRG1/RAB7A/STBD1/WIPI1/ATG3/RAB1A/ATG4B/SMURF1	22
GO:0034655	nucleobase-containing compound catabolic process	57/1553	428/18903	0.00019544	0.00329794	0.00263028	OAS2/PNPT1/ISG20/SAMHD1/HELZ2/ZC3HAV1/CNP/TENT5A/UPP1/NT5E/MYD88/PATL1/SSB/IGF2BP3/GTPBP1/LSM2/VIM/ZFP36/PNP/DCP1A/FMR1/RBM7/POLR2G/XRN1/THRAP3/PAIP1/ZCCHC7/ANG/DDX5/TYMP/UPF2/GAS5/ZPR1/PDE10A/TUT7/HNRNPC/APOBEC3F/RNH1/RBM8A/SLFN12/YBX3/MOV10/APOBEC3G/NOCT/CDADC1/ZFP36L1/MAGOHB/EIF3E/CNOT6L/PELO/MGAT1/RNPS1/DPYD/NBDY/FXR1/GALT/NPM1	57
GO:0001889	liver development	25/1553	141/18903	0.000195462	0.00329794	0.00263028	HMOX1/PNPT1/MDK/CFLAR/CITED2/ARID5B/MET/SOD2/XBP1/CEBPB/ANXA1/PROX1/UPF2/JUN/TNFAIP3/RELA/NOTCH2/GFER/SMAD3/ITGA2/CDK5RAP3/SRSF5/CPT1A/ARF6/NPHP3	25
GO:0070555	response to interleukin-1	25/1553	141/18903	0.000195462	0.00329794	0.00263028	GBP1/GBP2/LGALS9/GBP3/MYD88/RIPK2/CD47/AKAP12/HIF1A/SNCA/CEBPB/ANXA1/VRK2/IRAK3/TNFRSF11A/IGBP1/CXCL8/TOLLIP/RELA/OTUD4/PTGIS/TNIP2/RORA/CCL2/SIRPA	25
GO:0043280	positive regulation of cysteine-type endopeptidase activity involved in apoptotic process	23/1553	125/18903	0.000197315	0.00332002	0.00264789	TNFSF10/PMAIP1/PML/LGALS9/CFLAR/JAK2/CASP1/SNCA/CTSD/MTCH1/BEX3/RPS27L/CASP10/BCL10/BCAP31/FAM162A/BCL2L13/BBC3/FAS/HTRA2/SMAD3/EGLN3/RHOA	23
GO:0060760	positive regulation of response to cytokine stimulus	15/1553	65/18903	0.000199225	0.00334236	0.00266571	IFIH1/IRF7/PARP14/PARP9/TRIM56/NLRC5/RIPK2/CASP4/CSF1/HIF1A/CASP1/AXL/CPNE1/RIPK1/AGPAT2	15
GO:0032511	late endosome to vacuole transport via multivesicular body sorting pathway	9/1553	27/18903	0.00019974	0.00334236	0.00266571	CHMP5/TMEM50A/MVB12A/VPS25/CHMP4A/VPS28/TSG101/VPS37A/STAM2	9
GO:0043620	regulation of DNA-templated transcription in response to stress	12/1553	45/18903	0.000201709	0.00335686	0.00267727	HMOX1/CITED2/ATF4/DDIT3/ATF3/HIF1A/TMBIM6/CEBPB/VEGFA/NFE2L2/JUN/RELA	12
GO:0062208	positive regulation of pattern recognition receptor signaling pathway	12/1553	45/18903	0.000201709	0.00335686	0.00267727	IFI35/RSAD2/DDX60/OASL/SLC15A3/DHX58/USP15/TLR3/FLOT1/NINJ1/CAV1/WDFY1	12
GO:0032870	cellular response to hormone stimulus	74/1553	595/18903	0.000212871	0.00353297	0.00281773	STAT1/CCND3/DDIT4/DNAJA1/STC1/CFLAR/INHBA/ARID5A/GDF15/LMO2/CTSL/ERRFI1/GCLM/DAB2/SERPINB9/JAK2/KLF9/ZFP36/CTSS/SOCS3/CSF1/RAB13/NR3C1/LEPR/CAV2/CSNK2B/XBP1/CTSB/CPEB2/ANXA1/DDX5/AP3S1/WBP2/UFM1/RDX/NFE2L2/TMF1/UFSP2/GOT1/JAK1/PIP4K2A/PTGES3/MEF2C/BCAR1/PDK4/ZFP36L1/AGTRAP/RELA/NR3C2/POR/TAF7/NR4A1/GRB10/ZNF106/ACVR1/CAV1/USF1/DENND4C/FOS/PRKAA1/DDX17/STAT3/NPC1/PTPN1/PTPRA/PRKCE/SNX5/TFPI/INSIG1…	74
GO:0046700	heterocycle catabolic process	61/1553	468/18903	0.000215261	0.00355465	0.00283502	HMOX1/OAS2/PNPT1/ISG20/SAMHD1/HELZ2/ZC3HAV1/CNP/TENT5A/UPP1/NT5E/MYD88/PATL1/SSB/IGF2BP3/GTPBP1/LSM2/VIM/IL4I1/ZFP36/PNP/DCP1A/FMR1/RBM7/POLR2G/XRN1/THRAP3/PAIP1/ZCCHC7/ANG/BLVRB/DDX5/TYMP/UPF2/GAS5/ZPR1/NFE2L2/PDE10A/TUT7/HNRNPC/APOBEC3F/RNH1/RBM8A/SLFN12/YBX3/MOV10/APOBEC3G/NOCT/CDADC1/ZFP36L1/MAGOHB/EIF3E/CNOT6L/PELO/MGAT1/RNPS1/DPYD/NBDY/FXR1/GALT/NPM1	61
GO:0043618	regulation of transcription from RNA polymerase II promoter in response to stress	11/1553	39/18903	0.000215345	0.00355465	0.00283502	HMOX1/CITED2/ATF4/DDIT3/ATF3/HIF1A/TMBIM6/CEBPB/VEGFA/NFE2L2/JUN	11
GO:2000060	positive regulation of ubiquitin-dependent protein catabolic process	21/1553	110/18903	0.000216848	0.00356978	0.00284709	ANKIB1/RNF19B/DAB2/CLU/NUB1/BBS7/GABARAP/IL33/NFE2L2/FZR1/BCAP31/ZFAND2A/CSNK1E/CSNK1D/SUMO2/CAV1/RNF144A/PLK3/RAD23A/TRIB1/SMURF1	21
GO:1903050	regulation of proteolysis involved in protein catabolic process	35/1553	227/18903	0.000219077	0.00359676	0.00286861	PML/PSME2/ANKIB1/RNF19B/PSME1/DAB2/SDCBP/N4BP1/USP25/CLU/FMR1/NUB1/BBS7/GABARAP/PSMF1/IL33/NFE2L2/TMF1/TLK2/FZR1/BCAP31/ZFAND2A/CSNK1E/RPL11/CSNK1D/SUMO2/EIF3H/CAV1/RNF144A/TMEM259/PLK3/RAD23A/TRIB1/CAMLG/SMURF1	35
GO:0002718	regulation of cytokine production involved in immune response	22/1553	118/18903	0.000221351	0.00361462	0.00288285	HMOX1/BST2/RSAD2/B2M/HLA-E/HLA-A/ARID5A/MYD88/RIPK2/UBE2J1/TGFB1/HLA-F/CD81/CD55/TLR3/AXL/IRAK3/MIF/BCL10/PANX1/TICAM1/GATA3	22
GO:1901800	positive regulation of proteasomal protein catabolic process	22/1553	118/18903	0.000221351	0.00361462	0.00288285	ANKIB1/RNF19B/DAB2/CLU/FMR1/NUB1/BBS7/GABARAP/IL33/NFE2L2/FZR1/BCAP31/ZFAND2A/CSNK1E/CSNK1D/SUMO2/CAV1/RNF144A/TMEM259/PLK3/RAD23A/TRIB1	22
GO:0043392	negative regulation of DNA binding	13/1553	52/18903	0.000224367	0.00364569	0.00290763	HMOX1/SP100/IFI16/NFKBIA/TMSB4X/JAK2/DDIT3/HMGA2/MAD2L2/MSX1/JUN/CPNE1/SUMO3	13
GO:0070227	lymphocyte apoptotic process	17/1553	80/18903	0.000224767	0.00364569	0.00290763	LGALS9/LGALS3/KDELR1/HIF1A/PRKD2/ARG2/GIMAP8/MIF/BCL10/BCL3/PRELID1/CD274/FAS/RIPK1/FNIP1/TSC22D3/ZC3H8	17
GO:0032386	regulation of intracellular transport	47/1553	336/18903	0.00022505	0.00364569	0.00290763	IFI27/SP100/MX2/SH3GLB1/STOM/DAB2/UBE2J1/JAK2/UBE2D3/MAP2/TGFB1/LMAN1/REEP5/RBM22/PTGS2/HAX1/CD81/AKAP8L/ZDHHC2/OS9/UFM1/CIB1/ANXA2/RDX/ZPR1/SNX3/TOMM7/ERLEC1/TXN/KHDRBS1/BCAP31/SNAPIN/BBC3/DYNC1H1/STX18/HTRA2/RNF31/PRKAA1/SAR1A/YIPF5/THOC2/SMAD3/PLK3/PTPN1/TCAF1/INSIG1/RAB29	47
GO:0043542	endothelial cell migration	41/1553	281/18903	0.000226174	0.00365118	0.00291201	HMOX1/SP100/GADD45A/STC1/LGMN/VEGFC/TMSB4X/LGALS8/NRP1/RRAS/TGFB1/GLUL/HIF1A/RAB13/MET/PTGS2/CSNK2B/NRP2/ANXA1/PRKD2/GRN/ACVRL1/CIB1/PROX1/VEGFA/NFE2L2/P2RX4/NR2F2/RAC1/MEF2C/HSPB1/BCAR1/SPARC/NR4A1/PRKX/GATA3/MIA3/CORO1B/RHOA/PRSS3/PIK3C2A	41
GO:0045936	negative regulation of phosphate metabolic process	58/1553	440/18903	0.000226588	0.00365118	0.00291201	PARP14/ADAR/GADD45A/DDIT4/DNAJA1/PPP1R15A/GADD45B/INHBA/SNX6/ERRFI1/AIDA/LGALS3/SOCS3/TGFB1/MASTL/BMP2/CDKN1A/VPS25/SNCA/CD109/CNKSR3/CIB1/FBXO7/IGFBP3/IRAK3/FKBP8/FKBP1B/JUN/PIP4K2A/NR2F2/TNFAIP3/DUSP1/SPAG9/HSPB1/TSG101/DBNDD2/TAF7/GRB10/MVP/CAV1/RGS2/CDKN2D/SPRY1/HHEX/STAT3/WASHC1/NUP62/PARD3/PTPN1/CDKN1B/YWHAG/CDK5RAP3/TRIB1/DTNBP1/SIRPA/NPM1/AKT1S1/GNAI2	58
GO:0030334	regulation of cell migration	116/1553	1025/18903	0.000228458	0.00365404	0.00291429	HMOX1/BST2/SP100/SERPINE1/LGALS9/GADD45A/MDK/STC1/FGF5/IFITM1/SPHK1/LGMN/CD9/CITED2/MYD88/VEGFC/TMSB4X/CD47/DAB2/RHOC/AKAP12/ICAM1/SDCBP/JAK2/TIMP1/STK24/NRP1/LGALS3/ABL2/TMSB10/RRAS/RHOG/SAP30/TGFB1/GLUL/CSF1/HIF1A/MET/BMP2/ACKR3/ACTA2/VEGFB/SOD2/PTGS2/CSNK2B/XBP1/DAPK3/CD151/NRP2/ITGA5/CD81/S100A11/ANXA1/PRKD2/GRN/ACVRL1/CD99/CIB1/PROX1/IL33/FERMT2/RDX/CXCL10/IGFBP3/VEGFA/NFE2L2/FLT1/P2RX4/FRMD…	116
GO:0043434	response to peptide hormone	56/1553	421/18903	0.000228478	0.00365404	0.00291429	TNFSF10/PNPT1/STAT1/CCND3/CFLAR/STAT2/INHBA/ADM/STC2/GDF15/ERRFI1/JAK2/TIMP1/SOCS3/RAB13/PTGS2/CAV2/XBP1/CPEB2/ANXA1/AP3S1/NFE2L2/TNFRSF11A/GOT1/JAK1/PIP4K2A/BCAR1/PDK4/ZFP36L1/AGTRAP/RELA/AREG/POR/BSG/KBTBD2/NR4A1/JUND/GRB10/ZNF106/CREB1/CAV1/USF1/DENND4C/EIF2B2/FOS/PRKAA1/STAT3/PTPN1/PTPRA/CDKN1B/SNX5/INSIG1/YWHAG/SRSF5/GNAI2/PIK3C2A	56
GO:0046597	negative regulation of viral entry into host cell	8/1553	22/18903	0.000228565	0.00365404	0.00291429	LY6E/IFITM3/TRIM25/TRIM5/IFITM1/IFITM2/TRIM26/SNX3	8
GO:0033363	secretory granule organization	14/1553	59/18903	0.000235963	0.00376166	0.00300012	NECTIN2/AP3S1/HPS3/SRGN/TMF1/TBPL1/CREB1/SERPINE2/OSBP/MFSD14A/BLOC1S2/DTNBP1/BLOC1S1/AGFG1	14
GO:0010634	positive regulation of epithelial cell migration	29/1553	176/18903	0.000236532	0.00376166	0.00300012	HMOX1/LGMN/VEGFC/TMSB4X/NRP1/RRAS/TGFB1/HIF1A/MET/PTGS2/NRP2/ANXA1/PRKD2/GRN/CIB1/PROX1/VEGFA/NFE2L2/P2RX4/JUN/RAC1/HSPB1/BCAR1/SPARC/ITGA2/PRKCE/GATA3/ARF6/PIK3C2A	29
GO:0051253	negative regulation of RNA metabolic process	153/1553	1418/18903	0.000238488	0.0037829	0.00301706	IFI27/TRIM22/IRF7/SP100/IFI16/PARP14/PARP9/STAT1/CCND3/IRF1/PARP10/PML/SQSTM1/GADD45A/TENT5A/IRF2/CEBPD/ARID5A/SMARCA5/HOXD8/TGIF1/CITED2/MYD88/SNX6/ATF4/DAB2/LIMS1/CIR1/IGF2BP3/ZBTB16/SDCBP/UBE2D3/DDIT3/JAZF1/HMGA2/TLE4/IRF2BP2/ZFP36/BHLHE40/ARID5B/ATF3/MIER1/MAD2L2/SAP30/SAP18/TGFB1/MAFF/NFIL3/FST/FMR1/NR3C1/BMP2/DRAP1/MSX1/VGLL4/RELB/ZFPM2/AKIRIN2/TMBIM6/THRAP3/PAIP1/KLF3/ETV7/SNCA/CEBPB/DDX5/…	153
GO:0010563	negative regulation of phosphorus metabolic process	58/1553	441/18903	0.000240551	0.0038057	0.00303524	PARP14/ADAR/GADD45A/DDIT4/DNAJA1/PPP1R15A/GADD45B/INHBA/SNX6/ERRFI1/AIDA/LGALS3/SOCS3/TGFB1/MASTL/BMP2/CDKN1A/VPS25/SNCA/CD109/CNKSR3/CIB1/FBXO7/IGFBP3/IRAK3/FKBP8/FKBP1B/JUN/PIP4K2A/NR2F2/TNFAIP3/DUSP1/SPAG9/HSPB1/TSG101/DBNDD2/TAF7/GRB10/MVP/CAV1/RGS2/CDKN2D/SPRY1/HHEX/STAT3/WASHC1/NUP62/PARD3/PTPN1/CDKN1B/YWHAG/CDK5RAP3/TRIB1/DTNBP1/SIRPA/NPM1/AKT1S1/GNAI2	58
GO:0001932	regulation of protein phosphorylation	125/1553	1121/18903	0.000243171	0.00383719	0.00306036	HERC5/PARP14/PARP9/ADAR/CCND3/SQSTM1/GADD45A/DDIT4/DNAJA1/FGF5/GADD45B/STAT2/INHBA/SPHK1/SERTAD1/RICTOR/GDF15/VEGFC/SNX6/RIPK2/ERRFI1/NBN/DAB2/TNFRSF1A/SDCBP/JAK2/AIDA/HMGA2/NRP1/MAD2L2/IL15/SOCS3/TGFB1/CSF1/CCNL1/COPS8/CLU/FMR1/BMP2/CCNA1/CDKN1A/LEPR/VEGFB/STK3/PTGS2/CSNK2B/ITGA5/HAX1/CD81/ANG/VPS25/SNCA/HUS1/PRKD2/PRKAG1/ACVRL1/CD109/CNKSR3/CIB1/PROX1/FERMT2/CCNYL1/PPP2R3C/TLR3/FBXO7/IGFBP3/VEG…	125
GO:0032611	interleukin-1 beta production	21/1553	111/18903	0.000247091	0.00387894	0.00309366	IFI16/CARD16/PML/LGALS9/SPHK1/GSDMD/MYD88/RIPK2/SERPINB1/ERRFI1/JAK2/CASP1/ARG2/TNFAIP3/HSPB1/PANX1/TMEM106A/SMAD3/STAT3/STMP1/SIRPA	21
GO:0032651	regulation of interleukin-1 beta production	21/1553	111/18903	0.000247091	0.00387894	0.00309366	IFI16/CARD16/PML/LGALS9/SPHK1/GSDMD/MYD88/RIPK2/SERPINB1/ERRFI1/JAK2/CASP1/ARG2/TNFAIP3/HSPB1/PANX1/TMEM106A/SMAD3/STAT3/STMP1/SIRPA	21
GO:0016241	regulation of macroautophagy	27/1553	160/18903	0.000257342	0.00402949	0.00321373	HMOX1/OPTN/SNX6/RIPK2/SH3GLB1/CALCOCO2/GNAI3/ATG12/GAPDH/HIF1A/ATP6V1B2/ATP6V0B/RAB3GAP1/CHMP4A/ATP6V1G1/ATP6V0C/PIP4K2A/VDAC1/SNX7/SCOC/RNF31/RHEB/ATP6V1E1/ATP6V0E1/NPC1/SNX5/WIPI1	27
GO:0019220	regulation of phosphate metabolic process	153/1553	1423/18903	0.000280394	0.00437919	0.00349263	HERC5/PARP14/PARP9/ADAR/CCND3/SQSTM1/GADD45A/DDIT4/DNAJA1/FGF5/PPP1R15A/GADD45B/STAT2/INHBA/SPHK1/SERTAD1/RICTOR/GDF15/NLRC5/VEGFC/SNX6/RIPK2/TMSB4X/ERRFI1/NBN/DAB2/TNFRSF1A/TNFAIP8L3/SDCBP/JAK2/AIDA/HMGA2/NRP1/LGALS3/PGAM1/MAD2L2/IL15/SOCS3/TGFB1/CSF1/CCNL1/HIF1A/MASTL/COPS8/CLU/MET/FMR1/BMP2/CCNA1/CDKN1A/LEPR/VEGFB/STK3/PTGS2/CSNK2B/ITGA5/HAX1/CD81/ANG/VPS25/SNCA/HUS1/PRKD2/PRKAG1/ACVRL1/EEF1A1…	153
GO:0070585	protein localization to mitochondrion	23/1553	128/18903	0.000283133	0.00439782	0.0035075	ISG15/DNAJA1/RALA/SH3GLB1/UBE2D3/DDIT3/HK2/LMAN1/HAX1/AIP/FBXO7/TOMM7/DNAJC15/BCAP31/TIMM9/BBC3/TOMM34/HTRA2/RNF31/PRKAA1/TOMM20/PMPCB/MAIP1	23
GO:0002367	cytokine production involved in immune response	22/1553	120/18903	0.000283754	0.00439782	0.0035075	HMOX1/BST2/RSAD2/B2M/HLA-E/HLA-A/ARID5A/MYD88/RIPK2/UBE2J1/TGFB1/HLA-F/CD81/CD55/TLR3/AXL/IRAK3/MIF/BCL10/PANX1/TICAM1/GATA3	22
GO:0002821	positive regulation of adaptive immune response	22/1553	120/18903	0.000283754	0.00439782	0.0035075	HLA-B/RSAD2/B2M/HLA-E/TAP2/HLA-A/ARID5A/RIPK2/NECTIN2/TNFSF13B/JAK2/MAD2L2/TGFB1/HLA-F/AKIRIN2/CD81/PLA2G4A/CD55/RIF1/CD274/GATA3/STX7	22
GO:0006402	mRNA catabolic process	37/1553	248/18903	0.00028745	0.00443295	0.00353551	PNPT1/HELZ2/ZC3HAV1/TENT5A/MYD88/PATL1/SSB/IGF2BP3/GTPBP1/LSM2/VIM/ZFP36/DCP1A/FMR1/POLR2G/XRN1/THRAP3/PAIP1/ZCCHC7/DDX5/UPF2/TUT7/HNRNPC/RNH1/RBM8A/YBX3/MOV10/NOCT/ZFP36L1/MAGOHB/EIF3E/CNOT6L/PELO/RNPS1/NBDY/FXR1/NPM1	37
GO:0030522	intracellular receptor signaling pathway	39/1553	266/18903	0.000287476	0.00443295	0.00353551	IFIH1/IRF7/OAS3/DDX60/PML/OASL/DNAJA1/NFKBIA/CITED2/RIPK2/SLC15A3/DAB2/JAK2/NR3C1/BMP2/DHX58/USP15/DDX5/XIAP/WBP2/UFM1/TMF1/UFSP2/BIRC3/NR2F2/PTGES3/TNFAIP3/SNW1/CYLD/RELA/NR3C2/TAF7/BIRC2/NR4A1/DDX17/STAT3/PTGIS/RORA/RHOA	39
GO:0051174	regulation of phosphorus metabolic process	153/1553	1424/18903	0.000289546	0.0044536	0.00355198	HERC5/PARP14/PARP9/ADAR/CCND3/SQSTM1/GADD45A/DDIT4/DNAJA1/FGF5/PPP1R15A/GADD45B/STAT2/INHBA/SPHK1/SERTAD1/RICTOR/GDF15/NLRC5/VEGFC/SNX6/RIPK2/TMSB4X/ERRFI1/NBN/DAB2/TNFRSF1A/TNFAIP8L3/SDCBP/JAK2/AIDA/HMGA2/NRP1/LGALS3/PGAM1/MAD2L2/IL15/SOCS3/TGFB1/CSF1/CCNL1/HIF1A/MASTL/COPS8/CLU/MET/FMR1/BMP2/CCNA1/CDKN1A/LEPR/VEGFB/STK3/PTGS2/CSNK2B/ITGA5/HAX1/CD81/ANG/VPS25/SNCA/HUS1/PRKD2/PRKAG1/ACVRL1/EEF1A1…	153
GO:0022411	cellular component disassembly	62/1553	483/18903	0.000291437	0.0044714	0.00356618	SHFL/CHMP5/PLIN2/SQSTM1/OPTN/DDIT4/NAPA/MAP1LC3B/CALCOCO2/PLAAT3/HK2/CFL2/CTSS/TGFB1/ATG12/HIF1A/NEK6/CST3/MAP1LC3A/HAX1/AKAP8L/GABARAPL1/STX5/CHMP4A/UFM1/GABARAP/CIB1/LAMP2/RDX/FBXO7/STX17/IRAK3/FLOT1/VDAC1/TOMM7/SNX7/MMP1/SNAPIN/TSG101/MTRF1L/CHMP2A/HTRA2/MCTS1/PELO/MTIF3/SNAP29/KAT5/PRKAA1/SETX/WASHC1/PLK3/HMGA1/WIPI1/ATG3/CDK5RAP3/PLIN3/FUNDC2/ARF6/CTDNEP1/ATG4B/LIX1L/CAPZA1	62
GO:0002700	regulation of production of molecular mediator of immune response	30/1553	187/18903	0.000300283	0.00459553	0.00366518	HMOX1/BST2/RSAD2/B2M/HLA-E/HLA-A/ARID5A/MYD88/RIPK2/NDFIP1/UBE2J1/MAD2L2/TGFB1/HLA-F/TMBIM6/XBP1/CD81/CD55/IL33/TLR3/AXL/IRAK3/MIF/BCL10/RIF1/PANX1/CGAS/TICAM1/DNAJB9/GATA3	30
GO:0034250	positive regulation of cellular amide metabolic process	28/1553	170/18903	0.000302429	0.00460524	0.00367292	PPP1R15A/PRR16/VIM/IFNGR1/CLU/FMR1/POLR2G/PAIP1/RPS27L/NFE2L2/YBX3/KHDRBS1/BCL3/SH3BGRL/RELA/CSNK1E/EIF3E/CNBP/PICALM/RPS4X/RPS9/ITGA2/SERP1/RPL26/FXR1/NPM1/RHOA/EIF3D	28
GO:2000058	regulation of ubiquitin-dependent protein catabolic process	28/1553	170/18903	0.000302429	0.00460524	0.00367292	PML/ANKIB1/RNF19B/DAB2/SDCBP/N4BP1/CLU/NUB1/BBS7/GABARAP/IL33/NFE2L2/TLK2/FZR1/BCAP31/ZFAND2A/CSNK1E/RPL11/CSNK1D/SUMO2/EIF3H/CAV1/RNF144A/PLK3/RAD23A/TRIB1/CAMLG/SMURF1	28
GO:0072659	protein localization to plasma membrane	41/1553	285/18903	0.000305895	0.0046464	0.00370575	GBP1/SQSTM1/OPTN/BLZF1/TMBIM1/DAB2/TNFRSF1A/RHBDF2/TMEM59/LGALS3/VAMP5/MYL12A/RHOG/TGFB1/RAB13/RER1/CD81/EFR3A/ZDHHC2/RAB8B/PLEKHF1/CIB1/RDX/STX3/F11R/FLOT1/IFT20/ATP1B1/BSG/RAB7A/GOLGA7/DENND4C/PICALM/ATP6AP1/STX8/VAMP3/PRKCE/CNST/ARF6/STX7/SMURF1	41
GO:0009199	ribonucleoside triphosphate metabolic process	37/1553	249/18903	0.000311495	0.00471969	0.0037642	DDIT4/NT5E/TMSB4X/GTPBP1/HK2/PGAM1/GNAI3/TGFB1/GAPDH/HIF1A/ATP6V1B2/GIMAP7/NDUFV2/NDUFB5/PRKAG1/ATP6V0C/NDUFA9/NDUFC1/NDUFS4/ALDOA/NDUFB4/ATP1B1/ATP5MC2/ENO2/ATP5F1C/AK2/PRXL2C/NDUFV3/PRKAA1/NME7/ATP5F1D/STAT3/DMAC2L/NDUFS2/ATP5F1E/NDUFB6/RHOA	37
GO:0046633	alpha-beta T cell proliferation	12/1553	47/18903	0.000314258	0.00472683	0.0037699	IRF1/LGALS9/HLA-E/HLA-A/RIPK2/NDFIP1/JAK2/IL15/CD81/CD55/ARG2/CD274	12
GO:1902895	positive regulation of miRNA transcription	12/1553	47/18903	0.000314258	0.00472683	0.0037699	TEAD1/TGFB1/HIF1A/NR3C1/BMP2/JUN/FOSL1/RELA/FOS/SMAD3/STAT3/GATA3	12
GO:0035437	maintenance of protein localization in endoplasmic reticulum	6/1553	13/18903	0.000315071	0.00472683	0.0037699	KDELR2/KDELR1/RER1/OS9/INSIG1/KDELR3	6
GO:0098792	xenophagy	6/1553	13/18903	0.000315071	0.00472683	0.0037699	RNF213/OPTN/RIPK2/LGALS8/CALCOCO2/RNF31	6
GO:0051101	regulation of DNA binding	22/1553	121/18903	0.000320385	0.00479475	0.00382406	HMOX1/SP100/IFI16/NFKBIA/TMSB4X/JAK2/DDIT3/HMGA2/MAD2L2/TGFB1/MSX1/CSNK2B/GTF2B/JUN/TXN/FOXC1/BCL3/CPNE1/PLAUR/ITGA2/GATA3/SUMO3	22
GO:0040007	growth	105/1553	921/18903	0.000344545	0.00514368	0.00410236	BST2/PNPT1/OGFR/PML/MDK/STC1/CFLAR/INHBA/CAMK2D/SPHK1/ADM/LGMN/MT2A/RICTOR/STC2/GDF15/CD9/CITED2/MYCBP2/NBN/DAB2/TEAD1/SDCBP/MAP2/NRP1/RBBP6/ARID5B/MAD2L2/TGFB1/CSF1/HIF1A/CDKN1A/MSX1/VGLL4/SPART/LEPR/ZFPM2/STK3/NRP2/PSAP/GNAS/SOX17/CD81/OSGIN2/ANXA1/ACVRL1/NRN1/TNKS2/ALCAM/CIB1/PROX1/BRCA2/ZPR1/IGFBP3/VEGFA/FKBP8/IFRD1/AGRN/CDC73/SELENOM/TKT/YBX3/MEF2C/SPAG9/FOXC1/BCAR1/CPNE1/CXCL16/PPIB/BTG1/ZF…	105
GO:0060338	regulation of type I interferon-mediated signaling pathway	11/1553	41/18903	0.000348444	0.00517416	0.00412666	ISG15/OAS1/IRF7/USP18/OAS3/SAMHD1/ADAR/STAT2/TRIM56/NLRC5/PTPN1	11
GO:0070232	regulation of T cell apoptotic process	11/1553	41/18903	0.000348444	0.00517416	0.00412666	LGALS9/LGALS3/HIF1A/PRKD2/ARG2/GIMAP8/BCL3/PRELID1/CD274/TSC22D3/ZC3H8	11
GO:0050657	nucleic acid transport	27/1553	163/18903	0.000349984	0.00517416	0.00412666	PNPT1/MX2/DDX39B/SSB/FYTTD1/IGF2BP3/ENY2/ZFP36/FMR1/AKAP8L/UPF2/CHTOP/FLOT1/QKI/RBM8A/KHDRBS1/SARNP/ZFP36L1/MAGOHB/MVP/HHEX/THOC2/NUP62/TOMM20/NPM1/NUP37/AGFG1	27
GO:0050658	RNA transport	27/1553	163/18903	0.000349984	0.00517416	0.00412666	PNPT1/MX2/DDX39B/SSB/FYTTD1/IGF2BP3/ENY2/ZFP36/FMR1/AKAP8L/UPF2/CHTOP/FLOT1/QKI/RBM8A/KHDRBS1/SARNP/ZFP36L1/MAGOHB/MVP/HHEX/THOC2/NUP62/TOMM20/NPM1/NUP37/AGFG1	27
GO:0097067	cellular response to thyroid hormone stimulus	7/1553	18/18903	0.000352569	0.00519975	0.00414707	LMO2/CTSL/GCLM/KLF9/CTSS/CTSB/RDX	7
GO:0002824	positive regulation of adaptive immune response based on somatic recombination of immune receptors built from immunoglobulin superfamily domains	21/1553	114/18903	0.000361138	0.00531326	0.00423761	HLA-B/RSAD2/B2M/HLA-E/TAP2/HLA-A/ARID5A/RIPK2/NECTIN2/TNFSF13B/JAK2/MAD2L2/TGFB1/HLA-F/CD81/PLA2G4A/CD55/RIF1/CD274/GATA3/STX7	21
GO:0019076	viral release from host cell	9/1553	29/18903	0.000367249	0.0053772	0.0042886	CHMP5/TRIM25/CAV2/ARL8B/CHMP4A/VAPA/TSG101/CHMP2A/RAB7A	9
GO:0035891	exit from host cell	9/1553	29/18903	0.000367249	0.0053772	0.0042886	CHMP5/TRIM25/CAV2/ARL8B/CHMP4A/VAPA/TSG101/CHMP2A/RAB7A	9
GO:0006119	oxidative phosphorylation	25/1553	147/18903	0.000378973	0.00552231	0.00440433	COA6/SNCA/NDUFV2/NDUFB5/NDUFA9/NDUFC1/NDUFS4/NDUFB4/COX6B1/DNAJC15/COX8A/ATP5F1C/NDUFV3/COX7B/COX7C/COX6A1/UQCRB/ATP5F1D/COX7A2/NDUFS2/COX7A2L/ATP5F1E/GHITM/NDUFB6/RHOA	25
GO:0045598	regulation of fat cell differentiation	25/1553	147/18903	0.000378973	0.00552231	0.00440433	ZBTB16/DDIT3/TGFB1I1/ZFP36/TGFB1/BMP2/ZFPM2/STK3/SOD2/PTGS2/XBP1/CEBPB/FERMT2/ADIRF/NOCT/ZFP36L1/SAV1/METRNL/CREB1/ID2/CCDC71L/SMAD3/GATA3/INSIG1/RORA	25
GO:0042273	ribosomal large subunit biogenesis	16/1553	76/18903	0.00038045	0.0055306	0.00441094	CINP/RPL35/RPL11/RSL24D1/RPL35A/NSA2/RPL10A/RPF1/RPL24/RPL10/RPL14/RPL26/RPL7/SNU13/NPM1/SDAD1	16
GO:1903507	negative regulation of nucleic acid-templated transcription	141/1553	1304/18903	0.00038355	0.00556238	0.00443629	IFI27/TRIM22/IRF7/SP100/IFI16/PARP14/PARP9/STAT1/CCND3/IRF1/PARP10/PML/SQSTM1/GADD45A/IRF2/CEBPD/ARID5A/SMARCA5/HOXD8/TGIF1/CITED2/SNX6/ATF4/DAB2/LIMS1/CIR1/ZBTB16/SDCBP/UBE2D3/DDIT3/JAZF1/HMGA2/TLE4/IRF2BP2/ZFP36/BHLHE40/ARID5B/ATF3/MIER1/MAD2L2/SAP30/SAP18/TGFB1/MAFF/NFIL3/FST/NR3C1/BMP2/DRAP1/MSX1/VGLL4/RELB/ZFPM2/AKIRIN2/TMBIM6/KLF3/ETV7/SNCA/CEBPB/DDX5/SIAH2/YEATS2/PROX1/IL33/EAPP/VEGFA/MAGE…	141
GO:0051050	positive regulation of transport	103/1553	904/18903	0.000399849	0.00578498	0.00461383	SERPINE1/B2M/IL15RA/STC1/NFKBIA/INHBA/ANKFY1/VEGFC/CXCL11/TMSB4X/ATF4/SH3GLB1/STOM/GSTO1/CD47/DAB2/SDCBP/JAK2/UBE2D3/MAP2/LGALS3/AIMP1/CTSS/IL15/TGFB1/GLUL/HLA-F/HIF1A/CLU/FMR1/BMP2/RBM22/RAB9A/PTGS2/XBP1/CD151/CD81/ANG/SNCA/ZDHHC2/CEBPB/RAB8B/ANXA1/PLA2G4A/RAB3GAP1/CNKSR3/CIB1/ANXA2/CACNA2D1/RDX/CXCL10/ZPR1/AXL/IFNGR2/VEGFA/NFE2L2/TMF1/FLOT1/P2RX4/TNFRSF11A/SDC4/TOMM7/ATP1B1/PLTP/NLGN2/MIF/VPS28…	103
GO:0051346	negative regulation of hydrolase activity	50/1553	373/18903	0.000402811	0.00580029	0.00462604	IFI6/BST2/IFI16/ANGPTL4/CARD16/SERPINE1/PPP1R15A/SERPINB1/TFPI2/SERPINB9/TIMP1/LGALS3/GAPDH/MASTL/CSTB/LEPR/CST3/TMBIM6/PTGS2/CTSB/CPEB2/SNCA/AIP/ANXA1/XIAP/SIAH2/CD109/PSMF1/ANXA2/RDX/VEGFA/F11R/FKBP1B/IGBP1/BIRC3/POR/BIRC2/CD44/NR4A1/PLAUR/RGS2/CDKN2D/FNIP1/PICALM/SPRY1/SERPINE2/TFPI/ARL6IP1/TIMP2/GNAI2	50
GO:1901653	cellular response to peptide	50/1553	373/18903	0.000402811	0.00580029	0.00462604	STAT1/CHMP5/CCND3/CFLAR/INHBA/LGMN/GDF15/SNX6/RIPK2/ERRFI1/CASP4/ICAM1/JAK2/VIM/SOCS3/RAB13/CAV2/XBP1/KLF3/CPEB2/AP3S1/CACNA2D1/NFE2L2/GOT1/JAK1/PIP4K2A/BCAR1/PDK4/ZFP36L1/AGTRAP/RELA/GFER/POR/NR4A1/GRB10/ZNF106/CAV1/USF1/DENND4C/FOS/PRKAA1/STAT3/PTPN1/PTPRA/SNX5/INSIG1/YWHAG/SRSF5/GNAI2/PIK3C2A	50
GO:0019439	aromatic compound catabolic process	62/1553	489/18903	0.000405563	0.00581387	0.00463687	HMOX1/OAS2/PNPT1/ISG20/SAMHD1/HELZ2/ZC3HAV1/CNP/TENT5A/UPP1/NT5E/MYD88/PATL1/SSB/IGF2BP3/GTPBP1/LSM2/VIM/IL4I1/ZFP36/PNP/DCP1A/FMR1/RBM7/POLR2G/KYAT3/XRN1/THRAP3/PAIP1/ZCCHC7/ANG/BLVRB/DDX5/TYMP/UPF2/GAS5/ZPR1/PDE10A/TUT7/HNRNPC/APOBEC3F/RNH1/RBM8A/SLFN12/YBX3/MOV10/ACAA1/APOBEC3G/NOCT/CDADC1/ZFP36L1/MAGOHB/EIF3E/CNOT6L/PELO/MGAT1/RNPS1/DPYD/NBDY/FXR1/GALT/NPM1	62
GO:0072655	establishment of protein localization to mitochondrion	22/1553	123/18903	0.000406261	0.00581387	0.00463687	DNAJA1/RALA/SH3GLB1/UBE2D3/DDIT3/HK2/LMAN1/HAX1/AIP/FBXO7/TOMM7/DNAJC15/BCAP31/TIMM9/BBC3/TOMM34/HTRA2/RNF31/PRKAA1/TOMM20/PMPCB/MAIP1	22
GO:1903202	negative regulation of oxidative stress-induced cell death	13/1553	55/18903	0.000406736	0.00581387	0.00463687	NCOA7/ATF4/HIF1A/MET/SOD2/SLC7A11/FBXO7/NFE2L2/TXN/HSPB1/GFER/HTRA2/GPR37	13
GO:0070228	regulation of lymphocyte apoptotic process	14/1553	62/18903	0.000408874	0.00581387	0.00463687	LGALS9/LGALS3/HIF1A/PRKD2/ARG2/GIMAP8/MIF/BCL10/BCL3/PRELID1/CD274/FNIP1/TSC22D3/ZC3H8	14
GO:1904036	negative regulation of epithelial cell apoptotic process	14/1553	62/18903	0.000408874	0.00581387	0.00463687	HMOX1/ANGPTL4/ADAR/SERPINE1/MDK/CFLAR/ICAM1/NFE2L2/TMF1/TNFAIP3/PRKAA1/TNIP2/CDKN1B/GATA3	14
GO:1902679	negative regulation of RNA biosynthetic process	141/1553	1306/18903	0.000409481	0.00581387	0.00463687	IFI27/TRIM22/IRF7/SP100/IFI16/PARP14/PARP9/STAT1/CCND3/IRF1/PARP10/PML/SQSTM1/GADD45A/IRF2/CEBPD/ARID5A/SMARCA5/HOXD8/TGIF1/CITED2/SNX6/ATF4/DAB2/LIMS1/CIR1/ZBTB16/SDCBP/UBE2D3/DDIT3/JAZF1/HMGA2/TLE4/IRF2BP2/ZFP36/BHLHE40/ARID5B/ATF3/MIER1/MAD2L2/SAP30/SAP18/TGFB1/MAFF/NFIL3/FST/NR3C1/BMP2/DRAP1/MSX1/VGLL4/RELB/ZFPM2/AKIRIN2/TMBIM6/KLF3/ETV7/SNCA/CEBPB/DDX5/SIAH2/YEATS2/PROX1/IL33/EAPP/VEGFA/MAGE…	141
GO:0048646	anatomical structure formation involved in morphogenesis	135/1553	1242/18903	0.000411243	0.00582531	0.00464599	HMOX1/SAT1/SP100/STAT1/ANGPTL4/RNF213/JUNB/PML/SERPINE1/GADD45A/MDK/RALA/CFLAR/INHBA/SPHK1/ADM/TGM2/GDF15/PMP22/DUSP5/CD9/CITED2/VEGFC/NECTIN2/PLEKHO1/TM4SF1/TNFSF13B/HMGA2/NRP1/AIMP1/GNG5/HK2/RRAS/CFL2/TGFB1/GLUL/HIF1A/PHACTR4/BMP2/COL8A1/MSX1/ACKR3/LEPR/CALCRL/VEGFB/STK3/PTGS2/XBP1/NRP2/HTATIP2/ITGA5/SOX17/CD81/ANG/HPSE/ANXA1/PRKD2/GRN/ACVRL1/TYMP/CD109/CIB1/PROX1/TEAD4/ANXA2/TLR3/PEF1/CXCL10/V…	135
GO:0002822	regulation of adaptive immune response based on somatic recombination of immune receptors built from immunoglobulin superfamily domains	29/1553	182/18903	0.000421348	0.00595459	0.0047491	HLA-B/RSAD2/JUNB/B2M/HLA-E/TAP2/HLA-A/ARID5A/RIPK2/NECTIN2/NDFIP1/TNFSF13B/JAK2/IL4I1/MAD2L2/IL1RL1/TGFB1/HLA-F/CD81/ANXA1/PLA2G4A/CD55/IL33/TNFAIP3/MEF2C/RIF1/CD274/GATA3/STX7	29
GO:0034121	regulation of toll-like receptor signaling pathway	16/1553	77/18903	0.000444181	0.00625601	0.0049895	IRF7/IFI35/RSAD2/IRF1/TLR3/IRAK3/FLOT1/BIRC3/TNFAIP3/GPR108/NINJ1/BIRC2/NFKBIL1/CAV1/OTUD4/WDFY1	16
GO:0043393	regulation of protein binding	31/1553	200/18903	0.00044473	0.00625601	0.0049895	IFIT1/IFIT2/DTX3L/CARD16/B2M/TRIM21/RIPK2/DAB2/MAP2/NRP1/BMP2/CDKN1A/STK3/TMBIM6/GTF2F1/ANXA2/FLOT1/USP33/SNAPIN/MITD1/RFNG/CSNK1E/RPL11/TICAM1/CAV1/LOX/NMD3/DERL1/PRMT7/DTNBP1/NPHP3	31
GO:0050673	epithelial cell proliferation	61/1553	481/18903	0.000447045	0.00627408	0.00500391	HMOX1/STAT1/B2M/MDK/CFLAR/VEGFC/SERPINB1/ERRFI1/DAB2/KLF9/NRP1/AIMP1/ZFP36/TGFB1/GLUL/FST/HIF1A/BMP2/COL8A1/LIPA/VEGFB/STK3/CAV2/XBP1/NRP2/NEAT1/ANG/CEBPB/PRKD2/GRN/ACVRL1/CD109/PROX1/BRCA2/POLD4/IGFBP3/VEGFA/FLT1/HMGN1/CDC73/JUN/NR2F2/TNFAIP3/MEF2C/ZFP36L1/SAV1/AREG/EGFL7/NOTCH2/SPARC/NR4A1/CAV1/ID2/SMAD3/PRKX/STAT3/THAP1/CDKN1B/TINF2/GATA3/CCL2	61
GO:0001776	leukocyte homeostasis	19/1553	100/18903	0.000452161	0.00628674	0.00501401	PMAIP1/LGALS9/TNFSF13B/CSF1/HIF1A/LIPA/SLC7A11/ANXA1/PPP2R3C/AXL/TNFAIP3/MEF2C/MIF/BCL10/FAS/TCIRG1/TSC22D3/ZC3H8/CAMLG	19
GO:0036473	cell death in response to oxidative stress	19/1553	100/18903	0.000452161	0.00628674	0.00501401	NCOA7/PML/ATF4/JAK2/STK24/MCL1/HIF1A/MET/SOD2/SLC7A11/FBXO7/NFE2L2/TXN/HSPB1/P4HB/GFER/RIPK1/HTRA2/GPR37	19
GO:0035458	cellular response to interferon-beta	8/1553	24/18903	0.000453108	0.00628674	0.00501401	OAS1/IFI16/PNPT1/STAT1/IRF1/IFITM2/TLR3/HTRA2	8
GO:1902410	mitotic cytokinetic process	8/1553	24/18903	0.000453108	0.00628674	0.00501401	CHMP5/ARF1/CHMP4A/MITD1/CHMP2A/NUP62/KLHDC8B/RHOA	8
GO:1903902	positive regulation of viral life cycle	8/1553	24/18903	0.000453108	0.00628674	0.00501401	LGALS9/TRIM38/TRIM21/LGALS1/FMR1/AXL/TSG101/P4HB	8
GO:0051236	establishment of RNA localization	27/1553	166/18903	0.000470896	0.0065187	0.005199	PNPT1/MX2/DDX39B/SSB/FYTTD1/IGF2BP3/ENY2/ZFP36/FMR1/AKAP8L/UPF2/CHTOP/FLOT1/QKI/RBM8A/KHDRBS1/SARNP/ZFP36L1/MAGOHB/MVP/HHEX/THOC2/NUP62/TOMM20/NPM1/NUP37/AGFG1	27
GO:0070306	lens fiber cell differentiation	10/1553	36/18903	0.000474925	0.00655208	0.00522563	TDRD7/ATF4/VIM/PLAAT3/SLC7A11/PROX1/FZR1/SPRY1/SMAD3/CDKN1B	10
GO:0018208	peptidyl-proline modification	12/1553	49/18903	0.00047595	0.00655208	0.00522563	ERO1A/P4HA2/FKBP5/FKBP11/FKBP1B/FKBP10/PPIB/P4HB/NTMT1/P4HA1/EGLN3/PPIE	12
GO:0001667	ameboidal-type cell migration	62/1553	492/18903	0.000476534	0.00655208	0.00522563	HMOX1/SP100/PML/GADD45A/STC1/LGMN/VEGFC/TMSB4X/LGALS8/AKAP12/PDLIM1/TIMP1/NRP1/RRAS/ARID5B/TGFB1/GLUL/HIF1A/RAB13/MET/PHACTR4/ACTA2/PTGS2/CSNK2B/NRP2/SOX17/ANXA1/PRKD2/GRN/ACVRL1/CIB1/PROX1/VEGFA/NFE2L2/P2RX4/JUN/SDC4/NR2F2/RAC1/MEF2C/HSPB1/GNA13/BCAR1/ALX1/LAMTOR2/SPARC/NR4A1/ACVR1/AMOTL2/PRKX/ITGA2/PRKCE/GATA3/SNAI1/RIC8A/MIA3/ARF6/SRGAP2/CORO1B/RHOA/PRSS3/PIK3C2A	62
GO:0043331	response to dsRNA	13/1553	56/18903	0.000490393	0.00672744	0.00536549	IFIT1/IFIH1/PMAIP1/SLC3A2/NFKBIA/RIPK2/TLR3/IRAK3/FLOT1/CGAS/TICAM1/CAV1/NPM1	13
GO:1903131	mononuclear cell differentiation	60/1553	473/18903	0.000492773	0.0067449	0.00537942	IRF7/IFI16/HLA-B/RSAD2/IRF1/JUNB/LGALS9/B2M/IL15RA/MDK/INHBA/RIPK2/BATF2/CTSL/NDFIP1/TNFSF13B/ZBTB16/KLF6/IL4I1/IRF2BP2/PNP/IL15/KDELR1/CSF1/NFIL3/LGALS1/RELB/AZI2/LEPR/XBP1/CEBPB/ANXA1/PPP2R3C/FBXO7/AXL/VEGFA/JUN/PIR/LTBR/BCL3/PRELID1/ZFP36L1/RPL22/NOTCH2/TCIRG1/BATF3/ID2/FNIP1/FOS/KAT5/HHEX/STAT3/DNAJB9/NKAP/CMTM7/GATA3/SLC39A7/RORA/ZC3H8/RHOA	60
GO:0045185	maintenance of protein location	18/1553	93/18903	0.000501188	0.00684469	0.00545901	SP100/PML/NFKBIA/TMSB4X/KDELR2/HK2/TMSB10/KDELR1/RER1/OS9/SRGN/TXN/CAV1/NFKBIE/MORC3/INSIG1/KDELR3/SYNE1	18
GO:0045892	negative regulation of DNA-templated transcription	140/1553	1302/18903	0.000508962	0.00693532	0.00553129	IFI27/TRIM22/IRF7/SP100/IFI16/PARP14/PARP9/STAT1/CCND3/IRF1/PARP10/PML/SQSTM1/GADD45A/IRF2/CEBPD/ARID5A/SMARCA5/HOXD8/TGIF1/CITED2/SNX6/ATF4/DAB2/LIMS1/CIR1/ZBTB16/SDCBP/UBE2D3/DDIT3/JAZF1/HMGA2/TLE4/IRF2BP2/ZFP36/BHLHE40/ARID5B/ATF3/MIER1/MAD2L2/SAP30/SAP18/TGFB1/MAFF/NFIL3/FST/NR3C1/BMP2/DRAP1/MSX1/VGLL4/RELB/ZFPM2/AKIRIN2/TMBIM6/KLF3/ETV7/SNCA/CEBPB/DDX5/SIAH2/YEATS2/PROX1/IL33/EAPP/VEGFA/MAGE…	140
GO:0000956	nuclear-transcribed mRNA catabolic process	22/1553	125/18903	0.000511599	0.00695569	0.00554753	HELZ2/PATL1/SSB/ZFP36/DCP1A/POLR2G/XRN1/THRAP3/PAIP1/ZCCHC7/DDX5/UPF2/TUT7/RBM8A/NOCT/ZFP36L1/MAGOHB/EIF3E/CNOT6L/PELO/RNPS1/NBDY	22
GO:0002281	macrophage activation involved in immune response	7/1553	19/18903	0.000518825	0.00700701	0.00558846	IFI35/NMI/GRN/IL33/SBNO2/TICAM1/PRKCE	7
GO:0036003	positive regulation of transcription from RNA polymerase II promoter in response to stress	7/1553	19/18903	0.000518825	0.00700701	0.00558846	ATF4/DDIT3/ATF3/HIF1A/CEBPB/VEGFA/NFE2L2	7
GO:0042772	DNA damage response, signal transduction resulting in transcription	7/1553	19/18903	0.000518825	0.00700701	0.00558846	SP100/MAD2L2/CDKN1A/BRCA2/RPS27L/KAT5/RPL26	7
GO:0033002	muscle cell proliferation	36/1553	247/18903	0.000540219	0.00727981	0.00580603	HMOX1/STAT1/CFLAR/CITED2/MYD88/JAK2/DDIT3/GNAI3/IL15/TGFB1/BMP2/CDKN1A/VGLL4/ZFPM2/CALCRL/SOD2/PTGS2/CAV2/ANG/IGFBP3/JUN/TNFAIP3/MEF2C/ADAMTS1/GNA13/FOXC1/SAV1/ID2/FOS/ITGA2/CDKN1B/NPR3/SF1/TRIB1/RHOA/GNAI2	36
GO:0090114	COPII-coated vesicle budding	11/1553	43/18903	0.000544646	0.00732327	0.00584069	VAPA/TFG/PEF1/SEC31A/CSNK1D/SAR1A/TRAPPC2B/INSIG1/SEC24D/MIA3/RAB1A	11
GO:0032092	positive regulation of protein binding	17/1553	86/18903	0.000550976	0.00739206	0.00589556	DTX3L/B2M/TRIM21/RIPK2/NRP1/BMP2/STK3/ANXA2/FLOT1/USP33/RFNG/RPL11/TICAM1/CAV1/NMD3/DERL1/NPHP3	17
GO:0006091	generation of precursor metabolites and energy	63/1553	505/18903	0.000562223	0.00752638	0.00600269	PNPT1/DDIT4/PPP1R3B/HK2/PGAM1/GAPDH/HIF1A/COA6/CISD1/LEPR/P4HA2/SOD2/GYG1/HMGCL/SNCA/NDUFV2/GABARAPL1/NDUFB5/PRKAG1/GBE1/ACADVL/NDUFA9/NDUFC1/NDUFS4/ALDOA/PANK2/NDUFB4/TKT/PTGES3/COX6B1/ENO2/DNAJC15/COX8A/ATP5F1C/CHCHD5/PRELID1/PRXL2C/PPP1R2/POR/IDH3G/NDUFV3/FDX1/COX7B/STBD1/COX7C/MDH2/PRKAA1/COX6A1/UQCRB/ATP5F1D/STAT3/COQ10B/GAA/COX7A2/ETFB/NDUFS2/COX7A2L/ATP5F1E/GHITM/NDUFB6/RHOA/GLRX2/BLOC1S1	63
GO:0009060	aerobic respiration	30/1553	194/18903	0.000567194	0.00757627	0.00604247	HIF1A/COA6/SNCA/NDUFV2/NDUFB5/NDUFA9/NDUFC1/NDUFS4/PANK2/NDUFB4/COX6B1/DNAJC15/COX8A/ATP5F1C/IDH3G/NDUFV3/COX7B/COX7C/MDH2/COX6A1/UQCRB/ATP5F1D/COX7A2/NDUFS2/COX7A2L/ATP5F1E/GHITM/NDUFB6/RHOA/BLOC1S1	30
GO:0061082	myeloid leukocyte cytokine production	12/1553	50/18903	0.000580035	0.00771396	0.00615229	HMOX1/MYD88/RIPK2/UBE2J1/TGFB1/TLR3/AXL/IRAK3/MIF/BCL10/PANX1/TICAM1	12
GO:1902041	regulation of extrinsic apoptotic signaling pathway via death domain receptors	12/1553	50/18903	0.000580035	0.00771396	0.00615229	HMOX1/SP100/PMAIP1/SERPINE1/CFLAR/TMBIM1/ICAM1/LGALS3/ATF3/STK3/TNFAIP3/PEA15	12
GO:0006417	regulation of translation	61/1553	486/18903	0.000584184	0.00775221	0.0061828	EIF2AK2/PNPT1/SHFL/PPP1R15A/ATF4/PATL1/IGF2BP3/EIF1/EIF1B/PRR16/VIM/ZFP36/DCP1A/GAPDH/FMR1/POLR2G/XRN1/DNAJC1/DAPK3/PAIP1/CPEB2/ANG/EIF4EBP1/EIF2A/RPS27L/TUT7/QKI/RBM8A/YBX3/MOV10/HSPB1/KHDRBS1/BCL3/NOCT/SH3BGRL/SARNP/ZFP36L1/RPL22/EIF4E2/EIF3E/BZW2/CNOT6L/CNBP/EIF3H/RGS2/EIF4H/PELO/EIF2B2/EIF4A2/RPS4X/RPL10/RPS9/ITGA2/SERP1/RPL26/FXR1/TRNAU1AP/NPM1/RHOA/DPH3/EIF3D	61
GO:0010594	regulation of endothelial cell migration	34/1553	230/18903	0.000587525	0.0077796	0.00620464	HMOX1/SP100/GADD45A/STC1/LGMN/VEGFC/TMSB4X/NRP1/RRAS/TGFB1/GLUL/HIF1A/MET/PTGS2/CSNK2B/NRP2/ANXA1/PRKD2/GRN/ACVRL1/CIB1/PROX1/VEGFA/NFE2L2/P2RX4/NR2F2/RAC1/MEF2C/HSPB1/BCAR1/SPARC/GATA3/RHOA/PIK3C2A	34
GO:0031401	positive regulation of protein modification process	113/1553	1019/18903	0.000588839	0.00778008	0.00620503	PARP14/NMI/PARP9/CCND3/PML/SQSTM1/FGF5/PPP1R15A/INHBA/SPHK1/ARID5A/SMARCA5/ARRDC3/RICTOR/GDF15/VEGFC/RIPK2/MYCBP2/NBN/DAB2/TNFRSF1A/NDFIP1/SDCBP/JAK2/HMGA2/NRP1/MAD2L2/IL15/TGFB1/CSF1/MASTL/COPS8/CLU/FMR1/BMP2/CDKN1A/LEPR/VEGFB/STK3/PTGS2/CSNK2B/ITGA5/HAX1/CD81/ANG/AKAP8L/SNCA/PRKD2/PRKAG1/ACVRL1/RAB3GAP1/XIAP/WBP2/GABARAP/CIB1/PROX1/FERMT2/CCNYL1/PPP2R3C/TLR3/PEF1/VEGFA/FLT1/CHTOP/FLOT1/NNMT/TNF…	113
GO:0002720	positive regulation of cytokine production involved in immune response	16/1553	79/18903	0.000599515	0.007904	0.00630386	RSAD2/B2M/HLA-E/HLA-A/ARID5A/MYD88/RIPK2/HLA-F/CD81/CD55/TLR3/MIF/BCL10/PANX1/TICAM1/GATA3	16
GO:0043162	ubiquitin-dependent protein catabolic process via the multivesicular body sorting pathway	10/1553	37/18903	0.000603414	0.0079211	0.0063175	CHMP5/RNF115/MVB12A/VPS25/CHMP4A/VPS28/TSG101/CHMP2A/VPS37A/STAM2	10
GO:0045324	late endosome to vacuole transport	10/1553	37/18903	0.000603414	0.0079211	0.0063175	CHMP5/TMEM50A/MVB12A/VPS25/CHMP4A/VPS28/TSG101/CHMP2A/VPS37A/STAM2	10
GO:0001911	negative regulation of leukocyte mediated cytotoxicity	8/1553	25/18903	0.000618703	0.00806964	0.00643596	HLA-B/LGALS9/HLA-E/HLA-A/SERPINB9/HLA-F/MICA/GFER	8
GO:0046697	decidualization	8/1553	25/18903	0.000618703	0.00806964	0.00643596	JUNB/STC1/STC2/CITED2/PTGS2/CTSB/BSG/DEDD	8
GO:0046885	regulation of hormone biosynthetic process	8/1553	25/18903	0.000618703	0.00806964	0.00643596	ADM/STC2/DAB2/HIF1A/NR3C1/BMP2/POR/DKK3	8
GO:0000302	response to reactive oxygen species	31/1553	204/18903	0.000627552	0.00816757	0.00651407	HMOX1/STAT1/SPHK1/OSER1/STK24/GCH1/HIF1A/MET/SOD2/MAP1LC3A/ANXA1/NQO1/AXL/NFE2L2/FKBP1B/JUN/TNFAIP3/TXN/FOSL1/RELA/AREG/RIPK1/FOS/PRKAA1/SETX/ZNF277/PLK3/GPR37/APTX/SIRPA/GLRX2	31
GO:0036258	multivesicular body assembly	9/1553	31/18903	0.000636293	0.00824609	0.00657669	CHMP5/MVB12A/VPS25/CHMP4A/VPS28/TSG101/CHMP2A/VPS37A/STAM2	9
GO:1901185	negative regulation of ERBB signaling pathway	9/1553	31/18903	0.000636293	0.00824609	0.00657669	LGMN/SNX6/ERRFI1/RNF115/VPS25/TSG101/RAB7A/MVP/NUP62	9
GO:0045600	positive regulation of fat cell differentiation	15/1553	72/18903	0.000643864	0.00832649	0.00664082	ZBTB16/ZFP36/BMP2/STK3/PTGS2/XBP1/CEBPB/ADIRF/NOCT/ZFP36L1/SAV1/METRNL/CREB1/ID2/CCDC71L	15
GO:0018401	peptidyl-proline hydroxylation to 4-hydroxy-L-proline	5/1553	10/18903	0.000659427	0.00844567	0.00673587	ERO1A/P4HA2/P4HB/P4HA1/EGLN3	5
GO:0034356	NAD biosynthesis via nicotinamide riboside salvage pathway	5/1553	10/18903	0.000659427	0.00844567	0.00673587	PARP9/PARP10/NAMPT/NNMT/PTGIS	5
GO:0035457	cellular response to interferon-alpha	5/1553	10/18903	0.000659427	0.00844567	0.00673587	IFIT3/IFIT2/AXL/RO60/GATA3	5
GO:2001269	positive regulation of cysteine-type endopeptidase activity involved in apoptotic signaling pathway	5/1553	10/18903	0.000659427	0.00844567	0.00673587	LGALS9/JAK2/FAS/HTRA2/SMAD3	5
GO:0031532	actin cytoskeleton reorganization	20/1553	111/18903	0.000662432	0.00844567	0.00673587	MDK/RALA/RICTOR/PDLIM4/NRP1/ABL2/WHAMM/DAPK3/HAX1/ANXA1/F11R/PARVB/BCAR1/NOTCH2/THSD7A/SIPA1L1/PTPN1/ESAM/DTNBP1/RHOA	20
GO:0045766	positive regulation of angiogenesis	29/1553	187/18903	0.000662786	0.00844567	0.00673587	HMOX1/ANGPTL4/SERPINE1/MDK/SPHK1/ADM/VEGFC/HMGA2/NRP1/HK2/RRAS/HIF1A/VEGFB/XBP1/ITGA5/PRKD2/GRN/ACVRL1/TLR3/VEGFA/NFE2L2/FLT1/JAK1/CXCL8/HSPB1/BTG1/NINJ1/STAT3/PTGIS	29
GO:1904018	positive regulation of vasculature development	29/1553	187/18903	0.000662786	0.00844567	0.00673587	HMOX1/ANGPTL4/SERPINE1/MDK/SPHK1/ADM/VEGFC/HMGA2/NRP1/HK2/RRAS/HIF1A/VEGFB/XBP1/ITGA5/PRKD2/GRN/ACVRL1/TLR3/VEGFA/NFE2L2/FLT1/JAK1/CXCL8/HSPB1/BTG1/NINJ1/STAT3/PTGIS	29
GO:0046640	regulation of alpha-beta T cell proliferation	11/1553	44/18903	0.000672946	0.00855723	0.00682484	IRF1/LGALS9/HLA-E/HLA-A/RIPK2/NDFIP1/JAK2/CD81/CD55/ARG2/CD274	11
GO:0080164	regulation of nitric oxide metabolic process	14/1553	65/18903	0.000679873	0.0086273	0.00688073	CD47/JAK2/CLU/SOD2/PTGS2/P2RX4/RAC1/DDAH2/TMEM106A/TICAM1/CAV1/SMAD3/PTGIS/SIRPA	14
GO:0050821	protein stabilization	32/1553	214/18903	0.000687123	0.00870117	0.00693965	BAG1/STX12/GAPDH/CLU/SUGT1/MSX1/STK3/PRKRA/SOX17/UBE2B/GRN/LAMP2/PFDN2/FLOT1/PTGES3/ATP1B1/USP33/PFDN4/PPIB/POLR2E/SAV1/RPL11/PFDN5/IFI30/CCT8/CREB1/GOLGA7/SMAD3/TNIP2/MORC3/NPM1/CAMLG	32
GO:1903052	positive regulation of proteolysis involved in protein catabolic process	23/1553	136/18903	0.000690374	0.00870576	0.00694331	ANKIB1/RNF19B/DAB2/CLU/FMR1/NUB1/BBS7/GABARAP/IL33/NFE2L2/FZR1/BCAP31/ZFAND2A/CSNK1E/CSNK1D/SUMO2/CAV1/RNF144A/TMEM259/PLK3/RAD23A/TRIB1/SMURF1	23
GO:0051345	positive regulation of hydrolase activity	71/1553	589/18903	0.00069078	0.00870576	0.00694331	TNFSF10/IFI16/PMAIP1/PML/LGALS9/CFLAR/PPP1R15A/TGM2/LGMN/PSME2/RIPK2/PSME1/LIMS1/RHOC/JAK2/ABL2/RHOG/BMP2/AKIRIN2/CAV2/RGL1/CASP1/PSAP/ANG/ARF4/SNCA/CTSD/RCN3/PRKD2/GRN/MTCH1/MBP/RAB3GAP1/BEX3/APH1A/FERMT2/VEGFA/RPS27L/FLT1/F11R/AGRN/CASP10/MEF2C/FNTA/APH1B/BCL10/GNA13/SNX9/PRELID1/BCAP31/FAM162A/BCL2L13/BBC3/FAS/ARHGAP29/HTRA2/CAV1/PICALM/ARL1/SMAD3/RALGAPA2/STAT3/SIPA1L1/ITGA2/TMEM106B/EGLN3/TB…	71
GO:1901184	regulation of ERBB signaling pathway	16/1553	80/18903	0.000693202	0.00870576	0.00694331	IFI6/RALA/LGMN/SNX6/ERRFI1/RHBDF2/RNF115/MVB12A/VPS25/TSG101/AREG/RAB7A/PLAUR/MVP/NUP62/SHKBP1	16
GO:1903201	regulation of oxidative stress-induced cell death	16/1553	80/18903	0.000693202	0.00870576	0.00694331	NCOA7/ATF4/MCL1/HIF1A/MET/SOD2/SLC7A11/FBXO7/NFE2L2/TXN/HSPB1/P4HB/GFER/RIPK1/HTRA2/GPR37	16
GO:0048008	platelet-derived growth factor receptor signaling pathway	13/1553	58/18903	0.000701893	0.00879676	0.00701588	TIPARP/JAK2/NRP1/ARID5B/SNCA/VEGFA/IFT20/BCAR1/LOX/CSRNP1/PTPN1/PDGFRL/PIK3C2A	13
GO:1901214	regulation of neuron death	44/1553	325/18903	0.00070738	0.00884013	0.00705047	HMOX1/NCOA7/DDIT4/MDK/LGMN/SNX6/ATF4/GCLM/JAK2/DDIT3/NRP1/MCL1/CSF1/HLA-F/HIF1A/CLU/NR3C1/SOD2/SLC7A11/SNCA/CEBPB/NQO1/GRN/GBE1/CHMP4A/FBXO7/ZPR1/AXL/JUN/MEF2C/ENO2/GFER/HTRA2/PICALM/FOS/RRAS2/TMEM259/EGLN3/GATA3/CCL2/DTNBP1/AKT1S1/RHOA/RAB29	44
GO:0048659	smooth muscle cell proliferation	28/1553	179/18903	0.000708255	0.00884013	0.00705047	HMOX1/STAT1/MYD88/JAK2/DDIT3/GNAI3/IL15/TGFB1/BMP2/CDKN1A/CALCRL/SOD2/PTGS2/ANG/IGFBP3/JUN/TNFAIP3/MEF2C/ADAMTS1/GNA13/ID2/ITGA2/CDKN1B/NPR3/SF1/TRIB1/RHOA/GNAI2	28
GO:0036503	ERAD pathway	20/1553	112/18903	0.000745358	0.00928421	0.00740465	TRIM25/FBXO6/UBE2J1/USP25/XBP1/RCN3/OS9/NFE2L2/ERLEC1/RHBDD2/UBXN4/BCAP31/CAV1/TMEM259/DNAJB9/DERL1/RHBDD1/AUP1/NGLY1/HM13	20
GO:0001701	in utero embryonic development	51/1553	393/18903	0.000754471	0.00937853	0.00747988	JUNB/ADM/CITED2/NBN/TM4SF1/CIR1/RBBP6/SOCS3/MAFF/HIF1A/BMP2/MSX1/ZFPM2/STK3/SYF2/SOX17/UBE2B/CEBPB/ACVRL1/TEAD4/BRCA2/C1orf43/ZPR1/VEGFA/NSRP1/LPAR6/CHTOP/NR2F2/YBX3/CCNB1IP1/GNA13/FOXC1/EIF2S2/FKBP10/FOSL1/ZFP36L1/SLC39A1/NOTCH2/ACVR1/PELO/MGAT1/XAB2/THOC2/SF3B6/SMAD3/GATA3/SNAI1/RIC8A/CMTM3/SEC24D/HM13	51
GO:0045920	negative regulation of exocytosis	10/1553	38/18903	0.000759315	0.00941953	0.00751257	HMOX1/LGALS9/HLA-F/FMR1/SNCA/ANXA1/RAB7A/RAP1B/WDR41/GNAI2	10
GO:0035295	tube development	125/1553	1154/18903	0.000766023	0.00948343	0.00756354	HMOX1/SAT1/SP100/STAT1/ANGPTL4/RNF213/JUNB/PML/SERPINE1/GADD45A/MDK/RALA/SPHK1/ADM/TGM2/CITED2/VEGFC/ERRFI1/TIPARP/HMGA2/NRP1/AIMP1/HK2/RRAS/TGFB1/GLUL/CSF1/HIF1A/MET/PHACTR4/NR3C1/BMP2/COL8A1/ACKR3/LEPR/ZFPM2/CALCRL/LIPA/VEGFB/STK3/PTGS2/CSNK2B/XBP1/NRP2/HTATIP2/ITGA5/SOX17/SLC7A11/ANG/BBS7/HPSE/ANXA1/RCN3/PRKD2/GRN/ACVRL1/ARG2/TYMP/CIB1/PROX1/ANXA2/TLR3/CXCL10/VEGFA/NFE2L2/FLT1/FKBP8/PANK2/BRD2…	125
GO:0043328	protein transport to vacuole involved in ubiquitin-dependent protein catabolic process via the multivesicular body sorting pathway	6/1553	15/18903	0.000795954	0.00981408	0.00782725	MVB12A/VPS25/VPS28/TSG101/VPS37A/STAM2	6
GO:0090110	COPII-coated vesicle cargo loading	6/1553	15/18903	0.000795954	0.00981408	0.00782725	SEC31A/SAR1A/INSIG1/SEC24D/MIA3/RAB1A	6
GO:0072359	circulatory system development	130/1553	1209/18903	0.000804346	0.00989751	0.00789379	HMOX1/SAT1/SP100/STAT1/ANGPTL4/RNF213/JUNB/PML/SERPINE1/GADD45A/MDK/CFLAR/INHBA/SPHK1/ADM/CITED2/VEGFC/CASP7/ERRFI1/LGALS8/TNFRSF1A/TIPARP/PDLIM1/PDLIM4/DDIT3/HMGA2/NRP1/AIMP1/GNG5/HK2/RRAS/SOCS3/TGFB1/GLUL/HIF1A/BMP2/COL8A1/CDKN1A/MSX1/ACKR3/VGLL4/ACTA2/LEPR/ZFPM2/CALCRL/VEGFB/STK3/SOD2/PTGS2/XBP1/NRP2/HTATIP2/ITGA5/SOX17/ANG/NDUFV2/BBS7/HPSE/ANXA1/PRKD2/GRN/ACVRL1/XIRP2/TYMP/CIB1/PROX1/ANXA2/TL…	130
GO:0033157	regulation of intracellular protein transport	33/1553	225/18903	0.000806317	0.00990176	0.00789718	IFI27/SP100/SH3GLB1/STOM/UBE2J1/JAK2/UBE2D3/TGFB1/LMAN1/RBM22/PTGS2/HAX1/CD81/ZDHHC2/OS9/UFM1/CIB1/ZPR1/TOMM7/ERLEC1/TXN/BCAP31/BBC3/HTRA2/RNF31/PRKAA1/SAR1A/SMAD3/PLK3/PTPN1/TCAF1/INSIG1/RAB29	33
GO:0051726	regulation of cell cycle	124/1553	1145/18903	0.000809624	0.00992237	0.00791361	PLSCR1/HERC5/PNPT1/CHMP5/CCND3/IRF1/JUNB/PML/GADD45A/PPP1R15A/GADD45B/INHBA/BTG3/SPHK1/SMARCA5/MX2/SERTAD1/LGMN/PSME2/CITED2/TRIM21/DDX39B/PSME1/SH3GLB1/CLIC1/NBN/FBXO6/SDCBP/JADE2/DDIT3/HMGA2/MAD2L2/TGFB1/CCNL1/MASTL/PHACTR4/BMP2/CCNA1/CDKN1A/MSX1/NEK6/PTGS2/CAV2/DAPK3/MAD2L1BP/SYF2/HUS1/UBE2B/ANXA1/EIF4EBP1/XIAP/PSMG2/CHMP4A/YEATS2/PROX1/BRCA2/CCNYL1/RDX/FBXO7/ZPR1/CUL4B/RPS27L/DYNLT3/LCMT1/CDC…	124
GO:0036257	multivesicular body organization	9/1553	32/18903	0.000821405	0.0100064	0.0079806	CHMP5/MVB12A/VPS25/CHMP4A/VPS28/TSG101/CHMP2A/VPS37A/STAM2	9
GO:0060544	regulation of necroptotic process	9/1553	32/18903	0.000821405	0.0100064	0.0079806	RBCK1/CFLAR/BIRC3/YBX3/CYLD/BIRC2/RIPK1/CAV1/RNF31	9
GO:1902235	regulation of endoplasmic reticulum stress-induced intrinsic apoptotic signaling pathway	9/1553	32/18903	0.000821405	0.0100064	0.0079806	PMAIP1/GRINA/DDIT3/TMBIM6/XBP1/CREB3/ERP29/PTPN1/SERINC3	9
GO:1990778	protein localization to cell periphery	45/1553	337/18903	0.000829739	0.0100877	0.00804548	GBP1/SQSTM1/OPTN/BLZF1/TMBIM1/DAB2/TNFRSF1A/RHBDF2/TMEM59/LGALS3/VAMP5/MYL12A/RHOG/TGFB1/RAB13/RER1/CD81/EFR3A/ZDHHC2/RAB8B/PLEKHF1/CIB1/RDX/STX3/F11R/FLOT1/IFT20/ATP1B1/ARL3/BBIP1/BSG/RAB7A/CAV1/GOLGA7/DENND4C/PICALM/ATP6AP1/STX8/VAMP3/PRKCE/CNST/ARF6/STX7/SMURF1/RAB29	45
GO:0097352	autophagosome maturation	13/1553	59/18903	0.000833568	0.0101141	0.00806651	CHMP5/MAP1LC3B/CALCOCO2/ATG12/MAP1LC3A/CHMP4A/LAMP2/STX17/SNAPIN/TSG101/CHMP2A/SNAP29/LIX1L	13
GO:0002764	immune response-regulating signaling pathway	62/1553	503/18903	0.000842129	0.0101976	0.00813315	OAS1/PLSCR1/IFIH1/GBP1/IRF7/IFI35/NMI/OAS3/RSAD2/THEMIS2/IRF1/DDX60/RBCK1/OASL/UNC93B1/ELF1/NFKBIA/HLA-A/MYD88/RIPK2/SLC15A3/CD47/NECTIN2/LGALS3/CTSS/DHX58/CASP1/USP15/CD81/PRKD2/XIAP/TLR3/IRAK3/FLOT1/BIRC3/TNFAIP3/BTN2A1/MEF2C/GPR108/BTN3A1/KHDRBS1/BCL10/BCAR1/BTN3A2/CYLD/RELA/NINJ1/BIRC2/NFKBIL1/TICAM1/CAV1/OTUD4/TNIP1/EIF2B2/WDFY1/RNF31/TNIP2/PRKCE/GATA3/BTN3A3/CMTM3/RAB29	62
GO:0051452	intracellular pH reduction	12/1553	52/18903	0.00084603	0.0102245	0.00815462	RNASEK/ATP6V1B2/ATP6V0B/GRN/ATP6V1F/ATP6V0C/SNAPIN/TCIRG1/RAB7A/ATP6V0E1/ATP6AP1/TMEM106B	12
GO:0032388	positive regulation of intracellular transport	30/1553	199/18903	0.000868777	0.010455	0.00833838	SH3GLB1/STOM/DAB2/JAK2/UBE2D3/MAP2/TGFB1/RBM22/PTGS2/CD81/ZDHHC2/CIB1/ANXA2/RDX/ZPR1/TOMM7/KHDRBS1/BCAP31/SNAPIN/BBC3/DYNC1H1/STX18/HTRA2/RNF31/PRKAA1/SAR1A/SMAD3/PLK3/TCAF1/RAB29	30
GO:0042058	regulation of epidermal growth factor receptor signaling pathway	15/1553	74/18903	0.000870245	0.010455	0.00833838	IFI6/RALA/SNX6/ERRFI1/RHBDF2/RNF115/MVB12A/VPS25/TSG101/AREG/RAB7A/PLAUR/MVP/NUP62/SHKBP1	15
GO:0048662	negative regulation of smooth muscle cell proliferation	15/1553	74/18903	0.000870245	0.010455	0.00833838	HMOX1/IL15/BMP2/CDKN1A/SOD2/ANG/IGFBP3/TNFAIP3/MEF2C/GNA13/CDKN1B/NPR3/SF1/TRIB1/RHOA	15
GO:0046034	ATP metabolic process	32/1553	217/18903	0.000874208	0.0104819	0.00835986	DDIT4/NT5E/TMSB4X/HK2/PGAM1/TGFB1/GAPDH/HIF1A/ATP6V1B2/NDUFV2/NDUFB5/PRKAG1/ATP6V0C/NDUFA9/NDUFC1/NDUFS4/ALDOA/NDUFB4/ATP1B1/ATP5MC2/ENO2/ATP5F1C/AK2/PRXL2C/NDUFV3/PRKAA1/ATP5F1D/STAT3/DMAC2L/NDUFS2/ATP5F1E/NDUFB6	32
GO:2000112	regulation of cellular macromolecule biosynthetic process	69/1553	574/18903	0.000879254	0.0105217	0.00839159	EIF2AK2/PNPT1/SHFL/PPP1R15A/ATF4/PATL1/IGF2BP3/EIF1/BACE2/EIF1B/PRR16/SLC25A37/VIM/PPP1R3B/ZFP36/ITM2B/IL15/DCP1A/GAPDH/FMR1/POLR2G/XRN1/DNAJC1/DAPK3/PAIP1/CPEB2/ANG/EIF4EBP1/RAB3GAP1/EIF2A/IL33/RPS27L/TUT7/QKI/RBM8A/YBX3/MOV10/HSPB1/KHDRBS1/BCL3/NOCT/SH3BGRL/SARNP/ZFP36L1/RPL22/EIF4E2/EIF3E/BZW2/CNOT6L/CNBP/EIF3H/RGS2/EIF4H/PELO/EIF2B2/EIF4A2/RPS4X/RPL10/RPS9/ITGA2/TM9SF2/SERP1/RPL26/FXR1/TRNAU1…	69
GO:0032612	interleukin-1 production	22/1553	130/18903	0.000884657	0.0105449	0.00841011	IFI16/CARD16/PML/LGALS9/SPHK1/GSDMD/MYD88/RIPK2/SERPINB1/ERRFI1/JAK2/CASP1/ANXA1/ARG2/TNFAIP3/HSPB1/PANX1/TMEM106A/SMAD3/STAT3/STMP1/SIRPA	22
GO:0032652	regulation of interleukin-1 production	22/1553	130/18903	0.000884657	0.0105449	0.00841011	IFI16/CARD16/PML/LGALS9/SPHK1/GSDMD/MYD88/RIPK2/SERPINB1/ERRFI1/JAK2/CASP1/ANXA1/ARG2/TNFAIP3/HSPB1/PANX1/TMEM106A/SMAD3/STAT3/STMP1/SIRPA	22
GO:0010586	miRNA metabolic process	17/1553	90/18903	0.000946201	0.0112565	0.00897763	PNPT1/TEAD1/TGFB1/HIF1A/NR3C1/BMP2/DDX5/GAS5/TUT7/JUN/FOSL1/RELA/FOS/DDX17/SMAD3/STAT3/GATA3	17
GO:0002711	positive regulation of T cell mediated immunity	13/1553	60/18903	0.000985355	0.0116994	0.0093309	HLA-B/RSAD2/B2M/HLA-E/TAP2/HLA-A/ARID5A/NECTIN2/HLA-F/CD81/CD55/GATA3/STX7	13
GO:0046631	alpha-beta T cell activation	27/1553	174/18903	0.000989006	0.0117199	0.00934726	RSAD2/IRF1/JUNB/LGALS9/HLA-E/HLA-A/RIPK2/CTSL/NDFIP1/ZBTB16/JAK2/PNP/IL15/RELB/CD81/ANXA1/CD55/ARG2/BCL3/CD274/RPL22/TCIRG1/STAT3/NKAP/GATA3/RORA/RHOA	27
GO:0040012	regulation of locomotion	122/1553	1130/18903	0.000997715	0.0118002	0.00941125	HMOX1/BST2/SP100/SERPINE1/LGALS9/GADD45A/MDK/STC1/FGF5/IFITM1/SPHK1/LGMN/ARRDC3/CD9/CITED2/MYD88/VEGFC/TMSB4X/MYCBP2/CD47/DAB2/RHOC/AKAP12/ICAM1/SDCBP/JAK2/TIMP1/STK24/NRP1/LGALS3/ABL2/TMSB10/RRAS/RHOG/SAP30/TGFB1/GLUL/CSF1/HIF1A/MET/BMP2/ACKR3/ACTA2/VEGFB/SOD2/PTGS2/CSNK2B/XBP1/DAPK3/CD151/NRP2/ITGA5/CD81/SNCA/S100A11/ANXA1/PRKD2/GRN/ACVRL1/CD99/CIB1/PROX1/IL33/FERMT2/RDX/FBXO7/CXCL10/IGFBP3/VEG…	122
GO:0043536	positive regulation of blood vessel endothelial cell migration	15/1553	75/18903	0.00100662	0.0118824	0.00947684	HMOX1/VEGFC/TMSB4X/NRP1/TGFB1/HIF1A/PTGS2/ANXA1/PRKD2/CIB1/VEGFA/NFE2L2/P2RX4/HSPB1/PIK3C2A	15
GO:0006890	retrograde vesicle-mediated transport, Golgi to endoplasmic reticulum	12/1553	53/18903	0.00101311	0.0119358	0.00951947	KDELR2/TAPBP/KDELR1/RER1/COPZ1/ARF4/SCYL1/STX18/COPE/LMAN2/ARCN1/KDELR3	12
GO:1901361	organic cyclic compound catabolic process	63/1553	517/18903	0.00102745	0.0120591	0.00961775	HMOX1/OAS2/PNPT1/ISG20/SAMHD1/HELZ2/ZC3HAV1/CNP/TENT5A/UPP1/NT5E/MYD88/PATL1/SSB/IGF2BP3/GTPBP1/LSM2/VIM/IL4I1/ZFP36/PNP/DCP1A/FMR1/RBM7/POLR2G/KYAT3/XRN1/THRAP3/PAIP1/ZCCHC7/ANG/BLVRB/DDX5/TYMP/UPF2/GAS5/ZPR1/NFE2L2/PDE10A/TUT7/HNRNPC/APOBEC3F/RNH1/RBM8A/SLFN12/YBX3/MOV10/ACAA1/APOBEC3G/NOCT/CDADC1/ZFP36L1/MAGOHB/EIF3E/CNOT6L/PELO/MGAT1/RNPS1/DPYD/NBDY/FXR1/GALT/NPM1	63
GO:0002697	regulation of immune effector process	49/1553	379/18903	0.00102753	0.0120591	0.00961775	HMOX1/BST2/HLA-B/RSAD2/DDX60/JUNB/LGALS9/B2M/HLA-E/TAP2/HLA-A/ARID5A/MYD88/RIPK2/CD47/NECTIN2/NDFIP1/SERPINB9/ICAM1/UBE2J1/IL4I1/LGALS3/MAD2L2/TGFB1/HLA-F/CD59/DHX58/TMBIM6/XBP1/CFH/CD81/ANXA1/GRN/CD55/IL33/TLR3/AXL/IRAK3/MIF/MICA/BCL10/RIF1/PANX1/GFER/CGAS/TICAM1/DNAJB9/GATA3/STX7	49
GO:0044090	positive regulation of vacuole organization	7/1553	21/18903	0.00103454	0.0120948	0.00964621	SH3GLB1/GRN/RAB3GAP1/ANXA2/PIP4K2A/SNX7/WIPI1	7
GO:0060546	negative regulation of necroptotic process	7/1553	21/18903	0.00103454	0.0120948	0.00964621	RBCK1/BIRC3/YBX3/BIRC2/RIPK1/CAV1/RNF31	7
GO:0048660	regulation of smooth muscle cell proliferation	27/1553	175/18903	0.00107996	0.0126016	0.0100505	HMOX1/STAT1/MYD88/JAK2/GNAI3/IL15/TGFB1/BMP2/CDKN1A/CALCRL/SOD2/PTGS2/ANG/IGFBP3/JUN/TNFAIP3/MEF2C/ADAMTS1/GNA13/ID2/ITGA2/CDKN1B/NPR3/SF1/TRIB1/RHOA/GNAI2	27
GO:0042059	negative regulation of epidermal growth factor receptor signaling pathway	8/1553	27/18903	0.00109519	0.0127549	0.0101727	SNX6/ERRFI1/RNF115/VPS25/TSG101/RAB7A/MVP/NUP62	8
GO:0006403	RNA localization	30/1553	202/18903	0.0011103	0.0129062	0.0102934	PNPT1/MX2/DDX39B/SSB/FYTTD1/IGF2BP3/ENY2/NOP10/ZFP36/FMR1/AKAP8L/UPF2/CHTOP/FLOT1/QKI/RBM8A/KHDRBS1/STAU1/SARNP/ZFP36L1/MAGOHB/CCT8/MVP/HHEX/THOC2/NUP62/TOMM20/NPM1/NUP37/AGFG1	30
GO:0002158	osteoclast proliferation	5/1553	11/18903	0.0011273	0.0130292	0.0103914	JUNB/CSF1/TNFAIP3/TCIRG1/NPR3	5
GO:0039530	MDA-5 signaling pathway	5/1553	11/18903	0.0011273	0.0130292	0.0103914	IFIH1/IRF7/OAS3/DDX60/DHX58	5
GO:0042762	regulation of sulfur metabolic process	5/1553	11/18903	0.0011273	0.0130292	0.0103914	SLC7A11/SNCA/NFE2L2/PDK4/ABCB7	5
GO:0051338	regulation of transferase activity	101/1553	911/18903	0.00114291	0.0131846	0.0105154	HERC5/DTX3L/ADAR/CCND3/GADD45A/DNAJA1/GADD45B/SERTAD1/ARRDC3/RICTOR/NLRC5/VEGFC/SNX6/ERRFI1/NBN/DAB2/TNFAIP8L3/JAK2/AIDA/HMGA2/ZFP36/MAD2L2/SOCS3/TGFB1/PARP4/CSF1/CCNL1/MASTL/COPS8/CLU/MET/BMP2/CCNA1/CDKN1A/STK3/CD81/ANG/VPS25/SNCA/PRKAG1/EEF1A1/CIB1/PROX1/FERMT2/CCNYL1/PPP2R3C/TLR3/FBXO7/AXL/VEGFA/FLT1/IRAK3/TNFRSF11A/HMGN1/PIP4K2A/SDC4/NR2F2/PTGES3/TNFAIP3/MEF2C/MIF/DUSP1/TXN/HSPB1/FZR1/BCL10/S…	101
GO:0022900	electron transport chain	27/1553	176/18903	0.00117808	0.0135647	0.0108185	COA6/P4HA2/SOD2/SNCA/NDUFV2/NDUFB5/NDUFA9/NDUFC1/NDUFS4/NDUFB4/COX6B1/DNAJC15/COX8A/POR/NDUFV3/FDX1/COX7B/COX7C/COX6A1/UQCRB/COX7A2/ETFB/NDUFS2/COX7A2L/GHITM/NDUFB6/GLRX2	27
GO:0050862	positive regulation of T cell receptor signaling pathway	6/1553	16/18903	0.00118546	0.0136239	0.0108658	NECTIN2/CD81/PRKD2/BCL10/RELA/RAB29	6
GO:0006513	protein monoubiquitination	16/1553	84/18903	0.00120293	0.0137641	0.0109776	DTX3L/TRIM25/TRIM56/TRIM21/UBE2D3/PCGF5/UBE2B/BRCA2/PEF1/CUL4B/CDC73/TSG101/BIRC2/UBE2R2/FAAP20/PCGF1	16
GO:0007169	transmembrane receptor protein tyrosine kinase signaling pathway	75/1553	642/18903	0.00120367	0.0137641	0.0109776	IFI6/CCND3/DDIT4/RALA/FGF5/LGMN/GDF15/VEGFC/SNX6/ERRFI1/RHBDF2/TIPARP/JAK2/RNF115/MVB12A/NRP1/ARID5B/SOCS3/TGFB1/CSF1/HIF1A/MET/BMP2/CHURC1/VEGFB/CAV2/NRP2/ITGA5/VPS25/SNCA/PRKD2/AP3S1/AXL/IGFBP3/VEGFA/FLT1/JAK1/PIP4K2A/IFT20/RAC1/HSPB1/FOXC1/BCAR1/TRADD/GPC1/PDK4/TSG101/AREG/RAB14/RAB7A/CD63/PLAUR/GRB10/ZNF106/MVP/LOX/SPRY1/PRKAA1/HHEX/CSRNP1/SETX/STAT3/SIPA1L1/NUP62/PTPN1/PTPRA/CEP57/GATA3/SNX5…	75
GO:0002702	positive regulation of production of molecular mediator of immune response	22/1553	133/18903	0.0012062	0.0137641	0.0109776	RSAD2/B2M/HLA-E/HLA-A/ARID5A/MYD88/RIPK2/MAD2L2/TGFB1/HLA-F/XBP1/CD81/CD55/IL33/TLR3/MIF/BCL10/RIF1/PANX1/TICAM1/DNAJB9/GATA3	22
GO:0042149	cellular response to glucose starvation	12/1553	54/18903	0.00120671	0.0137641	0.0109776	IFI16/PLIN2/PMAIP1/UPP1/ATF4/SH3GLB1/XBP1/PRKAG1/NFE2L2/KAT5/PRKAA1/PLIN3	12
GO:1990830	cellular response to leukemia inhibitory factor	18/1553	100/18903	0.00121939	0.0138828	0.0110723	TRIM25/PML/SMARCA5/VEGFC/GCLM/ICAM1/TLE4/HK2/ARID5B/SOCS3/NFYB/NRP2/SOX17/SBNO2/RIF1/CREB1/PMM1/EIF4A2	18
GO:0048732	gland development	55/1553	441/18903	0.00122895	0.0139655	0.0111382	HMOX1/OAS2/PNPT1/PML/MDK/CFLAR/TGM2/CITED2/JAK2/NRP1/HK2/ARID5B/TGFB1/CSF1/HIF1A/MET/NR3C1/BMP2/MSX1/SOD2/XBP1/PSAP/CEBPB/ANXA1/PROX1/BRCA2/UPF2/VEGFA/HOXD3/TNFRSF11A/JUN/HOXA9/TNFAIP3/ARHGAP5/FOXC1/RELA/AREG/NOTCH2/GFER/CREB1/HOXA11/CAV1/ID2/SERPINE2/DKK3/SMAD3/ITGA2/CDKN1B/GATA3/LMO4/CDK5RAP3/SRSF5/CPT1A/ARF6/NPHP3	55
GO:0002260	lymphocyte homeostasis	14/1553	69/18903	0.00126521	0.0143058	0.0114097	PMAIP1/LGALS9/TNFSF13B/HIF1A/PPP2R3C/TNFAIP3/MEF2C/MIF/BCL10/FAS/TCIRG1/TSC22D3/ZC3H8/CAMLG	14
GO:0150116	regulation of cell-substrate junction organization	14/1553	69/18903	0.00126521	0.0143058	0.0114097	LIMS1/NRP1/DAPK3/ACVRL1/FERMT2/VEGFA/SDC4/RAC1/LAMTOR2/ACTG1/SMAD3/PTPRA/ARF6/RHOA	14
GO:0038061	NIK/NF-kappaB signaling	23/1553	142/18903	0.00126594	0.0143058	0.0114097	EIF2AK2/IFI35/NMI/RBCK1/LGALS9/NFKBIA/SPHK1/TMSB4X/LIMS1/COPS8/RELB/TLR3/BIRC3/BCL3/CPNE1/TRADD/CYLD/RELA/NR3C2/BIRC2/NFKB2/AKIP1/RHOA	23
GO:0051094	positive regulation of developmental process	145/1553	1387/18903	0.00130517	0.0147218	0.0117414	ISG15/HMOX1/STAT1/ANGPTL4/JUNB/SERPINE1/LGALS9/TENT5A/IL15RA/CEBPD/MDK/RALA/INHBA/IFITM1/SPHK1/ADM/TGM2/GDF15/CITED2/VEGFC/RIPK2/ATF4/CLIC1/DAB2/LIMS1/TNFRSF1A/TNFSF13B/ZBTB16/SDCBP/JAK2/TGFB1I1/STK24/IL4I1/HMGA2/NRP1/HK2/ZFP36/RRAS/PNP/MAD2L2/IL15/SAP30/SOCS3/TGFB1/ATRAID/CSF1/FST/HIF1A/FMR1/BMP2/ZFPM2/VEGFB/STK3/SOD2/PTGS2/XBP1/ITGA5/HAX1/SOX17/CEBPB/HPSE/ANXA1/PRKD2/GRN/B4GALT5/ACVRL1/CIB1/PRO…	145
GO:0039528	cytoplasmic pattern recognition receptor signaling pathway in response to virus	9/1553	34/18903	0.00132269	0.0148919	0.0118771	IFIH1/IRF7/OAS3/DDX60/OASL/DHX58/USP15/BIRC3/BIRC2	9
GO:2000145	regulation of cell motility	117/1553	1086/18903	0.00135767	0.0152135	0.0121336	HMOX1/BST2/SP100/SERPINE1/LGALS9/GADD45A/MDK/STC1/FGF5/IFITM1/SPHK1/LGMN/CD9/CITED2/MYD88/VEGFC/TMSB4X/CD47/DAB2/RHOC/AKAP12/ICAM1/SDCBP/JAK2/TIMP1/STK24/NRP1/LGALS3/ABL2/TMSB10/RRAS/RHOG/SAP30/TGFB1/GLUL/CSF1/HIF1A/MET/BMP2/ACKR3/ACTA2/VEGFB/SOD2/PTGS2/CSNK2B/XBP1/DAPK3/CD151/NRP2/ITGA5/CD81/S100A11/ANXA1/PRKD2/GRN/ACVRL1/CD99/CIB1/PROX1/IL33/FERMT2/RDX/CXCL10/IGFBP3/VEGFA/NFE2L2/FLT1/P2RX4/FRMD…	117
GO:0045428	regulation of nitric oxide biosynthetic process	13/1553	62/18903	0.00135875	0.0152135	0.0121336	CD47/JAK2/CLU/SOD2/PTGS2/P2RX4/RAC1/DDAH2/TICAM1/CAV1/SMAD3/PTGIS/SIRPA	13
GO:0061614	miRNA transcription	13/1553	62/18903	0.00135875	0.0152135	0.0121336	TEAD1/TGFB1/HIF1A/NR3C1/BMP2/DDX5/JUN/FOSL1/RELA/FOS/SMAD3/STAT3/GATA3	13
GO:0150115	cell-substrate junction organization	18/1553	101/18903	0.00137219	0.0153077	0.0122087	LIMS1/NRP1/WHAMM/DAPK3/ITGA5/RAB8B/ACVRL1/FERMT2/VEGFA/SDC4/RAC1/LAMTOR2/ACTG1/SMAD3/ITGA2/PTPRA/ARF6/RHOA	18
GO:1990823	response to leukemia inhibitory factor	18/1553	101/18903	0.00137219	0.0153077	0.0122087	TRIM25/PML/SMARCA5/VEGFC/GCLM/ICAM1/TLE4/HK2/ARID5B/SOCS3/NFYB/NRP2/SOX17/SBNO2/RIF1/CREB1/PMM1/EIF4A2	18
GO:0070301	cellular response to hydrogen peroxide	17/1553	93/18903	0.00138205	0.0153895	0.0122739	SPHK1/OSER1/MET/MAP1LC3A/ANXA1/NQO1/AXL/NFE2L2/TNFAIP3/TXN/RELA/RIPK1/PRKAA1/SETX/ZNF277/GPR37/SIRPA	17
GO:0050678	regulation of epithelial cell proliferation	52/1553	414/18903	0.0014078	0.0155941	0.0124371	HMOX1/STAT1/B2M/MDK/CFLAR/VEGFC/ERRFI1/DAB2/KLF9/NRP1/AIMP1/ZFP36/TGFB1/GLUL/HIF1A/BMP2/VEGFB/STK3/CAV2/XBP1/NRP2/NEAT1/ANG/PRKD2/GRN/ACVRL1/CD109/PROX1/BRCA2/POLD4/VEGFA/FLT1/HMGN1/CDC73/JUN/NR2F2/TNFAIP3/MEF2C/ZFP36L1/SAV1/AREG/EGFL7/NOTCH2/SPARC/NR4A1/CAV1/SMAD3/STAT3/CDKN1B/TINF2/GATA3/CCL2	52
GO:0062099	negative regulation of programmed necrotic cell death	7/1553	22/18903	0.00141066	0.0155941	0.0124371	RBCK1/BIRC3/YBX3/BIRC2/RIPK1/CAV1/RNF31	7
GO:0072574	hepatocyte proliferation	7/1553	22/18903	0.00141066	0.0155941	0.0124371	MDK/CFLAR/XBP1/CEBPB/PROX1/TNFAIP3/NOTCH2	7
GO:0072575	epithelial cell proliferation involved in liver morphogenesis	7/1553	22/18903	0.00141066	0.0155941	0.0124371	MDK/CFLAR/XBP1/CEBPB/PROX1/TNFAIP3/NOTCH2	7
GO:0031342	negative regulation of cell killing	8/1553	28/18903	0.00142406	0.0156852	0.0125098	HLA-B/LGALS9/HLA-E/HLA-A/SERPINB9/HLA-F/MICA/GFER	8
GO:0032801	receptor catabolic process	8/1553	28/18903	0.00142406	0.0156852	0.0125098	DTX3L/LGMN/SH3GLB1/MVB12A/TGFB1/ANXA2/PTPN1/SMURF1	8
GO:0032509	endosome transport via multivesicular body sorting pathway	10/1553	41/18903	0.00143607	0.015789	0.0125925	CHMP5/TMEM50A/MVB12A/VPS25/CHMP4A/VPS28/TSG101/CHMP2A/VPS37A/STAM2	10
GO:0032527	protein exit from endoplasmic reticulum	11/1553	48/18903	0.0014629	0.0160393	0.0127922	UBE2J1/CD81/OS9/ERLEC1/BCAP31/SAR1A/DERL1/RHBDD1/INSIG1/AUP1/HM13	11
GO:0032722	positive regulation of chemokine production	14/1553	70/18903	0.0014641	0.0160393	0.0127922	OAS1/EIF2AK2/HMOX1/OAS3/LGALS9/MYD88/RIPK2/IL1RL1/HIF1A/MBP/IL33/TLR3/MIF/TICAM1	14
GO:0007173	epidermal growth factor receptor signaling pathway	19/1553	110/18903	0.00150441	0.0164218	0.0130973	IFI6/RALA/SNX6/ERRFI1/RHBDF2/RNF115/MVB12A/TGFB1/VPS25/BCAR1/TSG101/AREG/RAB7A/PLAUR/MVP/NUP62/CAMLG/PIK3C2A/SHKBP1	19
GO:1904035	regulation of epithelial cell apoptotic process	19/1553	110/18903	0.00150441	0.0164218	0.0130973	HMOX1/ANGPTL4/ADAR/SERPINE1/MDK/CFLAR/ICAM1/JAK2/ZFP36/NFE2L2/TMF1/TNFAIP3/ZFP36L1/SAV1/PRKAA1/TNIP2/CDKN1B/GATA3/CCL2	19
GO:0032731	positive regulation of interleukin-1 beta production	13/1553	63/18903	0.00158553	0.0172763	0.0137788	IFI16/LGALS9/GSDMD/MYD88/RIPK2/JAK2/CASP1/HSPB1/PANX1/TMEM106A/SMAD3/STAT3/STMP1	13
GO:0007517	muscle organ development	45/1553	348/18903	0.00160478	0.0174549	0.0139212	CD164/CFLAR/FHL3/CITED2/VAMP5/ARID5B/ATF3/CFL2/SAP30/TGFB1/MAFF/BMP2/MSX1/ZFPM2/CAV2/XBP1/CHD2/DDX5/XIRP2/PROX1/TEAD4/CXCL10/GPCPD1/FLOT1/NR2F2/YBX3/RCAN1/MEF2C/FOXC1/GPC1/SGCB/NR4A1/MEF2A/CREB1/ACVR1/CHKB/CAV1/LOX/FOS/PRKAA1/DDX17/SMAD3/SERP1/FXR1/RHOA	45
GO:0031398	positive regulation of protein ubiquitination	20/1553	119/18903	0.00161729	0.0175595	0.0140046	NMI/SPHK1/ARRDC3/RIPK2/MYCBP2/NDFIP1/MASTL/XIAP/GABARAP/PEF1/BIRC3/FZR1/BCL10/RPS2/BIRC2/TICAM1/CAV1/DERL1/CDK5RAP3/NPM1	20
GO:0007179	transforming growth factor beta receptor signaling pathway	31/1553	216/18903	0.00162748	0.0176388	0.0140679	PML/GDF15/CITED2/SNX6/DAB2/SDCBP/TGFB1I1/SAP30/TGFB1/BMP2/CAV2/USP15/ACVRL1/CD109/FERMT2/JUN/SNW1/FNTA/ACVR1/CAV1/HTRA3/LOX/SPRY1/FOS/DKK3/SMAD3/STAT3/ZYX/SINHCAF/SMURF1/BRMS1	31
GO:0001893	maternal placenta development	9/1553	35/18903	0.00165248	0.017809	0.0142036	JUNB/STC1/STC2/CITED2/PTGS2/CTSB/NR2F2/BSG/DEDD	9
GO:0062098	regulation of programmed necrotic cell death	9/1553	35/18903	0.00165248	0.017809	0.0142036	RBCK1/CFLAR/BIRC3/YBX3/CYLD/BIRC2/RIPK1/CAV1/RNF31	9
GO:1905898	positive regulation of response to endoplasmic reticulum stress	9/1553	35/18903	0.00165248	0.017809	0.0142036	PMAIP1/DDIT3/XBP1/NFE2L2/BCAP31/CAV1/TMEM259/PTPN1/SERINC3	9
GO:0042254	ribosome biogenesis	41/1553	310/18903	0.00165488	0.017809	0.0142036	ISG20/NOP10/GLUL/CINP/MRPL44/NOB1/EIF2A/CUL4B/RPS27L/RPL35/TRMT112/RPSA/DDX52/HELQ/RPL11/RSL24D1/RPS25/RPL35A/NSA2/RPL10A/ESF1/RPF1/RPL24/TFB1M/RPL10/DDX17/UTP6/RPL14/NOP56/NMD3/RPL27/RPL26/WDR75/RPS15/RPP38/RBIS/RPL7/SNU13/NPM1/IMP4/SDAD1	41
GO:0045444	fat cell differentiation	34/1553	244/18903	0.00166467	0.0178827	0.0142624	PSMB8/CEBPD/ZBTB16/DDIT3/TGFB1I1/HMGA2/ZFP36/ARID5B/ERO1A/TGFB1/BMP2/ZFPM2/STK3/SOD2/PTGS2/XBP1/BBS7/CEBPB/FERMT2/ADIRF/NOCT/ZFP36L1/SAV1/METRNL/NR4A1/CREB1/ATF5/RGS2/ID2/CCDC71L/SMAD3/GATA3/INSIG1/RORA	34
GO:0071347	cellular response to interleukin-1	19/1553	111/18903	0.0016783	0.0179658	0.0143287	GBP1/GBP2/GBP3/MYD88/CD47/AKAP12/HIF1A/CEBPB/VRK2/IRAK3/CXCL8/TOLLIP/RELA/OTUD4/PTGIS/TNIP2/RORA/CCL2/SIRPA	19
GO:1901222	regulation of NIK/NF-kappaB signaling	19/1553	111/18903	0.0016783	0.0179658	0.0143287	EIF2AK2/IFI35/NMI/RBCK1/LGALS9/NFKBIA/SPHK1/TMSB4X/LIMS1/TLR3/BCL3/CPNE1/TRADD/CYLD/RELA/NR3C2/BIRC2/AKIP1/RHOA	19
GO:0010718	positive regulation of epithelial to mesenchymal transition	12/1553	56/18903	0.0016862	0.0180186	0.0143708	MDK/DAB2/SDCBP/TGFB1I1/TGFB1/BMP2/FERMT2/FOXC1/ALX1/ACVR1/SMAD3/SNAI1	12
GO:0008284	positive regulation of cell population proliferation	107/1553	986/18903	0.00169598	0.0180914	0.0144289	HMOX1/BST2/STAT1/PML/LGALS9/HLA-E/MDK/FGF5/CFLAR/HLA-A/SPHK1/ADM/SERTAD1/LGMN/MYD88/VEGFC/RIPK2/CD47/TNFSF13B/SDCBP/JAK2/FOSL2/TIMP1/HMGA2/NRP1/LIFR/GNG5/ATF3/PNP/GNAI3/RHOG/TSC22D1/IL15/TGFB1/GLUL/CSF1/HILPDA/HIF1A/BMP2/CDKN1A/DHPS/UBE2A/GID8/ZFPM2/HAPLN3/AKIRIN2/CALCRL/VEGFB/PTGS2/CAV2/XBP1/NRP2/SYF2/NEAT1/CD81/ANG/HPSE/ANXA1/PRKD2/GRN/NAMPT/CD55/ACVRL1/OSMR/CIB1/PROX1/FERMT2/POLD4/CXCL10/EAPP/…	107
GO:0035729	cellular response to hepatocyte growth factor stimulus	6/1553	17/18903	0.00170562	0.0180992	0.014435	LGMN/GCLM/NRP1/BCAR1/RELA/CREB1	6
GO:0090594	inflammatory response to wounding	6/1553	17/18903	0.00170562	0.0180992	0.014435	HMOX1/MDK/TIMP1/TGFB1/HIF1A/GRN	6
GO:2001267	regulation of cysteine-type endopeptidase activity involved in apoptotic signaling pathway	6/1553	17/18903	0.00170562	0.0180992	0.014435	LGALS9/JAK2/FAS/PLAUR/HTRA2/SMAD3	6
GO:1903076	regulation of protein localization to plasma membrane	18/1553	103/18903	0.00172686	0.0182928	0.0145894	GBP1/SQSTM1/TMBIM1/DAB2/TMEM59/LGALS3/RHOG/TGFB1/RER1/ZDHHC2/CIB1/STX3/PICALM/STX8/PRKCE/CNST/ARF6/STX7	18
GO:0043330	response to exogenous dsRNA	11/1553	49/18903	0.00174859	0.0184907	0.0147473	IFIT1/IFIH1/SLC3A2/NFKBIA/RIPK2/TLR3/IRAK3/FLOT1/CGAS/TICAM1/CAV1	11
GO:0043085	positive regulation of catalytic activity	126/1553	1191/18903	0.00175467	0.0185228	0.0147729	PLSCR1/TNFSF10/IFI16/DTX3L/CCND3/PMAIP1/PML/LGALS9/CFLAR/PPP1R15A/TGM2/LGMN/ARRDC3/RICTOR/PSME2/VEGFC/RIPK2/TMSB4X/PSME1/NBN/GCLM/LIMS1/RHOC/TNFAIP8L3/JAK2/GCH1/HMGA2/ABL2/GNAI3/RHOG/TGFB1/DCP1A/CSF1/HIF1A/MASTL/COPS8/CLU/MET/PHACTR4/BMP2/CDKN1A/AKIRIN2/STK3/CAV2/RGL1/CASP1/PSAP/CD81/ANG/ARF4/SNCA/CTSD/RCN3/PRKD2/GRN/MTCH1/MBP/PRKAG1/RAB3GAP1/BEX3/CIB1/PROX1/APH1A/FERMT2/CCNYL1/PPP2R3C/TLR3/AXL/V…	126
GO:1900407	regulation of cellular response to oxidative stress	17/1553	95/18903	0.0017583	0.0185291	0.0147779	NCOA7/ATF4/GCH1/MCL1/HIF1A/MET/SOD2/SLC7A11/FBXO7/NFE2L2/TXN/HSPB1/P4HB/GFER/RIPK1/HTRA2/GPR37	17
GO:1905475	regulation of protein localization to membrane	26/1553	172/18903	0.00178263	0.0187362	0.0149431	GBP1/SQSTM1/STOM/TMBIM1/DAB2/TMEM59/LGALS3/RHOG/TGFB1/RER1/CD81/SLC7A11/ZDHHC2/CIB1/STX3/NLGN2/GPC1/BBC3/MESD/PICALM/STX8/TCAF1/PRKCE/CNST/ARF6/STX7	26
GO:1903322	positive regulation of protein modification by small protein conjugation or removal	22/1553	137/18903	0.00178717	0.0187362	0.0149431	NMI/SPHK1/ARRDC3/RIPK2/MYCBP2/NDFIP1/MASTL/XIAP/GABARAP/PEF1/BIRC3/TOLLIP/FZR1/BCL10/RPS2/BIRC2/TICAM1/CAV1/TNIP1/DERL1/CDK5RAP3/NPM1	22
GO:0001935	endothelial cell proliferation	29/1553	199/18903	0.00178718	0.0187362	0.0149431	HMOX1/STAT1/MDK/VEGFC/NRP1/AIMP1/HIF1A/BMP2/VEGFB/CAV2/NRP2/ANG/PRKD2/ACVRL1/PROX1/POLD4/VEGFA/FLT1/JUN/NR2F2/MEF2C/EGFL7/SPARC/NR4A1/CAV1/PRKX/STAT3/THAP1/CCL2	29
GO:0061795	Golgi lumen acidification	5/1553	12/18903	0.00180228	0.018862	0.0150434	RNASEK/ATP6V0B/ATP6V1F/ATP6V0C/ATP6AP1	5
GO:0030970	retrograde protein transport, ER to cytosol	8/1553	29/18903	0.00182665	0.0190516	0.0151947	UBE2J1/OS9/ERLEC1/BCAP31/DERL1/RHBDD1/AUP1/HM13	8
GO:1903513	endoplasmic reticulum to cytosol transport	8/1553	29/18903	0.00182665	0.0190516	0.0151947	UBE2J1/OS9/ERLEC1/BCAP31/DERL1/RHBDD1/AUP1/HM13	8
GO:0035739	CD4-positive, alpha-beta T cell proliferation	7/1553	23/18903	0.00188548	0.0194135	0.0154833	LGALS9/RIPK2/NDFIP1/CD81/CD55/ARG2/CD274	7
GO:0039702	viral budding via host ESCRT complex	7/1553	23/18903	0.00188548	0.0194135	0.0154833	CHMP5/MVB12A/CHMP4A/VPS28/TSG101/CHMP2A/VPS37A	7
GO:0045048	protein insertion into ER membrane	7/1553	23/18903	0.00188548	0.0194135	0.0154833	EMC2/TRAM1/EMC3/EMC9/WDR83OS/EMC7/CAMLG	7
GO:0046794	transport of virus	7/1553	23/18903	0.00188548	0.0194135	0.0154833	BST2/CTSL/DYNLT1/RNASEK/FMR1/CAV2/CAV1	7
GO:0071359	cellular response to dsRNA	7/1553	23/18903	0.00188548	0.0194135	0.0154833	IFIT1/IFIH1/TLR3/FLOT1/CGAS/CAV1/NPM1	7
GO:0072576	liver morphogenesis	7/1553	23/18903	0.00188548	0.0194135	0.0154833	MDK/CFLAR/XBP1/CEBPB/PROX1/TNFAIP3/NOTCH2	7
GO:2000561	regulation of CD4-positive, alpha-beta T cell proliferation	7/1553	23/18903	0.00188548	0.0194135	0.0154833	LGALS9/RIPK2/NDFIP1/CD81/CD55/ARG2/CD274	7
GO:1901215	negative regulation of neuron death	31/1553	218/18903	0.00188685	0.0194135	0.0154833	HMOX1/NCOA7/MDK/LGMN/SNX6/ATF4/GCLM/JAK2/NRP1/CSF1/HLA-F/HIF1A/SOD2/SLC7A11/SNCA/CEBPB/GRN/GBE1/CHMP4A/FBXO7/ZPR1/AXL/JUN/MEF2C/ENO2/GFER/HTRA2/TMEM259/CCL2/DTNBP1/RHOA	31
GO:1902882	regulation of response to oxidative stress	18/1553	104/18903	0.00193138	0.0198382	0.015822	NCOA7/ATF4/GCH1/MCL1/HIF1A/MET/SOD2/SLC7A11/FBXO7/NFE2L2/TXN/HSPB1/P4HB/GFER/RIPK1/HTRA2/MCTP1/GPR37	18
GO:0045807	positive regulation of endocytosis	17/1553	96/18903	0.00197657	0.0202341	0.0161378	SERPINE1/B2M/ANKFY1/DAB2/CLU/FMR1/CD151/SNCA/ANXA2/AXL/VEGFA/FLOT1/VPS28/TSG101/CD63/ITGA2/DTNBP1	17
GO:1903321	negative regulation of protein modification by small protein conjugation or removal	17/1553	96/18903	0.00197657	0.0202341	0.0161378	ISG15/DTX3L/PARP10/SQSTM1/DNAJA1/TRIM21/N4BP1/MAD2L2/TNFAIP3/VPS28/RELA/RPL11/CAV1/PRKCE/RPL37/RPS15/CAMLG	17
GO:0045861	negative regulation of proteolysis	45/1553	352/18903	0.00201413	0.020584	0.0164169	IFI6/BST2/IFI16/CARD16/PML/SERPINE1/TRIM21/SERPINB1/TFPI2/SERPINB9/SDCBP/N4BP1/USP25/TIMP1/GAPDH/CSTB/CST3/DNAJC1/PTGS2/CTSB/SNCA/XIAP/SIAH2/CD109/PSMF1/ANXA2/VEGFA/IGBP1/BIRC3/TLK2/POR/BIRC2/RPL11/CD44/NR4A1/PLAUR/EIF3H/CDKN2D/FNIP1/PICALM/SERPINE2/TFPI/ARL6IP1/TIMP2/CAMLG	45
GO:0002456	T cell mediated immunity	19/1553	113/18903	0.00207746	0.0211676	0.0168823	HLA-B/RSAD2/B2M/HLA-E/TAP2/HLA-A/ARID5A/NECTIN2/ICAM1/IL4I1/HLA-F/CD81/CD55/MICA/BTN3A2/GNL1/GATA3/BTN3A3/STX7	19
GO:0002269	leukocyte activation involved in inflammatory response	11/1553	50/18903	0.00207818	0.0211676	0.0168823	SPHK1/MYD88/JAK2/IFNGR1/CLU/SNCA/GRN/IL33/TLR3/IFNGR2/JUN	11
GO:0051028	mRNA transport	21/1553	130/18903	0.00208286	0.0211798	0.016892	MX2/DDX39B/FYTTD1/IGF2BP3/ENY2/ZFP36/FMR1/AKAP8L/UPF2/CHTOP/QKI/RBM8A/SARNP/ZFP36L1/MAGOHB/MVP/HHEX/THOC2/NUP62/NUP37/AGFG1	21
GO:0001936	regulation of endothelial cell proliferation	27/1553	183/18903	0.00210694	0.021389	0.0170588	HMOX1/STAT1/MDK/VEGFC/NRP1/AIMP1/HIF1A/BMP2/VEGFB/CAV2/NRP2/ANG/PRKD2/ACVRL1/PROX1/POLD4/VEGFA/FLT1/JUN/NR2F2/MEF2C/EGFL7/SPARC/NR4A1/CAV1/STAT3/CCL2	27
GO:0090148	membrane fission	10/1553	43/18903	0.00211284	0.0214132	0.0170782	CHMP5/SH3GLB1/MVB12A/VPS25/CHMP4A/VPS28/TSG101/CHMP2A/VPS37A/STAM2	10
GO:0003158	endothelium development	22/1553	139/18903	0.00215754	0.0217576	0.0173528	STC1/MYD88/TNFRSF1A/ICAM1/NRP1/MET/CSNK2B/SOX17/HPSE/PRKD2/ACVRL1/PROX1/RDX/CXCL10/VEGFA/F11R/NR2F2/BTG1/ACVR1/VEZF1/RAP1B/RHOA	22
GO:0006997	nucleus organization	22/1553	139/18903	0.00215754	0.0217576	0.0173528	CHMP5/PML/SMARCA5/GOLM1/NECTIN2/NEK6/AKAP8L/CHMP4A/ZPR1/TMF1/BAZ2A/LMNA/TBPL1/CHMP2A/UBE2I/KAT5/MFSD14A/SF1/SYNE1/CTDNEP1/AGFG1/TOR1AIP1	22
GO:0050852	T cell receptor signaling pathway	22/1553	139/18903	0.00215754	0.0217576	0.0173528	GBP1/THEMIS2/RBCK1/ELF1/HLA-A/RIPK2/NECTIN2/LGALS3/CD81/PRKD2/BTN2A1/BTN3A1/KHDRBS1/BCL10/BCAR1/BTN3A2/RELA/EIF2B2/RNF31/GATA3/BTN3A3/RAB29	22
GO:0071901	negative regulation of protein serine/threonine kinase activity	20/1553	122/18903	0.00219745	0.0221234	0.0176446	GADD45A/DNAJA1/AIDA/BMP2/CDKN1A/FBXO7/IRAK3/NR2F2/TNFAIP3/DUSP1/CAV1/RGS2/CDKN2D/SPRY1/HHEX/NUP62/PTPN1/CDKN1B/CDK5RAP3/DTNBP1	20
GO:1903706	regulation of hemopoiesis	51/1553	413/18903	0.00223475	0.0224618	0.0179145	ISG15/IRF7/HLA-B/STAT1/IRF1/JUNB/LGALS9/B2M/IL15RA/MDK/NFKBIA/INHBA/RIPK2/NDFIP1/ZBTB16/IL4I1/ZFP36/PNP/IL15/TGFB1/CSF1/HIF1A/XBP1/HAX1/CEBPB/ANXA1/CIB1/PPP2R3C/TLR3/FBXO7/AXL/CDC73/HOXA9/MEF2C/PRELID1/ZFP36L1/NOTCH2/RIPK1/CREB1/ID2/LOX/FOS/KAT5/STAT3/GPR137B/NKAP/GATA3/ZC3H8/TRIB1/MEAF6/RHOA	51
GO:0060627	regulation of vesicle-mediated transport	64/1553	544/18903	0.00224488	0.0225264	0.017966	HMOX1/PLSCR1/SERPINE1/LGALS9/B2M/IL15RA/RALA/SPHK1/TGM2/ANKFY1/CD47/DAB2/SDCBP/NRP1/LGALS3/ABL2/IL15/HLA-F/CLU/RAB13/FMR1/RAB9A/CD151/ARF1/SNCA/ZDHHC2/RAB8B/ANXA1/RAB3GAP1/ANXA2/RDX/LETMD1/AXL/VEGFA/FLOT1/SNX3/SDC4/RAC1/VPS28/SNAPIN/TSG101/STX18/CHMP2A/RAB7A/CD63/LMAN2/CAV1/PICALM/PRKAA1/SAR1A/YIPF5/MCTP1/ITGA2/PTPN1/RAP1B/WDR41/CNST/CCL2/ATG3/DTNBP1/SIRPA/ARF6/GNAI2/RAB29	64
GO:0001570	vasculogenesis	15/1553	81/18903	0.00225964	0.0226373	0.0180545	JUNB/ADM/CITED2/TIPARP/NRP1/RRAS/TGFB1/ACKR3/ZFPM2/SOX17/VEGFA/QKI/ZFP36L1/EGFL7/CAV1	15
GO:0071559	response to transforming growth factor beta	37/1553	277/18903	0.00228146	0.0228184	0.0181989	PML/CFLAR/GDF15/CITED2/SNX6/DAB2/LIMS1/SDCBP/TGFB1I1/SAP30/TGFB1/NR3C1/BMP2/CAV2/USP15/ACVRL1/CD109/FERMT2/JUN/MEF2C/SNW1/FNTA/ZFP36L1/FNDC4/ACVR1/CAV1/HTRA3/LOX/SPRY1/FOS/DKK3/SMAD3/STAT3/ZYX/SINHCAF/SMURF1/BRMS1	37
GO:0090130	tissue migration	47/1553	374/18903	0.00229855	0.0229515	0.0183051	HMOX1/SP100/GADD45A/STC1/LGMN/VEGFC/TMSB4X/LGALS8/NRP1/RRAS/TGFB1/GLUL/HIF1A/RAB13/MET/ACTA2/PTGS2/CSNK2B/NRP2/ANXA1/PRKD2/GRN/ACVRL1/CIB1/PROX1/VEGFA/NFE2L2/P2RX4/JUN/NR2F2/RAC1/MEF2C/HSPB1/BCAR1/SPARC/NR4A1/PRKX/ITGA2/PRKCE/GATA3/SNAI1/MIA3/ARF6/CORO1B/RHOA/PRSS3/PIK3C2A	47
GO:0071375	cellular response to peptide hormone stimulus	40/1553	306/18903	0.00231999	0.0231278	0.0184456	STAT1/CCND3/CFLAR/INHBA/GDF15/ERRFI1/JAK2/SOCS3/RAB13/CAV2/XBP1/CPEB2/AP3S1/NFE2L2/GOT1/JAK1/PIP4K2A/BCAR1/PDK4/ZFP36L1/AGTRAP/RELA/POR/NR4A1/GRB10/ZNF106/CAV1/USF1/DENND4C/FOS/PRKAA1/STAT3/PTPN1/PTPRA/SNX5/INSIG1/YWHAG/SRSF5/GNAI2/PIK3C2A	40
GO:0006978	DNA damage response, signal transduction by p53 class mediator resulting in transcription of p21 class mediator	6/1553	18/18903	0.00238214	0.0235546	0.018786	SP100/CDKN1A/BRCA2/RPS27L/KAT5/RPL26	6
GO:0007289	spermatid nucleus differentiation	6/1553	18/18903	0.00238214	0.0235546	0.018786	NECTIN2/TMF1/TBPL1/KAT5/MFSD14A/AGFG1	6
GO:0019081	viral translation	6/1553	18/18903	0.00238214	0.0235546	0.018786	SHFL/SSB/ATG12/EIF3G/MCTS1/EIF3D	6
GO:0051770	positive regulation of nitric-oxide synthase biosynthetic process	6/1553	18/18903	0.00238214	0.0235546	0.018786	STAT1/AKAP12/JAK2/NAMPT/IL33/CCL2	6
GO:0071360	cellular response to exogenous dsRNA	6/1553	18/18903	0.00238214	0.0235546	0.018786	IFIT1/IFIH1/TLR3/FLOT1/CGAS/CAV1	6
GO:0006754	ATP biosynthetic process	18/1553	106/18903	0.00240191	0.0237116	0.0189112	TMSB4X/TGFB1/NDUFV2/NDUFB5/ATP6V0C/NDUFA9/NDUFC1/NDUFS4/ALDOA/NDUFB4/ATP5MC2/ATP5F1C/NDUFV3/ATP5F1D/DMAC2L/NDUFS2/ATP5F1E/NDUFB6	18
GO:0006120	mitochondrial electron transport, NADH to ubiquinone	11/1553	51/18903	0.00245648	0.0241231	0.0192394	SNCA/NDUFV2/NDUFB5/NDUFA9/NDUFC1/NDUFS4/NDUFB4/DNAJC15/NDUFV3/NDUFS2/NDUFB6	11
GO:0044088	regulation of vacuole organization	11/1553	51/18903	0.00245648	0.0241231	0.0192394	SCARB2/SH3GLB1/GRN/RAB3GAP1/CHMP4A/ANXA2/PIP4K2A/IFT20/SNX7/TMEM106B/WIPI1	11
GO:0045786	negative regulation of cell cycle	50/1553	405/18903	0.00246538	0.0241231	0.0192394	PML/INHBA/BTG3/SMARCA5/DDX39B/NBN/FBXO6/MAD2L2/TGFB1/BMP2/CDKN1A/PTGS2/MAD2L1BP/SYF2/HUS1/PSMG2/PROX1/BRCA2/FBXO7/RPS27L/LCMT1/CDC73/NR2F2/TNFAIP3/DUSP1/FZR1/FOXC1/BTG1/ZFP36L1/CHMP2A/CDC5L/NR4A1/ABRAXAS1/ATF5/ACVR1/HTRA2/SLFN11/CDKN2D/HHEX/USP28/PLK3/RPL26/CDKN1B/GATA3/CCL2/CDK5RAP3/NPM1/RHNO1/THAP5/GMNN	50
GO:0006123	mitochondrial electron transport, cytochrome c to oxygen	7/1553	24/18903	0.00247528	0.0241231	0.0192394	COX6B1/COX8A/COX7B/COX7C/COX6A1/COX7A2/COX7A2L	7
GO:0006213	pyrimidine nucleoside metabolic process	7/1553	24/18903	0.00247528	0.0241231	0.0192394	UPP1/NT5C3A/TYMP/APOBEC3F/APOBEC3G/CDADC1/DPYD	7
GO:1903241	U2-type prespliceosome assembly	7/1553	24/18903	0.00247528	0.0241231	0.0192394	SNRPD2/SF3A2/SNRPA1/SNRPB2/SF3B6/SF3B2/RBMX2	7
GO:2000637	positive regulation of miRNA-mediated gene silencing	7/1553	24/18903	0.00247528	0.0241231	0.0192394	ZFP36/TGFB1/FMR1/DDX5/RIPK1/STAT3/FXR1	7
GO:2001026	regulation of endothelial cell chemotaxis	7/1553	24/18903	0.00247528	0.0241231	0.0192394	LGMN/TMSB4X/MET/PRKD2/VEGFA/P2RX4/HSPB1	7
GO:0006471	protein ADP-ribosylation	9/1553	37/18903	0.00250836	0.0243287	0.0194034	PARP14/PARP9/PARP12/PARP10/TIPARP/PARP4/ARF4/TNKS2/TINF2	9
GO:0010934	macrophage cytokine production	9/1553	37/18903	0.00250836	0.0243287	0.0194034	MYD88/RIPK2/UBE2J1/TGFB1/TLR3/AXL/IRAK3/PANX1/TICAM1	9
GO:0010935	regulation of macrophage cytokine production	9/1553	37/18903	0.00250836	0.0243287	0.0194034	MYD88/RIPK2/UBE2J1/TGFB1/TLR3/AXL/IRAK3/PANX1/TICAM1	9
GO:0010631	epithelial cell migration	46/1553	366/18903	0.00253588	0.0244673	0.019514	HMOX1/SP100/GADD45A/STC1/LGMN/VEGFC/TMSB4X/LGALS8/NRP1/RRAS/TGFB1/GLUL/HIF1A/RAB13/MET/PTGS2/CSNK2B/NRP2/ANXA1/PRKD2/GRN/ACVRL1/CIB1/PROX1/VEGFA/NFE2L2/P2RX4/JUN/NR2F2/RAC1/MEF2C/HSPB1/BCAR1/SPARC/NR4A1/PRKX/ITGA2/PRKCE/GATA3/SNAI1/MIA3/ARF6/CORO1B/RHOA/PRSS3/PIK3C2A	46
GO:0006405	RNA export from nucleus	16/1553	90/18903	0.00253727	0.0244673	0.019514	DDX39B/SSB/FYTTD1/ENY2/AKAP8L/UPF2/CHTOP/RBM8A/KHDRBS1/SARNP/MAGOHB/HHEX/THOC2/NUP62/NPM1/AGFG1	16
GO:0035924	cellular response to vascular endothelial growth factor stimulus	14/1553	74/18903	0.00253872	0.0244673	0.019514	SPHK1/VEGFC/NRP1/VEGFB/NRP2/ANXA1/PRKD2/VEGFA/FLT1/HSPB1/FOXC1/RELA/CD63/NR4A1	14
GO:2000628	regulation of miRNA metabolic process	14/1553	74/18903	0.00253872	0.0244673	0.019514	PNPT1/TEAD1/TGFB1/HIF1A/NR3C1/BMP2/GAS5/JUN/FOSL1/RELA/FOS/SMAD3/STAT3/GATA3	14
GO:0001938	positive regulation of endothelial cell proliferation	19/1553	115/18903	0.00255374	0.0245732	0.0195984	HMOX1/MDK/VEGFC/NRP1/HIF1A/BMP2/VEGFB/CAV2/NRP2/ANG/PRKD2/ACVRL1/PROX1/POLD4/VEGFA/JUN/EGFL7/NR4A1/STAT3	19
GO:0072666	establishment of protein localization to vacuole	12/1553	59/18903	0.00268968	0.0258404	0.0206091	SCARB2/MVB12A/CLU/VPS25/LAMP2/TNFAIP3/VPS28/TSG101/RAB7A/VPS37A/SMURF1/STAM2	12
GO:0048012	hepatocyte growth factor receptor signaling pathway	5/1553	13/18903	0.00273178	0.0261624	0.0208659	NRP1/MET/RAC1/BCAR1/PTPN1	5
GO:0070424	regulation of nucleotide-binding oligomerization domain containing signaling pathway	5/1553	13/18903	0.00273178	0.0261624	0.0208659	SLC15A3/XIAP/BIRC3/TNFAIP3/BIRC2	5
GO:0010638	positive regulation of organelle organization	60/1553	508/18903	0.00276755	0.0264633	0.0211059	TNFSF10/PMAIP1/PML/RALA/SPHK1/RICTOR/SH3GLB1/CD47/NBN/RHOC/SDCBP/CALCOCO2/NRP1/CFL2/WHAMM/HIF1A/LMAN1/MET/MSX1/MAD2L1BP/HAX1/SNCA/UBE2B/ANXA1/GRN/RAB3GAP1/TNKS2/RESF1/CDC42EP5/PROX1/ANXA2/FERMT2/FBXO7/PFDN2/PIP4K2A/VDAC1/SDC4/IFT20/RAC1/SNX7/SNX9/TMED9/FAM162A/BBC3/DYNC1H1/STX18/CNOT6L/PLAUR/CCT8/HTRA2/KAT5/OSBP/SMAD3/NUP62/PRKCE/CDKN1B/TINF2/WIPI1/ARF6/RHOA	60
GO:2001237	negative regulation of extrinsic apoptotic signaling pathway	17/1553	99/18903	0.00277195	0.0264638	0.0211063	IFI6/HMOX1/SERPINE1/CFLAR/TMBIM1/GCLM/ICAM1/NRP1/LGALS3/MCL1/SIAH2/TNFAIP3/LMNA/RELA/RIPK1/ACVR1/PEA15	17
GO:0051702	biological process involved in interaction with symbiont	19/1553	116/18903	0.00282425	0.0269179	0.0214684	IFI27/APOL1/MYD88/STOM/JAK2/HMGA2/SAP30/GAPDH/FMR1/RAB9A/CAV2/PAIP1/EEF1A1/VAPA/JUN/SNW1/PPIB/CDK9/RAB29	19
GO:0051205	protein insertion into membrane	13/1553	67/18903	0.00282834	0.0269179	0.0214684	RTP4/EMC2/TRAM1/TOMM7/TIMM9/EMC3/BBC3/EMC9/WDR83OS/TOMM20/EMC7/CAMLG/MAIP1	13
GO:0051640	organelle localization	66/1553	570/18903	0.00284492	0.0269833	0.0215206	HMOX1/CHMP5/LGALS9/DYNLT1/NECTIN2/SDCBP/MAP2/STX12/HIF1A/RAB13/PCDH17/CAV2/SNCA/UBE2B/BBS7/RAB8B/STX5/ARL8B/CHMP4A/AP3S1/TFG/STX11/PEF1/STX17/STX3/SDC4/NLGN2/ARFGAP3/SPAG9/TMED9/KXD1/SNAPIN/TSG101/LMNA/DYNC1H1/CHMP2A/TCIRG1/CSNK1D/RAB7A/MEF2A/SNAP29/HSBP1/PICALM/SPRY1/KAT5/SAR1A/TRAPPC2B/ARCN1/NUP62/NMD3/PARD3/STX8/ACTR3/VAMP3/TMEM106B/BLOC1S2/ARHGAP21/RPS15/WIPI1/DTNBP1/NPM1/STX7/COPS5/RAB1A/SDA…	66
GO:0071560	cellular response to transforming growth factor beta stimulus	36/1553	271/18903	0.00284565	0.0269833	0.0215206	PML/CFLAR/GDF15/CITED2/SNX6/DAB2/LIMS1/SDCBP/TGFB1I1/SAP30/TGFB1/NR3C1/BMP2/CAV2/USP15/ACVRL1/CD109/FERMT2/JUN/MEF2C/SNW1/FNTA/ZFP36L1/ACVR1/CAV1/HTRA3/LOX/SPRY1/FOS/DKK3/SMAD3/STAT3/ZYX/SINHCAF/SMURF1/BRMS1	36
GO:0010951	negative regulation of endopeptidase activity	34/1553	252/18903	0.00284851	0.0269833	0.0215206	IFI6/BST2/IFI16/CARD16/SERPINE1/SERPINB1/TFPI2/SERPINB9/TIMP1/GAPDH/CSTB/CST3/PTGS2/SNCA/XIAP/SIAH2/CD109/PSMF1/ANXA2/VEGFA/IGBP1/BIRC3/POR/BIRC2/CD44/NR4A1/PLAUR/CDKN2D/FNIP1/PICALM/SERPINE2/TFPI/ARL6IP1/TIMP2	34
GO:0033043	regulation of organelle organization	124/1553	1186/18903	0.00286834	0.0271289	0.0216368	TNFSF10/BST2/CHMP5/PMAIP1/PML/SQSTM1/MDK/RND3/RALA/SCARB2/STAT2/SPHK1/SMARCA5/RICTOR/KANK3/WASHC4/TMSB4X/MYCBP2/SH3GLB1/CD47/NBN/RHOC/SDCBP/CALCOCO2/MAP2/NRP1/EML2/ABL2/TMSB10/CFL2/RHOG/MAD2L2/WHAMM/ATG12/HIF1A/CLU/LMAN1/MET/MSX1/GDI2/NEK6/XRN1/ARPC3/CAV2/DAPK3/MAD2L1BP/HAX1/ARF1/SNCA/UBE2B/ANXA1/GRN/STX5/RAB3GAP1/TNKS2/PSMG2/RESF1/CHMP4A/CDC42EP5/CIB1/PROX1/ANXA2/FERMT2/RDX/FBXO7/PFDN2/F11R/STN1…	124
GO:0010939	regulation of necrotic cell death	11/1553	52/18903	0.00288855	0.0271929	0.0216877	RBCK1/CFLAR/SLC6A6/BIRC3/YBX3/CYLD/BIRC2/RIPK1/CAV1/RNF31/HEBP2	11
GO:0016239	positive regulation of macroautophagy	14/1553	75/18903	0.00289035	0.0271929	0.0216877	HMOX1/OPTN/RIPK2/SH3GLB1/CALCOCO2/GNAI3/HIF1A/RAB3GAP1/PIP4K2A/VDAC1/SNX7/SCOC/RNF31/WIPI1	14
GO:0001916	positive regulation of T cell mediated cytotoxicity	8/1553	31/18903	0.00289742	0.0271929	0.0216877	HLA-B/B2M/HLA-E/TAP2/HLA-A/NECTIN2/HLA-F/STX7	8
GO:0034656	nucleobase-containing small molecule catabolic process	8/1553	31/18903	0.00289742	0.0271929	0.0216877	UPP1/PNP/APOBEC3F/APOBEC3G/CDADC1/MGAT1/DPYD/GALT	8
GO:0150117	positive regulation of cell-substrate junction organization	8/1553	31/18903	0.00289742	0.0271929	0.0216877	LIMS1/NRP1/FERMT2/VEGFA/SDC4/RAC1/SMAD3/ARF6	8
GO:0090132	epithelium migration	46/1553	369/18903	0.00297254	0.027855	0.0222158	HMOX1/SP100/GADD45A/STC1/LGMN/VEGFC/TMSB4X/LGALS8/NRP1/RRAS/TGFB1/GLUL/HIF1A/RAB13/MET/PTGS2/CSNK2B/NRP2/ANXA1/PRKD2/GRN/ACVRL1/CIB1/PROX1/VEGFA/NFE2L2/P2RX4/JUN/NR2F2/RAC1/MEF2C/HSPB1/BCAR1/SPARC/NR4A1/PRKX/ITGA2/PRKCE/GATA3/SNAI1/MIA3/ARF6/CORO1B/RHOA/PRSS3/PIK3C2A	46
GO:0008631	intrinsic apoptotic signaling pathway in response to oxidative stress	10/1553	45/18903	0.00302518	0.0282956	0.0225672	PML/JAK2/STK24/MCL1/HIF1A/SOD2/NFE2L2/HSPB1/P4HB/HTRA2	10
GO:0006612	protein targeting to membrane	21/1553	134/18903	0.00303349	0.0282956	0.0225672	STOM/SDCBP/SSR3/RTP4/ZDHHC2/RAB8B/CHMP4A/CIB1/TRAM1/PEX16/SSR2/GOLGA7/NACA/VPS37A/ZDHHC14/SEC61G/PARD3/TCAF1/ARL6IP1/ATG3/SRP72	21
GO:0009142	nucleoside triphosphate biosynthetic process	21/1553	134/18903	0.00303349	0.0282956	0.0225672	CMPK2/TMSB4X/TGFB1/NDUFV2/NDUFB5/ATP6V0C/NDUFA9/NDUFC1/NDUFS4/ALDOA/NDUFB4/ATP5MC2/ATP5F1C/TBPL1/NDUFV3/NME7/ATP5F1D/DMAC2L/NDUFS2/ATP5F1E/NDUFB6	21
GO:0043516	regulation of DNA damage response, signal transduction by p53 class mediator	9/1553	38/18903	0.00305117	0.0284169	0.022664	PMAIP1/MSX1/DDX5/MIF/HIC1/CD44/RPL26/SNAI1/NPM1	9
GO:0045727	positive regulation of translation	22/1553	143/18903	0.00309576	0.0287882	0.0229601	PPP1R15A/PRR16/VIM/FMR1/POLR2G/PAIP1/RPS27L/YBX3/KHDRBS1/BCL3/SH3BGRL/EIF3E/CNBP/RPS4X/RPS9/ITGA2/SERP1/RPL26/FXR1/NPM1/RHOA/EIF3D	22
GO:0032786	positive regulation of DNA-templated transcription, elongation	12/1553	60/18903	0.00311576	0.0289095	0.0230569	ELL2/DDX39B/GTF2F1/EAPP/MED28/MED10/HMGN1/CDC73/MED8/MED15/MED19/CDK9	12
GO:0009206	purine ribonucleoside triphosphate biosynthetic process	19/1553	117/18903	0.0031183	0.0289095	0.0230569	TMSB4X/TGFB1/NDUFV2/NDUFB5/ATP6V0C/NDUFA9/NDUFC1/NDUFS4/ALDOA/NDUFB4/ATP5MC2/ATP5F1C/NDUFV3/NME7/ATP5F1D/DMAC2L/NDUFS2/ATP5F1E/NDUFB6	19
GO:0040008	regulation of growth	71/1553	624/18903	0.00313047	0.0289576	0.0230953	BST2/PNPT1/OGFR/PML/INHBA/CAMK2D/SPHK1/LGMN/MT2A/RICTOR/STC2/GDF15/CITED2/MYCBP2/DAB2/TEAD1/SDCBP/MAP2/NRP1/MAD2L2/TGFB1/CSF1/HIF1A/CDKN1A/MSX1/VGLL4/SPART/ZFPM2/STK3/SOX17/OSGIN2/ACVRL1/TNKS2/CIB1/PROX1/ZPR1/IGFBP3/VEGFA/IFRD1/AGRN/CDC73/TKT/YBX3/MEF2C/SPAG9/FOXC1/BCAR1/CXCL16/PPIB/BTG1/SERTAD3/TSG101/LAMTOR2/SAV1/CREB1/HTRA2/RGS2/CDKN2D/SERPINE2/SMAD3/STAT3/SERP1/NRCAM/MT1M/CHPT1/CDKN1B/EBAG9/N…	71
GO:0010466	negative regulation of peptidase activity	35/1553	263/18903	0.003133	0.0289576	0.0230953	IFI6/BST2/IFI16/CARD16/SERPINE1/SERPINB1/TFPI2/SERPINB9/TIMP1/GAPDH/CSTB/CST3/PTGS2/CTSB/SNCA/XIAP/SIAH2/CD109/PSMF1/ANXA2/VEGFA/IGBP1/BIRC3/POR/BIRC2/CD44/NR4A1/PLAUR/CDKN2D/FNIP1/PICALM/SERPINE2/TFPI/ARL6IP1/TIMP2	35
GO:0007178	transmembrane receptor protein serine/threonine kinase signaling pathway	48/1553	390/18903	0.0031573	0.0291381	0.0232391	PML/INHBA/GDF15/CITED2/LNPEP/SNX6/DAB2/SDCBP/JAK2/UBE2D3/TGFB1I1/VIM/SAP30/SUB1/TGFB1/FST/BMP2/MSX1/SPART/CAV2/CSNK2B/USP15/DDX5/ACVRL1/XIAP/RGMB/CD109/FERMT2/FKBP8/JUN/SNW1/FNTA/NOTCH2/ACVR1/CAV1/HTRA3/PELO/LOX/SPRY1/FOS/DKK3/SMAD3/STAT3/ZYX/HIVEP1/SINHCAF/SMURF1/BRMS1	48
GO:0010632	regulation of epithelial cell migration	38/1553	292/18903	0.00317289	0.0291974	0.0232864	HMOX1/SP100/GADD45A/STC1/LGMN/VEGFC/TMSB4X/NRP1/RRAS/TGFB1/GLUL/HIF1A/MET/PTGS2/CSNK2B/NRP2/ANXA1/PRKD2/GRN/ACVRL1/CIB1/PROX1/VEGFA/NFE2L2/P2RX4/JUN/NR2F2/RAC1/MEF2C/HSPB1/BCAR1/SPARC/ITGA2/PRKCE/GATA3/ARF6/RHOA/PIK3C2A	38
GO:0051223	regulation of protein transport	59/1553	501/18903	0.00318697	0.0291974	0.0232864	IFI27/SP100/RSAD2/DNAJA1/VEGFC/SH3GLB1/STOM/RHBDF2/NDFIP1/UBE2J1/JAK2/UBE2D3/TGFB1/GLUL/HIF1A/LMAN1/RBM22/DNAJC1/PTGS2/HAX1/CD81/SLC7A11/ANG/ZDHHC2/OS9/UFM1/CIB1/ZPR1/FKBP1B/SNX3/TOMM7/ERLEC1/NLGN2/TXN/VPS28/BCAP31/BBC3/TSG101/ERP29/TCIRG1/HTRA2/RNF31/PRKAA1/SAR1A/OSBP/SMAD3/SERP1/PLK3/PTPN1/TCAF1/PRKCE/NDUFAF2/INSIG1/CNST/CPT1A/ARF6/DPH3/RAB29/GLUD1	59
GO:0032816	positive regulation of natural killer cell activation	7/1553	25/18903	0.00319728	0.0291974	0.0232864	IL15RA/HLA-E/JAK2/IL15/HLA-F/AXL/TICAM1	7
GO:0046641	positive regulation of alpha-beta T cell proliferation	7/1553	25/18903	0.00319728	0.0291974	0.0232864	LGALS9/HLA-E/HLA-A/RIPK2/JAK2/CD81/CD55	7
GO:0046716	muscle cell cellular homeostasis	7/1553	25/18903	0.00319728	0.0291974	0.0232864	CFL2/HIF1A/LAMP2/ALDOA/CAV1/LOX/GAA	7
GO:0060148	positive regulation of post-transcriptional gene silencing	7/1553	25/18903	0.00319728	0.0291974	0.0232864	ZFP36/TGFB1/FMR1/DDX5/RIPK1/STAT3/FXR1	7
GO:1900370	positive regulation of post-transcriptional gene silencing by RNA	7/1553	25/18903	0.00319728	0.0291974	0.0232864	ZFP36/TGFB1/FMR1/DDX5/RIPK1/STAT3/FXR1	7
GO:0038127	ERBB signaling pathway	20/1553	126/18903	0.00323586	0.0292995	0.0233679	IFI6/RALA/LGMN/SNX6/ERRFI1/RHBDF2/RNF115/MVB12A/TGFB1/VPS25/BCAR1/TSG101/AREG/RAB7A/PLAUR/MVP/NUP62/CAMLG/PIK3C2A/SHKBP1	20
GO:0002704	negative regulation of leukocyte mediated immunity	13/1553	68/18903	0.00323936	0.0292995	0.0233679	HMOX1/BST2/HLA-B/LGALS9/HLA-E/HLA-A/NDFIP1/SERPINB9/IL4I1/HLA-F/CD55/MICA/GFER	13
GO:0035728	response to hepatocyte growth factor	6/1553	19/18903	0.00324214	0.0292995	0.0233679	LGMN/GCLM/NRP1/BCAR1/RELA/CREB1	6
GO:0045346	regulation of MHC class II biosynthetic process	6/1553	19/18903	0.00324214	0.0292995	0.0233679	JAK2/XBP1/RFXANK/IL33/TAF7/TMEM106A	6
GO:0048490	anterograde synaptic vesicle transport	6/1553	19/18903	0.00324214	0.0292995	0.0233679	MAP2/AP3S1/SNAPIN/BLOC1S2/DTNBP1/BLOC1S1	6
GO:0099514	synaptic vesicle cytoskeletal transport	6/1553	19/18903	0.00324214	0.0292995	0.0233679	MAP2/AP3S1/SNAPIN/BLOC1S2/DTNBP1/BLOC1S1	6
GO:0099517	synaptic vesicle transport along microtubule	6/1553	19/18903	0.00324214	0.0292995	0.0233679	MAP2/AP3S1/SNAPIN/BLOC1S2/DTNBP1/BLOC1S1	6
GO:0031397	negative regulation of protein ubiquitination	15/1553	84/18903	0.00325969	0.029371	0.0234249	ISG15/DTX3L/PARP10/SQSTM1/DNAJA1/N4BP1/MAD2L2/TNFAIP3/VPS28/RPL11/CAV1/PRKCE/RPL37/RPS15/CAMLG	15
GO:0051851	modulation by host of symbiont process	15/1553	84/18903	0.00325969	0.029371	0.0234249	IFI27/STOM/HMGA2/SAP30/FMR1/RAB9A/CAV2/PAIP1/EEF1A1/VAPA/JUN/SNW1/PPIB/CDK9/RAB29	15
GO:0046649	lymphocyte activation	92/1553	846/18903	0.00327316	0.0294488	0.023487	BST2/RSAD2/CCND3/THEMIS2/IRF1/JUNB/LGALS9/B2M/IL15RA/HLA-E/MDK/INHBA/HLA-A/PSMB10/MYD88/RIPK2/CTSL/CD47/NBN/NDFIP1/TNFSF13B/ICAM1/ZBTB16/JAK2/KLF6/IL4I1/LGALS3/ABL2/IRF2BP2/PNP/MAD2L2/IL15/KDELR1/TGFB1/HLA-F/NFIL3/LGALS1/CDKN1A/DHPS/RELB/AZI2/LEPR/AKIRIN2/XBP1/CD151/CD81/CEBPB/ANXA1/CD55/ARG2/PPP2R3C/FBXO7/AXL/FKBP1B/IGBP1/SDC4/TNFAIP3/MEF2C/MIF/MICA/BTN3A1/BCL10/RIF1/BCL3/PRELID1/CD274/ZFP36L1/R…	92
GO:0015986	proton motive force-driven ATP synthesis	14/1553	76/18903	0.00328094	0.0294752	0.023508	NDUFV2/NDUFB5/ATP6V0C/NDUFA9/NDUFC1/NDUFS4/NDUFB4/ATP5MC2/ATP5F1C/NDUFV3/ATP5F1D/NDUFS2/ATP5F1E/NDUFB6	14
GO:0050921	positive regulation of chemotaxis	22/1553	144/18903	0.00337761	0.030299	0.0241651	SERPINE1/LGALS9/MDK/LGMN/VEGFC/TMSB4X/NRP1/TGFB1/CSF1/MET/VEGFB/PRKD2/CXCL10/VEGFA/STX3/P2RX4/RAC1/CREB3/CXCL8/HSPB1/SMAD3/ITGA2	22
GO:0051235	maintenance of location	43/1553	342/18903	0.00340717	0.0305192	0.0243407	SP100/RNF213/FTH1/PLIN2/PML/FTL/NFKBIA/CAMK2D/CXCL11/TMSB4X/GSTO1/KDELR2/DDIT3/HK2/TMSB10/KDELR1/ERO1A/HILPDA/LMAN1/RER1/TTC39B/SNCA/ANXA1/OS9/SRGN/STARD4/CXCL10/FKBP1B/TXN/ALKBH7/CAV1/HEXB/NFKBIE/GAA/PRKCE/ARHGAP21/MORC3/INSIG1/AUP1/PLIN3/KDELR3/CPT1A/SYNE1	43
GO:0009145	purine nucleoside triphosphate biosynthetic process	19/1553	118/18903	0.00343743	0.0307451	0.0245208	TMSB4X/TGFB1/NDUFV2/NDUFB5/ATP6V0C/NDUFA9/NDUFC1/NDUFS4/ALDOA/NDUFB4/ATP5MC2/ATP5F1C/NDUFV3/NME7/ATP5F1D/DMAC2L/NDUFS2/ATP5F1E/NDUFB6	19
GO:0051402	neuron apoptotic process	34/1553	255/18903	0.00344932	0.0308062	0.0245695	HMOX1/MDK/LGMN/CASP7/SNX6/ATF4/GCLM/JAK2/DDIT3/NRP1/MCL1/GAPDH/HIF1A/NR3C1/SOD2/TMBIM6/SNCA/CEBPB/NQO1/GRN/GBE1/XIAP/ZPR1/AXL/JUN/MEF2C/FAM162A/FAS/PIGT/EGLN3/GATA3/CCL2/AKT1S1/RHOA	34
GO:0040011	locomotion	147/1553	1445/18903	0.003479	0.0310258	0.0247447	HMOX1/BST2/SP100/SERPINE1/LGALS9/GADD45A/MDK/STC1/RALA/FGF5/IFITM1/SPHK1/LGMN/ARRDC3/CD9/CITED2/MYD88/VEGFC/CXCL11/TMSB4X/MYCBP2/CD47/DAB2/RHOC/AKAP12/ICAM1/SDCBP/JAK2/TIMP1/STK24/NRP1/LGALS3/ABL2/TMSB10/RRAS/RHOG/SAP30/TGFB1/GLUL/CSF1/HIF1A/RAB13/MET/BMP2/ACKR3/ACTA2/VEGFB/SOD2/PTGS2/CSNK2B/XBP1/DAPK3/CD151/NRP2/ITGA5/CD81/SNCA/S100A11/ANXA1/PRKD2/GRN/ACVRL1/CD99/ALCAM/TYMP/CIB1/PROX1/IL33/FERMT…	147
GO:0007029	endoplasmic reticulum organization	16/1553	93/18903	0.00356772	0.0316317	0.025228	EMC2/LMAN1/REEP5/CAV2/RAB3GAP1/TRAM1/SEC31A/EMC3/EMC9/STX18/LMAN2/WDR83OS/ARL6IP1/EMC7/MIA3/CAMLG	16
GO:0022406	membrane docking	16/1553	93/18903	0.00356772	0.0316317	0.025228	ICAM1/STX12/RAB13/CAV2/RAB8B/STX5/STX11/STX17/STX3/PEX16/SNX3/RAB7A/SNAP29/STX8/VAMP3/STX7	16
GO:0042147	retrograde transport, endosome to Golgi	16/1553	93/18903	0.00356772	0.0316317	0.025228	SNX2/ANKFY1/SNX6/GOLT1B/RAB9A/STX5/SNX3/SPAG9/RAB7A/ARL1/TMEM87A/WASHC1/VAMP3/SNX5/DENND5A/RAB29	16
GO:0044070	regulation of anion transport	16/1553	93/18903	0.00356772	0.0316317	0.025228	STC1/ATF4/SNCA/CEBPB/PLA2G4A/RAB3GAP1/P2RX4/TNFRSF11A/MIF/GABRE/RIPK1/RGS2/PRKAA1/TCAF1/ARL6IP1/DTNBP1	16
GO:0001516	prostaglandin biosynthetic process	8/1553	32/18903	0.00358942	0.0316417	0.0252359	PTGS2/ANXA1/PLA2G4A/PTGES3/MIF/PTGS1/CBR1/PTGIS	8
GO:0034389	lipid droplet organization	8/1553	32/18903	0.00358942	0.0316417	0.0252359	RNF213/PLIN2/SPART/RAB3GAP1/KAT5/PRKAA1/AUP1/PLIN3	8
GO:0046457	prostanoid biosynthetic process	8/1553	32/18903	0.00358942	0.0316417	0.0252359	PTGS2/ANXA1/PLA2G4A/PTGES3/MIF/PTGS1/CBR1/PTGIS	8
GO:0060135	maternal process involved in female pregnancy	12/1553	61/18903	0.00359482	0.0316417	0.0252359	JUNB/LGALS9/STC1/APOL2/STC2/CITED2/PTGS2/CTSB/NR2F2/BSG/DEDD/RGS2	12
GO:1902893	regulation of miRNA transcription	12/1553	61/18903	0.00359482	0.0316417	0.0252359	TEAD1/TGFB1/HIF1A/NR3C1/BMP2/JUN/FOSL1/RELA/FOS/SMAD3/STAT3/GATA3	12
GO:0032350	regulation of hormone metabolic process	9/1553	39/18903	0.00368245	0.0323039	0.0257641	ADM/STC2/DAB2/HIF1A/NR3C1/BMP2/POR/DKK3/GATA3	9
GO:0032438	melanosome organization	9/1553	39/18903	0.00368245	0.0323039	0.0257641	BACE2/RAB32/AP3S1/HPS3/SNAPIN/BLOC1S2/DTNBP1/BLOC1S1/RAB29	9
GO:1903034	regulation of response to wounding	25/1553	172/18903	0.00368597	0.0323039	0.0257641	SERPINE1/MDK/CD9/STK24/ACTA2/XBP1/HPSE/ANXA1/GRN/CD109/ANXA2/FERMT2/MMRN1/NFE2L2/FKBP1B/TNFAIP3/ACTG1/PLAUR/CAV1/USF1/SERPINE2/SMAD3/PRKCE/VKORC1/TFPI	25
GO:0045785	positive regulation of cell adhesion	57/1553	484/18903	0.0036998	0.0323785	0.0258236	LGALS9/B2M/HLA-E/MDK/HLA-A/TGM2/CITED2/RIPK2/CD47/DAB2/LIMS1/TNFSF13B/ZBTB16/JAK2/IL4I1/NRP1/ABL2/RRAS/PNP/IL15/CSF1/LGALS1/COL8A1/DHPS/XBP1/ITGA5/CD81/ANXA1/PRKD2/CD55/CIB1/FERMT2/VEGFA/MMRN1/STX3/F11R/FLOT1/FRMD5/JAK1/SDC4/RAC1/BCL10/CD274/RELA/P4HB/CD44/PLAUR/CAV1/KAT5/SMAD3/ITGA2/NKAP/PRKCE/GATA3/CCL2/SIRPA/RHOA	57
GO:0043549	regulation of kinase activity	86/1553	786/18903	0.00371136	0.0324063	0.0258457	HERC5/ADAR/CCND3/GADD45A/DNAJA1/GADD45B/SERTAD1/RICTOR/NLRC5/VEGFC/SNX6/ERRFI1/NBN/DAB2/TNFAIP8L3/JAK2/AIDA/HMGA2/SOCS3/TGFB1/CSF1/CCNL1/COPS8/CLU/MET/BMP2/CCNA1/CDKN1A/STK3/CD81/ANG/VPS25/SNCA/PRKAG1/EEF1A1/CIB1/PROX1/FERMT2/CCNYL1/PPP2R3C/TLR3/FBXO7/AXL/VEGFA/FLT1/IRAK3/TNFRSF11A/PIP4K2A/SDC4/NR2F2/TNFAIP3/MEF2C/MIF/DUSP1/TXN/HSPB1/BCL10/SNX9/TSG101/AREG/DBNDD2/TAF7/ERP29/NAB2/CCNI/MVP/CAV1/RGS…	86
GO:0006919	activation of cysteine-type endopeptidase activity involved in apoptotic process	14/1553	77/18903	0.00371361	0.0324063	0.0258457	PMAIP1/PML/CFLAR/JAK2/SNCA/MTCH1/BEX3/RPS27L/CASP10/FAM162A/BCL2L13/BBC3/SMAD3/EGLN3	14
GO:0032609	interferon-gamma production	19/1553	119/18903	0.00378326	0.0329198	0.0262553	ISG15/LGALS9/INHBA/HLA-A/ARID5A/RIPK2/CD47/JAK2/DDIT3/IL1RL1/IL33/TLR3/AXL/BTN3A1/BCL3/BTN3A2/CD274/GATA3/SIRPA	19
GO:0032649	regulation of interferon-gamma production	19/1553	119/18903	0.00378326	0.0329198	0.0262553	ISG15/LGALS9/INHBA/HLA-A/ARID5A/RIPK2/CD47/JAK2/DDIT3/IL1RL1/IL33/TLR3/AXL/BTN3A1/BCL3/BTN3A2/CD274/GATA3/SIRPA	19
GO:0070201	regulation of establishment of protein localization	61/1553	526/18903	0.00387786	0.0336948	0.0268734	IFI27/SP100/RSAD2/DNAJA1/VEGFC/SH3GLB1/STOM/RHBDF2/NDFIP1/UBE2J1/JAK2/UBE2D3/TGFB1/GLUL/HIF1A/LMAN1/RBM22/DNAJC1/PTGS2/HAX1/CD81/SLC7A11/ANG/ZDHHC2/CTSD/OS9/UFM1/CIB1/ZPR1/FKBP1B/SNX3/TOMM7/ERLEC1/NLGN2/TXN/VPS28/BCAP31/BBC3/TSG101/ERP29/TCIRG1/CCT8/HTRA2/RNF31/PRKAA1/SAR1A/OSBP/SMAD3/SERP1/PLK3/PTPN1/TCAF1/PRKCE/NDUFAF2/INSIG1/CNST/CPT1A/ARF6/DPH3/RAB29/GLUD1	61
GO:0002467	germinal center formation	5/1553	14/18903	0.00396437	0.0341107	0.0272051	TNFSF13B/TNFAIP3/MEF2C/BCL3/NFKB2	5
GO:0045348	positive regulation of MHC class II biosynthetic process	5/1553	14/18903	0.00396437	0.0341107	0.0272051	JAK2/XBP1/RFXANK/IL33/TMEM106A	5
GO:0046598	positive regulation of viral entry into host cell	5/1553	14/18903	0.00396437	0.0341107	0.0272051	LGALS9/TRIM38/TRIM21/LGALS1/P4HB	5
GO:0048388	endosomal lumen acidification	5/1553	14/18903	0.00396437	0.0341107	0.0272051	RNASEK/ATP6V0B/ATP6V1F/ATP6V0C/ATP6AP1	5
GO:0075294	positive regulation by symbiont of entry into host	5/1553	14/18903	0.00396437	0.0341107	0.0272051	LGALS9/TRIM38/TRIM21/LGALS1/P4HB	5
GO:0061041	regulation of wound healing	21/1553	137/18903	0.00396492	0.0341107	0.0272051	SERPINE1/CD9/ACTA2/XBP1/HPSE/ANXA1/CD109/ANXA2/FERMT2/MMRN1/NFE2L2/TNFAIP3/ACTG1/PLAUR/CAV1/USF1/SERPINE2/SMAD3/PRKCE/VKORC1/TFPI	21
GO:1904019	epithelial cell apoptotic process	21/1553	137/18903	0.00396492	0.0341107	0.0272051	HMOX1/ANGPTL4/ADAR/SERPINE1/MDK/CFLAR/ICAM1/JAK2/ZFP36/STK3/NFE2L2/TMF1/TNFAIP3/ZFP36L1/SAV1/PRKAA1/TNIP2/CDKN1B/GATA3/CCL2/ARF6	21
GO:0048872	homeostasis of number of cells	38/1553	296/18903	0.00400165	0.0343781	0.0274183	ISG15/HMOX1/STAT1/ADAR/PMAIP1/LGALS9/B2M/INHBA/CITED2/TNFSF13B/JAK2/ARMCX1/ZFP36/CSF1/HSCB/HIF1A/LIPA/MYCT1/SLC7A11/ANXA1/XIAP/PPP2R3C/AXL/VEGFA/TNFAIP3/MEF2C/MIF/BCL10/ZFP36L1/FAS/TCIRG1/ID2/STAT3/TSC22D3/GATA3/ZC3H8/CDK5RAP3/CAMLG	38
GO:0007519	skeletal muscle tissue development	24/1553	164/18903	0.00401052	0.0344057	0.0274404	CFLAR/CITED2/VAMP5/ATF3/CFL2/SAP30/TGFB1/MAFF/CAV2/DDX5/GPCPD1/FLOT1/NR2F2/YBX3/RCAN1/MEF2C/GPC1/NR4A1/ACVR1/CAV1/FOS/PRKAA1/DDX17/RHOA	24
GO:0002460	adaptive immune response based on somatic recombination of immune receptors built from immunoglobulin superfamily domains	46/1553	375/18903	0.00404355	0.0346403	0.0276275	IRF7/HLA-B/RSAD2/JUNB/B2M/HLA-E/TAP2/HLA-A/ARID5A/MYD88/RIPK2/NBN/NECTIN2/NDFIP1/TNFSF13B/ICAM1/JAK2/IL4I1/MAD2L2/IL1RL1/TGFB1/HLA-F/CLU/RELB/CD81/ANXA1/PLA2G4A/CD55/IL33/TNFAIP3/MEF2C/MICA/BCL10/RIF1/BCL3/BTN3A2/CD274/TCIRG1/CFI/STAT3/NFKB2/GNL1/GATA3/BTN3A3/RORA/STX7	46
GO:0034504	protein localization to nucleus	39/1553	306/18903	0.0040599	0.0346674	0.0276491	SP100/PARP9/DTX3L/GBP2/PML/SQSTM1/NFKBIA/ZBTB16/JAK2/TGFB1/GLUL/CDKN1A/MSX1/RBM22/AKIRIN2/STK3/PTGS2/UFM1/FERMT2/ZPR1/TXN/BCL3/LMNA/RPL11/TNPO1/CCT8/HHEX/SMAD3/STAT3/NUP62/NMD3/MORC3/SUMO3/PLRG1/CDK5RAP3/SYNE1/CTDNEP1/NPM1/TOR1AIP1	39
GO:0002726	positive regulation of T cell cytokine production	7/1553	26/18903	0.00406948	0.0346674	0.0276491	RSAD2/B2M/HLA-A/ARID5A/CD81/CD55/GATA3	7
GO:0050857	positive regulation of antigen receptor-mediated signaling pathway	7/1553	26/18903	0.00406948	0.0346674	0.0276491	NECTIN2/CD81/PRKD2/BCL10/RELA/CMTM3/RAB29	7
GO:0051894	positive regulation of focal adhesion assembly	7/1553	26/18903	0.00406948	0.0346674	0.0276491	LIMS1/NRP1/FERMT2/VEGFA/SDC4/RAC1/SMAD3	7
GO:0000381	regulation of alternative mRNA splicing, via spliceosome	12/1553	62/18903	0.00413148	0.0351464	0.0280311	SAP18/FMR1/RBM7/THRAP3/DDX5/NSRP1/RBM8A/KHDRBS1/DDX17/RNPS1/FXR1/PUF60	12
GO:0001774	microglial cell activation	10/1553	47/18903	0.00422668	0.0358562	0.0285972	SPHK1/JAK2/IFNGR1/CLU/SNCA/GRN/IL33/TLR3/IFNGR2/JUN	10
GO:0097028	dendritic cell differentiation	10/1553	47/18903	0.00422668	0.0358562	0.0285972	HLA-B/LGALS9/BATF2/RELB/AZI2/CEBPB/AXL/LTBR/NOTCH2/BATF3	10
GO:0007041	lysosomal transport	20/1553	129/18903	0.00425969	0.0360859	0.0287804	DTX3L/CHMP5/SCARB2/ANKFY1/MVB12A/CLU/PSAP/GRN/PLEKHF1/ARL8B/CHMP4A/LAMP2/SNAPIN/TSG101/CHMP2A/RAB7A/STX8/NPC1/TMEM106B/PLEKHF2	20
GO:0045926	negative regulation of growth	33/1553	249/18903	0.00430495	0.0361907	0.028864	BST2/PNPT1/PML/INHBA/LGMN/MT2A/STC2/GDF15/CITED2/DAB2/MAP2/NRP1/TGFB1/HIF1A/CDKN1A/MSX1/VGLL4/SPART/STK3/SOX17/OSGIN2/ACVRL1/IFRD1/SPAG9/BTG1/SERTAD3/SAV1/RGS2/CDKN2D/SERPINE2/SMAD3/MT1M/CDKN1B	33
GO:0032495	response to muramyl dipeptide	6/1553	20/18903	0.00431366	0.0361907	0.028864	CHMP5/NFKBIA/RIPK2/VIM/TNFAIP3/RELA	6
GO:0039535	regulation of RIG-I signaling pathway	6/1553	20/18903	0.00431366	0.0361907	0.028864	DDX60/OASL/DHX58/USP15/BIRC3/BIRC2	6
GO:0044794	positive regulation by host of viral process	6/1553	20/18903	0.00431366	0.0361907	0.028864	STOM/CAV2/PAIP1/EEF1A1/VAPA/PPIB	6
GO:0045342	MHC class II biosynthetic process	6/1553	20/18903	0.00431366	0.0361907	0.028864	JAK2/XBP1/RFXANK/IL33/TAF7/TMEM106A	6
GO:0071243	cellular response to arsenic-containing substance	6/1553	20/18903	0.00431366	0.0361907	0.028864	HMOX1/ATF4/GSTO1/ATF3/CPEB2/ZFAND2A	6
GO:1990182	exosomal secretion	6/1553	20/18903	0.00431366	0.0361907	0.028864	SDCBP/SDC4/TSG101/CHMP2A/RAB7A/COPS5	6
GO:0030879	mammary gland development	21/1553	138/18903	0.00432389	0.0362267	0.0288927	OAS2/PML/JAK2/HK2/CSF1/HIF1A/NR3C1/MSX1/XBP1/CEBPB/BRCA2/VEGFA/TNFRSF11A/HOXA9/ARHGAP5/AREG/CREB1/CAV1/ID2/ITGA2/GATA3	21
GO:0001782	B cell homeostasis	8/1553	33/18903	0.00440267	0.0367597	0.0293178	TNFSF13B/HIF1A/PPP2R3C/TNFAIP3/MEF2C/MIF/BCL10/CAMLG	8
GO:0030947	regulation of vascular endothelial growth factor receptor signaling pathway	8/1553	33/18903	0.00440267	0.0367597	0.0293178	VEGFC/NRP1/HIF1A/ITGA5/PRKD2/GRB10/HHEX/PTPN1	8
GO:0032506	cytokinetic process	9/1553	40/18903	0.00441164	0.0367597	0.0293178	CHMP5/ARF1/CHMP4A/SNX9/MITD1/CHMP2A/NUP62/KLHDC8B/RHOA	9
GO:0048753	pigment granule organization	9/1553	40/18903	0.00441164	0.0367597	0.0293178	BACE2/RAB32/AP3S1/HPS3/SNAPIN/BLOC1S2/DTNBP1/BLOC1S1/RAB29	9
GO:0019216	regulation of lipid metabolic process	43/1553	347/18903	0.00443541	0.0369072	0.0294354	RNF213/SPHK1/ADM/GOLM1/DAB2/TNFAIP8L3/TGFB1/NR3C1/BMP2/LACTB/PTGS2/TTC39B/PSAP/CD81/SNCA/ANXA1/ACADVL/PROX1/NPC2/STARD4/FLT1/PANK2/PIP4K2A/DNAJC15/PDK4/POR/CREB1/CAV1/ID2/KAT5/PRKAA1/DKK3/EEF1A2/WASHC1/PRKCE/SF1/MBOAT7/SNAI1/INSIG1/CRTC3/RORA/CPT1A/CTDNEP1	43
GO:0000165	MAPK cascade	86/1553	792/18903	0.0045509	0.0376523	0.0300297	EIF2AK2/GBP1/TRIM5/LGALS9/GADD45A/DNAJA1/CFLAR/GADD45B/INHBA/SPHK1/GDF15/DUSP5/MYD88/RIPK2/ERRFI1/DAB2/TNFAIP8L3/AKAP12/ICAM1/SDCBP/JAK2/AIDA/NRP1/ZFP36/RRAS/ATF3/TGFB1/BMP2/ACKR3/ACTA2/STK3/CAV2/CD81/PRKD2/MBP/XIAP/CNKSR3/CDC42EP5/CIB1/FERMT2/TLR3/IGFBP3/VEGFA/FLT1/VRK2/IRAK3/TNFRSF11A/JUN/IGBP1/MEF2C/MIF/DUSP1/SPAG9/LTBR/ZFP36L1/CYLD/LAMTOR2/PRXL2C/NOTCH2/FAS/ERP29/CD44/RIPK1/MEF2A/GRB10/TMEM10…	86
GO:0051130	positive regulation of cellular component organization	110/1553	1050/18903	0.0045567	0.0376523	0.0300297	ISG15/TNFSF10/PMAIP1/PML/SERPINE1/B2M/MDK/RALA/CFLAR/PPP1R15A/SCARB2/SPHK1/RICTOR/GDF15/MYD88/ANKFY1/SH3GLB1/CD47/NBN/DAB2/LIMS1/RHOC/SDCBP/CALCOCO2/STK24/NRP1/LGALS3/ABL2/CFL2/TGFB1/WHAMM/HIF1A/CLU/LMAN1/MET/FMR1/BMP2/MSX1/CD151/MAD2L1BP/HAX1/SNCA/UBE2B/ZDHHC2/RAB8B/ANXA1/GRN/RAB3GAP1/TNKS2/RESF1/CDC42EP5/PROX1/ANXA2/FERMT2/FBXO7/AXL/VEGFA/NFE2L2/PFDN2/FLOT1/SF3A2/AGRN/FKBP1B/PIP4K2A/VDAC1/SNX3/…	110
GO:1902107	positive regulation of leukocyte differentiation	26/1553	184/18903	0.00456018	0.0376523	0.0300297	LGALS9/IL15RA/MDK/RIPK2/ZBTB16/IL4I1/PNP/IL15/TGFB1/CSF1/XBP1/HAX1/ANXA1/PPP2R3C/AXL/ZFP36L1/NOTCH2/RIPK1/CREB1/ID2/FOS/KAT5/NKAP/GATA3/TRIB1/RHOA	26
GO:1903708	positive regulation of hemopoiesis	26/1553	184/18903	0.00456018	0.0376523	0.0300297	LGALS9/IL15RA/MDK/RIPK2/ZBTB16/IL4I1/PNP/IL15/TGFB1/CSF1/XBP1/HAX1/ANXA1/PPP2R3C/AXL/ZFP36L1/NOTCH2/RIPK1/CREB1/ID2/FOS/KAT5/NKAP/GATA3/TRIB1/RHOA	26
GO:0010761	fibroblast migration	11/1553	55/18903	0.00456204	0.0376523	0.0300297	PML/AKAP12/PDLIM1/ARID5B/TGFB1/ACTA2/SDC4/RAC1/GNA13/LAMTOR2/PRKCE	11
GO:0071385	cellular response to glucocorticoid stimulus	11/1553	55/18903	0.00456204	0.0376523	0.0300297	DDIT4/STC1/CFLAR/ERRFI1/JAK2/KLF9/ZFP36/NR3C1/ANXA1/ZFP36L1/ACVR1	11
GO:0002685	regulation of leukocyte migration	31/1553	231/18903	0.00460257	0.0379354	0.0302555	HMOX1/SERPINE1/LGALS9/MDK/LGMN/CD9/MYD88/VEGFC/CD47/ICAM1/LGALS3/ABL2/RHOG/CSF1/VEGFB/CD81/ANXA1/CD99/IL33/CXCL10/VEGFA/P2RX4/RAC1/CREB3/MIF/DUSP1/CXCL8/ITGA2/CCL2/MIA3/RHOA	31
GO:0051051	negative regulation of transport	56/1553	479/18903	0.00464808	0.0382588	0.0305134	HMOX1/PLSCR1/SP100/RSAD2/LGALS9/STC1/INHBA/CAMK2D/ATF4/GSTO1/CD47/TNFRSF1A/RHBDF2/NDFIP1/UBE2J1/SDCBP/LGALS3/C4orf3/HLA-F/LMAN1/FMR1/TMBIM6/PTGS2/SNCA/ANXA1/OS9/UFM1/ANXA2/FKBP1B/VDAC1/SNX3/RAC1/ERLEC1/TXN/GABRE/ERP29/RAB7A/GRB10/CAV1/RGS2/CTTNBP2NL/PICALM/SERPINE2/MCTP1/VAMP3/PRKCE/NDUFAF2/PEA15/RAP1B/WDR41/INSIG1/ATG3/SIRPA/ARF6/DPH3/GNAI2	56
GO:0050684	regulation of mRNA processing	21/1553	139/18903	0.00470943	0.0387114	0.0308744	SAP18/FMR1/RBM7/THRAP3/DDX5/PRDX6/NSRP1/CDC73/QKI/RBM8A/SNW1/KHDRBS1/NUDT21/ZFP36L1/DDX17/RNPS1/SF1/FXR1/CDK9/NPM1/PUF60	21
GO:2001244	positive regulation of intrinsic apoptotic signaling pathway	12/1553	63/18903	0.00473053	0.0388324	0.0309709	PMAIP1/DDIT3/MCL1/MSX1/PRKRA/PLEKHF1/BCAP31/BBC3/RPL11/CAV1/RPL26/SERINC3	12
GO:0060429	epithelium development	124/1553	1204/18903	0.00474137	0.038869	0.0310001	STAT1/PML/SERPINE1/MDK/STC1/RALA/TDRD7/INHBA/ADM/TGM2/CITED2/MYD88/VEGFC/PLEKHA4/ATF4/ERRFI1/DAB2/TNFRSF1A/RHOC/ICAM1/JAK2/FOSL2/TGFB1I1/VIM/PLAAT3/NRP1/LGALS3/RBBP6/TUBB/ZFP36/SOCS3/TGFB1/CSF1/MAFF/FST/HIF1A/RAB13/MET/PHACTR4/FNDC3A/NR3C1/BMP2/MSX1/ACTA2/STK3/CSNK2B/CD151/CTSB/PSAP/ITGA5/SOX17/SLC7A11/BBS7/CEBPB/HPSE/ANXA1/RCN3/PRKD2/ACVRL1/ACADVL/ARG2/CD109/PROX1/BRCA2/FERMT2/RDX/CXCL10/VEGFA/F…	124
GO:1903311	regulation of mRNA metabolic process	39/1553	309/18903	0.00479181	0.0392298	0.0312878	PNPT1/ZC3HAV1/TENT5A/MYD88/PATL1/IGF2BP3/GTPBP1/VIM/ZFP36/SAP18/DCP1A/FMR1/RBM7/POLR2G/THRAP3/PAIP1/DDX5/PRDX6/NSRP1/TUT7/HNRNPC/CDC73/QKI/RBM8A/YBX3/SNW1/MOV10/KHDRBS1/NUDT21/NOCT/ZFP36L1/CNOT6L/DDX17/RNPS1/SF1/FXR1/CDK9/NPM1/PUF60	39
GO:0051648	vesicle localization	29/1553	213/18903	0.00488876	0.0399697	0.0318779	SDCBP/MAP2/PCDH17/SNCA/BBS7/AP3S1/TFG/PEF1/SDC4/NLGN2/ARFGAP3/TMED9/SNAPIN/TSG101/DYNC1H1/CHMP2A/TCIRG1/CSNK1D/RAB7A/SNAP29/PICALM/SAR1A/TRAPPC2B/BLOC1S2/WIPI1/DTNBP1/COPS5/RAB1A/BLOC1S1	29
GO:0045765	regulation of angiogenesis	43/1553	349/18903	0.00491522	0.0401322	0.0320076	HMOX1/SP100/STAT1/ANGPTL4/PML/SERPINE1/GADD45A/MDK/SPHK1/ADM/VEGFC/HMGA2/NRP1/HK2/RRAS/GLUL/HIF1A/VEGFB/XBP1/HTATIP2/ITGA5/PRKD2/GRN/ACVRL1/TLR3/CXCL10/VEGFA/NFE2L2/FLT1/RNH1/JAK1/TNFAIP3/CXCL8/ADAMTS1/HSPB1/FOXC1/BTG1/NINJ1/SPARC/HHEX/STAT3/PTGIS/CEMIP2	43
GO:0071985	multivesicular body sorting pathway	10/1553	48/18903	0.004954	0.0403946	0.0322169	CHMP5/TMEM50A/MVB12A/VPS25/CHMP4A/VPS28/TSG101/CHMP2A/VPS37A/STAM2	10
GO:0060538	skeletal muscle organ development	25/1553	176/18903	0.00498863	0.0405684	0.0323555	CFLAR/CITED2/VAMP5/ATF3/CFL2/SAP30/TGFB1/MAFF/CAV2/DDX5/GPCPD1/FLOT1/NR2F2/YBX3/RCAN1/MEF2C/GPC1/NR4A1/ACVR1/CAV1/FOS/PRKAA1/DDX17/FXR1/RHOA	25
GO:1901136	carbohydrate derivative catabolic process	25/1553	176/18903	0.00498863	0.0405684	0.0323555	SAMHD1/UPP1/NT5E/CTSL/FBXO6/NAGK/PNP/TGFB1/CST3/HPSE/CTBS/TYMP/PDE10A/APOBEC3F/APOBEC3G/CDADC1/GPC1/CD44/MGAT1/NEU1/DPYD/HEXB/CEMIP2/GALT/NGLY1	25
GO:0006457	protein folding	30/1553	223/18903	0.00506676	0.0411488	0.0328184	B2M/BAG1/DNAJA1/ERO1A/CLU/LMAN1/DNAJC1/FKBP5/AIP/GRN/PFDN2/FKBP8/FKBP11/FKBP1B/DNAJC4/PTGES3/PFDN4/HSPB1/FKBP10/PPIB/TBCA/P4HB/MESD/ERP29/PFDN5/CCT8/WDR83OS/RP2/PPIE/NGLY1	30
GO:0039529	RIG-I signaling pathway	7/1553	27/18903	0.00511048	0.0413386	0.0329697	OAS3/DDX60/OASL/DHX58/USP15/BIRC3/BIRC2	7
GO:0046755	viral budding	7/1553	27/18903	0.00511048	0.0413386	0.0329697	CHMP5/MVB12A/CHMP4A/VPS28/TSG101/CHMP2A/VPS37A	7
GO:0070861	regulation of protein exit from endoplasmic reticulum	7/1553	27/18903	0.00511048	0.0413386	0.0329697	UBE2J1/CD81/OS9/ERLEC1/BCAP31/SAR1A/INSIG1	7
GO:0045637	regulation of myeloid cell differentiation	29/1553	214/18903	0.00522364	0.0421978	0.033655	ISG15/IRF7/STAT1/B2M/NFKBIA/INHBA/NDFIP1/ZBTB16/ZFP36/TGFB1/CSF1/HIF1A/HAX1/CEBPB/CIB1/TLR3/CDC73/HOXA9/MEF2C/ZFP36L1/NOTCH2/RIPK1/CREB1/ID2/LOX/FOS/STAT3/GPR137B/TRIB1	29
GO:0045454	cell redox homeostasis	9/1553	41/18903	0.00524852	0.0423427	0.0337705	DDIT3/ERO1A/NQO1/PRDX6/NFE2L2/TXN/TXN2/TXNRD1/GLRX2	9
GO:0001836	release of cytochrome c from mitochondria	11/1553	56/18903	0.00526503	0.0423636	0.0337872	IFI6/TNFSF10/PMAIP1/CLU/SOD2/PRELID1/FAM162A/BBC3/LMNA/PLAUR/GHITM	11
GO:0002707	negative regulation of lymphocyte mediated immunity	11/1553	56/18903	0.00526503	0.0423636	0.0337872	HLA-B/LGALS9/HLA-E/HLA-A/NDFIP1/SERPINB9/IL4I1/HLA-F/CD55/MICA/GFER	11
GO:0035459	vesicle cargo loading	8/1553	34/18903	0.00535035	0.0428802	0.0341993	AP3S1/SEC31A/PICALM/SAR1A/INSIG1/SEC24D/MIA3/RAB1A	8
GO:0048199	vesicle targeting, to, from or within Golgi	8/1553	34/18903	0.00535035	0.0428802	0.0341993	TFG/PEF1/ARFGAP3/TMED9/CSNK1D/SAR1A/TRAPPC2B/WIPI1	8
GO:0055094	response to lipoprotein particle	8/1553	34/18903	0.00535035	0.0428802	0.0341993	CD68/CD9/MYD88/CD81/GAS5/TICAM1/NPC1/MIA3	8
GO:0033059	cellular pigmentation	12/1553	64/18903	0.00539693	0.0430271	0.0343164	BACE2/RAB32/BBS7/AP3S1/HPS3/SNAPIN/CD63/BLOC1S2/DTNBP1/RAB1A/BLOC1S1/RAB29	12
GO:0051893	regulation of focal adhesion assembly	12/1553	64/18903	0.00539693	0.0430271	0.0343164	LIMS1/NRP1/DAPK3/ACVRL1/FERMT2/VEGFA/SDC4/RAC1/ACTG1/SMAD3/PTPRA/RHOA	12
GO:0090109	regulation of cell-substrate junction assembly	12/1553	64/18903	0.00539693	0.0430271	0.0343164	LIMS1/NRP1/DAPK3/ACVRL1/FERMT2/VEGFA/SDC4/RAC1/ACTG1/SMAD3/PTPRA/RHOA	12
GO:0098930	axonal transport	12/1553	64/18903	0.00539693	0.0430271	0.0343164	MAP2/HIF1A/ARL8A/ARL8B/AP3S1/HSPB1/SNAPIN/DYNC1H1/HSBP1/BLOC1S2/DTNBP1/BLOC1S1	12
GO:0009201	ribonucleoside triphosphate biosynthetic process	19/1553	123/18903	0.00546766	0.043534	0.0347207	TMSB4X/TGFB1/NDUFV2/NDUFB5/ATP6V0C/NDUFA9/NDUFC1/NDUFS4/ALDOA/NDUFB4/ATP5MC2/ATP5F1C/NDUFV3/NME7/ATP5F1D/DMAC2L/NDUFS2/ATP5F1E/NDUFB6	19
GO:0019511	peptidyl-proline hydroxylation	5/1553	15/18903	0.00554858	0.0439042	0.0350159	ERO1A/P4HA2/P4HB/P4HA1/EGLN3	5
GO:0032352	positive regulation of hormone metabolic process	5/1553	15/18903	0.00554858	0.0439042	0.0350159	ADM/DAB2/HIF1A/POR/GATA3	5
GO:1903543	positive regulation of exosomal secretion	5/1553	15/18903	0.00554858	0.0439042	0.0350159	SDCBP/SDC4/TSG101/CHMP2A/RAB7A	5
GO:1904923	regulation of autophagy of mitochondrion in response to mitochondrial depolarization	5/1553	15/18903	0.00554858	0.0439042	0.0350159	OPTN/HK2/VDAC1/TOMM7/HTRA2	5
GO:0001890	placenta development	22/1553	150/18903	0.0055574	0.0439042	0.0350159	JUNB/STC1/ADM/STC2/CITED2/SOCS3/HIF1A/STK3/PTGS2/CTSB/ANG/CEBPB/NR2F2/FOSL1/ZFP36L1/NOTCH2/BSG/BIRC2/MME/DEDD/CDKN1B/SNAI1	22
GO:0034614	cellular response to reactive oxygen species	22/1553	150/18903	0.0055574	0.0439042	0.0350159	SPHK1/OSER1/GCH1/MET/SOD2/MAP1LC3A/ANXA1/NQO1/AXL/NFE2L2/JUN/TNFAIP3/TXN/RELA/RIPK1/FOS/PRKAA1/SETX/ZNF277/GPR37/SIRPA/GLRX2	22
GO:0097734	extracellular exosome biogenesis	6/1553	21/18903	0.0056253	0.0442684	0.0353064	SDCBP/SDC4/TSG101/CHMP2A/RAB7A/COPS5	6
GO:0098780	response to mitochondrial depolarisation	6/1553	21/18903	0.0056253	0.0442684	0.0353064	SQSTM1/OPTN/HK2/VDAC1/TOMM7/HTRA2	6
GO:1903204	negative regulation of oxidative stress-induced neuron death	6/1553	21/18903	0.0056253	0.0442684	0.0353064	NCOA7/ATF4/HIF1A/SLC7A11/FBXO7/GFER	6
GO:0001960	negative regulation of cytokine-mediated signaling pathway	15/1553	89/18903	0.00571453	0.0449125	0.0358201	ISG15/OAS1/PARP14/USP18/OAS3/SAMHD1/ADAR/CARD16/STAT2/NLRC5/XIAP/IRAK3/CYLD/CAV1/OTUD4	15
GO:0007596	blood coagulation	30/1553	225/18903	0.00575872	0.0452015	0.0360506	PLSCR1/SERPINE1/CD9/CLIC1/TFPI2/JAK2/MYL12A/LMAN1/CD59/GNAS/SLC7A11/HPSE/PLA2G4A/ANXA2/AXL/MMRN1/NFE2L2/F11R/HSPB1/GNA13/ACTG1/PLAUR/CAV1/USF1/SERPINE2/ITGA2/VKORC1/TFPI/DTNBP1/FUNDC2	30
GO:0032968	positive regulation of transcription elongation by RNA polymerase II	10/1553	49/18903	0.0057759	0.045278	0.0361116	ELL2/GTF2F1/EAPP/MED28/MED10/CDC73/MED8/MED15/MED19/CDK9	10
GO:0046634	regulation of alpha-beta T cell activation	18/1553	115/18903	0.00586469	0.0459149	0.0366196	IRF1/JUNB/LGALS9/HLA-E/HLA-A/RIPK2/NDFIP1/ZBTB16/JAK2/PNP/CD81/ANXA1/CD55/ARG2/CD274/NKAP/GATA3/RHOA	18
GO:0051650	establishment of vesicle localization	27/1553	197/18903	0.0059085	0.0461985	0.0368458	SDCBP/MAP2/SNCA/BBS7/AP3S1/TFG/PEF1/SDC4/ARFGAP3/TMED9/SNAPIN/TSG101/DYNC1H1/CHMP2A/TCIRG1/CSNK1D/RAB7A/SNAP29/PICALM/SAR1A/TRAPPC2B/BLOC1S2/WIPI1/DTNBP1/COPS5/RAB1A/BLOC1S1	27
GO:1902600	proton transmembrane transport	23/1553	160/18903	0.00595745	0.0465216	0.0371034	TMSB4X/SLC15A3/RNASEK/ATP6V1B2/ATP6V0B/ATP6V1F/ATP6V1G1/ATP6V0C/ATP1B1/ATP5MC2/COX6B1/COX8A/ATP5F1C/TCIRG1/COX7B/COX6A1/ATP6V1E1/ATP5F1D/ATP6V0E1/ATP6AP1/DMAC2L/COX7A2L/ATP5F1E	23
GO:0043408	regulation of MAPK cascade	76/1553	694/18903	0.00600445	0.0468285	0.0373482	EIF2AK2/GBP1/TRIM5/LGALS9/GADD45A/DNAJA1/CFLAR/GADD45B/INHBA/SPHK1/GDF15/DUSP5/MYD88/RIPK2/ERRFI1/DAB2/TNFAIP8L3/AKAP12/ICAM1/SDCBP/JAK2/AIDA/NRP1/RRAS/ATF3/TGFB1/BMP2/ACKR3/ACTA2/STK3/CAV2/CD81/PRKD2/XIAP/CNKSR3/CIB1/FERMT2/TLR3/IGFBP3/VEGFA/FLT1/VRK2/IRAK3/TNFRSF11A/JUN/IGBP1/MEF2C/MIF/DUSP1/SPAG9/LTBR/CYLD/LAMTOR2/PRXL2C/NOTCH2/FAS/ERP29/CD44/RIPK1/TMEM106A/CAV1/RGS2/TNIP1/SPRY1/NELFE/RNF149/N…	76
GO:0032642	regulation of chemokine production	16/1553	98/18903	0.0060336	0.0469957	0.0374816	OAS1/EIF2AK2/HMOX1/OAS3/LGALS9/MYD88/RIPK2/IL1RL1/HIF1A/MBP/ARG2/IL33/TLR3/MIF/TICAM1/SIRPA	16
GO:0071260	cellular response to mechanical stimulus	13/1553	73/18903	0.00608269	0.0473176	0.0377383	IRF1/GADD45A/MYD88/TNFRSF1A/PTGS2/CASP1/IL33/TLR3/F11R/BCL10/LTBR/FAS/ITGA2	13
GO:0051651	maintenance of location in cell	30/1553	226/18903	0.00613329	0.0476503	0.0380037	SP100/FTH1/PML/FTL/CAMK2D/CXCL11/TMSB4X/GSTO1/KDELR2/DDIT3/HK2/TMSB10/KDELR1/ERO1A/RER1/SNCA/OS9/SRGN/CXCL10/FKBP1B/TXN/CAV1/HEXB/GAA/PRKCE/ARHGAP21/MORC3/INSIG1/KDELR3/SYNE1	30
GO:0034142	toll-like receptor 4 signaling pathway	9/1553	42/18903	0.00620317	0.0481318	0.0383877	OAS1/IFI35/NMI/NFKBIA/RIPK2/TNFAIP3/NINJ1/WDFY1/PRKCE	9
GO:0050865	regulation of cell activation	79/1553	727/18903	0.00625092	0.0484407	0.038634	HMOX1/PLSCR1/THEMIS2/IRF1/JUNB/LGALS9/B2M/IL15RA/HLA-E/MDK/INHBA/HLA-A/SPHK1/CD9/MYD88/RIPK2/CD47/NECTIN2/NDFIP1/TNFSF13B/ZBTB16/JAK2/IL4I1/LGALS3/ABL2/PNP/MAD2L2/IL15/IL1RL1/TGFB1/HLA-F/LGALS1/CDKN1A/DHPS/ACTA2/AKIRIN2/XBP1/CD81/SNCA/CEBPB/ANXA1/GRN/PLA2G4A/CD55/ARG2/IL33/PPP2R3C/FBXO7/AXL/MMRN1/F11R/SDC4/TNFAIP3/MEF2C/MIF/MICA/BCL10/RIF1/PRELID1/CD274/ZFP36L1/JUND/CGAS/TICAM1/CAV1/ID2/KAT5/SERP…	79
GO:0031664	regulation of lipopolysaccharide-mediated signaling pathway	7/1553	28/18903	0.00633929	0.0485905	0.0387535	CARD16/TRIM5/CD55/TNFAIP3/MIF/NFKBIL1/TRIB1	7
GO:0060547	negative regulation of necrotic cell death	7/1553	28/18903	0.00633929	0.0485905	0.0387535	RBCK1/BIRC3/YBX3/BIRC2/RIPK1/CAV1/RNF31	7
GO:0001765	membrane raft assembly	4/1553	10/18903	0.00636598	0.0485905	0.0387535	CAV2/ANXA2/FLOT1/CAV1	4
GO:0002291	T cell activation via T cell receptor contact with antigen bound to MHC molecule on antigen presenting cell	4/1553	10/18903	0.00636598	0.0485905	0.0387535	LGALS9/ICAM1/LGALS3/CD81	4
GO:0045050	protein insertion into ER membrane by stop-transfer membrane-anchor sequence	4/1553	10/18903	0.00636598	0.0485905	0.0387535	EMC2/EMC3/EMC9/EMC7	4
GO:0046886	positive regulation of hormone biosynthetic process	4/1553	10/18903	0.00636598	0.0485905	0.0387535	ADM/DAB2/HIF1A/POR	4
GO:0060397	growth hormone receptor signaling pathway via JAK-STAT	4/1553	10/18903	0.00636598	0.0485905	0.0387535	JAK2/JAK1/STAT3/PTPN1	4
GO:0070862	negative regulation of protein exit from endoplasmic reticulum	4/1553	10/18903	0.00636598	0.0485905	0.0387535	UBE2J1/OS9/ERLEC1/INSIG1	4
GO:1900246	positive regulation of RIG-I signaling pathway	4/1553	10/18903	0.00636598	0.0485905	0.0387535	DDX60/OASL/DHX58/USP15	4
GO:1905216	positive regulation of RNA binding	4/1553	10/18903	0.00636598	0.0485905	0.0387535	FMR1/EIF3E/CDK9/EIF3D	4
GO:2000347	positive regulation of hepatocyte proliferation	4/1553	10/18903	0.00636598	0.0485905	0.0387535	MDK/CFLAR/XBP1/TNFAIP3	4
GO:2000563	positive regulation of CD4-positive, alpha-beta T cell proliferation	4/1553	10/18903	0.00636598	0.0485905	0.0387535	LGALS9/RIPK2/CD81/CD55	4
GO:0006839	mitochondrial transport	26/1553	189/18903	0.00649379	0.049504	0.039482	PMAIP1/CNP/SH3GLB1/UBE2D3/HK2/LMAN1/HAX1/AIP/FBXO7/TOMM7/DNAJC15/BCAP31/VDAC2/ALKBH7/TIMM9/BBC3/TOMM34/HTRA2/RNF31/PRKAA1/TOMM20/PMPCB/HEBP2/BLOC1S2/CPT1A/MAIP1	26
GO:0032869	cellular response to insulin stimulus	28/1553	208/18903	0.00655431	0.0499029	0.0398002	STAT1/CCND3/CFLAR/ERRFI1/SOCS3/RAB13/CAV2/XBP1/CPEB2/AP3S1/GOT1/PIP4K2A/BCAR1/PDK4/ZFP36L1/GRB10/ZNF106/USF1/DENND4C/PRKAA1/PTPN1/PTPRA/SNX5/INSIG1/YWHAG/SRSF5/GNAI2/PIK3C2A	28

## Sheet: GO-terms_HBMEC_Egress_Down
ID	Description	GeneRatio	BgRatio	pvalue	p.adjust	qvalue	geneID	Count
GO:0033043	regulation of organelle organization	225/1823	1186/18903	2.17182e-24	1.35152e-20	1.06854e-20	CCN2/EDN1/ARHGAP18/HNRNPD/PDGFB/SVIL/PLCB1/NES/ID1/SMARCC1/DLC1/PLK2/CDH5/HNRNPA2B1/CUL3/RUVBL1/SFPQ/SSH2/DIXDC1/CDH2/TBC1D4/PARP1/USP7/TPM1/ENDOG/STMN1/CDC42EP3/MLLT11/PHF10/G3BP1/TRIOBP/CAPN2/CLTC/BMERB1/EFNA5/FLNA/PDE3A/DBN1/HUWE1/CCT5/G3BP2/ARHGEF10/ARHGDIB/CTTN/MAP1B/BMP4/AKAP13/DLG1/CCT3/FSCN1/YLPM1/ROCK2/PHLDB2/STAU2/SMARCA4/ROCK1/ARID1B/MPDZ/SPDL1/TBCD/MTSS1/ADD3/XRCC5/TAOK1/SPTBN1/HDGFL3…	225
GO:0007010	cytoskeleton organization	251/1823	1500/18903	2.31025e-19	4.89023e-16	3.8663e-16	CCN2/EDN1/ARHGAP18/MARCKSL1/SVIL/NES/ID1/RFLNB/DLC1/CSRP1/PLK2/CDH5/SH3D19/CUL3/SSH2/DIXDC1/KRT18/VCP/CAVIN3/FLNB/EPB41L3/TPM1/EML1/ARRB1/TPM2/MAST4/KPNB1/ELMO1/CDC42BPA/MYL9/STMN1/CDC42EP3/MYO1D/TRIOBP/CAPN2/CLTC/DPYSL2/BMERB1/MYH9/EFNA5/FLNA/DBN1/DAAM1/PARD3B/ARHGEF10/FAM171A1/HOOK3/ARHGDIB/CTTN/MAP1B/AKAP13/SPECC1L/TNIK/DLG1/MARCKS/FSCN1/DST/ROCK2/NLGN1/PHLDB2/STAU2/HIP1/DNAH8/EPB41L2/ROCK1/MP…	251
GO:0051130	positive regulation of cellular component organization	193/1823	1050/18903	2.3575e-19	4.89023e-16	3.8663e-16	APLN/CCN2/CLDN5/EDN1/HNRNPD/PDGFB/PLCB1/NES/ID1/ITGA6/FZD4/PPP3CA/CDH5/HNRNPA2B1/MAP4K4/CUL3/RUVBL1/SFPQ/PLXNA2/DIXDC1/IGF1R/FYN/VCP/TPM1/ARRB1/ENDOG/CREB3L2/CDC42EP3/MLLT11/G3BP1/CAPN2/NEGR1/EFNA5/FLNA/DBN1/CCT5/G3BP2/ARHGEF10/METRN/CTTN/MAP1B/DLG1/CCT3/ABCA3/FSCN1/KDM1A/ROCK2/NLGN1/PHLDB2/STAU2/HIP1/RASIP1/ROCK1/FNBP1L/MTSS1/ICE1/XRCC5/AHNAK/MACF1/ANO6/SPIDR/NF2/SCARF1/CCDC88A/MAPK1/DCTN1/IL1RA…	193
GO:0044087	regulation of cellular component biogenesis	176/1823	959/18903	1.25053e-17	1.94552e-14	1.53816e-14	CCN2/CLDN5/ARHGAP18/SVIL/PRKCA/ID1/DLC1/PLK2/CDH5/PEAK1/MAP4K4/SSH2/VCP/PARP1/TPM1/STMN1/CDC42EP3/HES1/PRKCH/HMGB1/G3BP1/TRIOBP/NEGR1/EFNA5/FLNA/DBN1/SNF8/G3BP2/ARHGEF10/LDB2/PTPN11/CTTN/MAP1B/ARHGAP24/DLG1/ABCA3/FSCN1/PMEPA1/ROCK2/NLGN1/PHLDB2/STAU2/RASIP1/ROCK1/CCN1/FNBP1L/REST/TBCD/MTSS1/ICE1/ADD3/TIE1/XRCC5/SPTBN1/MACF1/SPIDR/NF2/CCDC88A/FKBP4/NCLN/DCTN1/IL1RAPL1/STXBP5/GRB2/TRIM37/SETD5/GBA2…	176
GO:0006259	DNA metabolic process	186/1823	1054/18903	8.83597e-17	1.09973e-13	8.6946e-14	CCN2/PRKDC/HNRNPD/HNRNPAB/PDGFB/NOX4/NFIA/SMARCC1/NFIB/DHX9/HNRNPA2B1/RUVBL1/SFPQ/IGF1R/VCP/PARP1/USP7/ENDOG/NASP/CENPX/NME1/RNASEH2C/PHF10/CDK2AP1/HMGB1/SUPT16H/NHP2/TOP2B/TFDP1/REXO2/FUS/HUWE1/HERC2/CCT5/ANXA3/ID3/DACH1/CCT3/KDM1A/BCAR3/YLPM1/NTHL1/NFAT5/SMARCA4/ARID1B/ALYREF/MBD2/DICER1/XRCC5/NSD2/TAOK1/SPIDR/CCDC88A/NPAS2/MAPK1/SRPK2/INO80C/SPIRE1/DTD1/ARID2/SSBP1/MCM3/SMARCC2/PSMD14/RGCC/PDS…	186
GO:0000902	cell morphogenesis	179/1823	1018/18903	5.11978e-16	5.31006e-13	4.19822e-13	EDN1/ARHGAP18/PRKDC/ROBO4/NOX4/NES/EXT1/NTN4/ID1/FZD4/NFIB/DLC1/PPP3CA/UCHL1/CDH5/PEAK1/SH3D19/MAP4K4/CUL3/PLXNA2/DIXDC1/CDH2/IGF1R/FYN/FLNB/EPB41L3/TPM1/SEMA6B/STMN1/PREX2/CDC42EP3/ARHGEF28/HES1/DOCK1/TRIOBP/DPYSL2/TOP2B/MYH9/EFNA5/FLNA/DBN1/METRN/FAM171A1/PTPN11/CTTN/MAP1B/TNIK/DLG1/RERE/NOVA2/NLGN1/STAU2/ROCK1/NUMB/FGD5/TBCD/DICER1/ARAP3/FGD4/TAOK1/BRWD1/CFDP1/MACF1/EIF2AK4/SEMA3F/LAMC1/B4GAT1…	179
GO:0030036	actin cytoskeleton organization	140/1823	731/18903	9.6379e-16	8.5681e-13	6.77407e-13	CCN2/EDN1/ARHGAP18/MARCKSL1/SVIL/ID1/RFLNB/DLC1/CSRP1/CUL3/SSH2/DIXDC1/CAVIN3/FLNB/EPB41L3/TPM1/ARRB1/TPM2/ELMO1/CDC42BPA/MYL9/STMN1/CDC42EP3/MYO1D/TRIOBP/MYH9/EFNA5/FLNA/DBN1/DAAM1/ARHGEF10/FAM171A1/ARHGDIB/CTTN/AKAP13/SPECC1L/TNIK/DLG1/MARCKS/FSCN1/ROCK2/PHLDB2/STAU2/HIP1/EPB41L2/ROCK1/FGD5/MTSS1/ADD3/BCR/FGD4/TAOK1/MYO1B/SPTBN1/NF2/STARD13/CCDC88A/MYO5A/MYH10/GRB2/SPIRE1/MICAL2/GBA2/ACTN4/PREX…	140
GO:0030029	actin filament-based process	151/1823	821/18903	2.53412e-15	1.97123e-12	1.55849e-12	CCN2/EDN1/ARHGAP18/MARCKSL1/SVIL/ID1/RFLNB/PDE4B/DLC1/CSRP1/CUL3/SSH2/DIXDC1/CAVIN3/FLNB/EPB41L3/TPM1/ARRB1/TPM2/ELMO1/CDC42BPA/MYL9/STMN1/CDC42EP3/MYO1D/PDE4D/TRIOBP/MYH9/EFNA5/FLNA/DBN1/DAAM1/JUP/ARHGEF10/FAM171A1/ARHGDIB/CTTN/AKAP13/SPECC1L/TNIK/DLG1/MARCKS/FSCN1/ROCK2/PHLDB2/STAU2/HIP1/EPB41L2/ROCK1/FNBP1L/FGD5/MTSS1/ADD3/BCR/FGD4/TAOK1/MYO1B/SPTBN1/NF2/STARD13/CCDC88A/MYO5A/MYH10/GRB2/SPIRE1…	151
GO:0007264	small GTPase mediated signal transduction	104/1823	506/18903	5.49934e-14	3.80249e-11	3.00631e-11	ARHGAP18/DOCK4/CDH13/DLC1/PLK2/DOCK9/MAP4K4/CUL3/HACD3/F2R/ARRB1/KPNB1/ELMO1/STMN1/PREX2/CDC42EP3/ARHGEF28/DOCK1/RAB4A/G3BP1/G3BP2/ARHGEF10/ARHGDIB/AKAP13/ARHGAP24/PLEKHG1/BCAR3/ROCK2/SIPA1L2/RASIP1/ROCK1/FGD5/BCR/ARAP3/MAPKAP1/FGD4/SH2D3C/STARD13/CCDC88A/GRB2/RALGPS2/ITSN1/PREX1/BRK1/DOCK6/SIPA1L3/ARHGAP31/RAPGEF2/RGS19/GIT1/GIT2/ARHGAP35/NOTCH1/NRG1/TRIM28/SWAP70/MAPRE2/TP53/EPHB2/GPR4/PSD3/PPP…	104
GO:0010638	positive regulation of organelle organization	104/1823	508/18903	7.17295e-14	4.46373e-11	3.52909e-11	CCN2/EDN1/HNRNPD/PDGFB/PLCB1/NES/ID1/HNRNPA2B1/CUL3/RUVBL1/SFPQ/TPM1/ENDOG/CDC42EP3/MLLT11/G3BP1/CCT5/G3BP2/ARHGEF10/CTTN/MAP1B/DLG1/CCT3/FSCN1/ROCK2/MTSS1/XRCC5/NF2/CCDC88A/MAPK1/DCTN1/GRB2/SPIRE1/BOK/SSBP1/BRK1/RGCC/TPR/VASP/SMC2/PPM1F/FER/WDR1/DNM1L/KDR/GIT1/GSN/ARHGAP35/TASOR/DZIP1/WASF3/CCT6A/DSTN/TRIM28/SWAP70/TP53/GSK3B/INSR/HTT/AKAP9/RAD50/ERCC1/CLASP1/SEPTIN7/MAP3K4/RALB/DKC1/MPHOSPH8/NU…	104
GO:0022603	regulation of anatomical structure morphogenesis	168/1823	987/18903	8.6539e-14	4.89575e-11	3.87066e-11	CLDN5/EDN1/ARHGAP18/PRKDC/SMURF2/ENG/PRKCA/NTN4/ID1/FZD4/PRICKLE1/DLC1/PPP3CA/PLK2/CDH5/SH3D19/PLXNA2/DIXDC1/CDH2/GTF2I/DDAH1/FYN/PGF/EPB41L3/TPM1/SEMA6B/CDC42EP3/HES1/DOCK1/TRIOBP/MYH9/EFNA5/TGFBR2/FLNA/DBN1/HUWE1/DAAM1/ANXA3/JUP/METRN/FAM171A1/SPRED1/MAP1B/BMP4/TNIK/DLG1/ROCK2/NLGN1/PHLDB2/STAU2/ROCK1/SMAD1/ATP2B4/FGD5/TIE1/BCR/ARAP3/SLC12A2/FGD4/BRWD1/CFDP1/MACF1/SEMA3F/IL1RAPL1/MYH10/SPIRE1/M…	168
GO:0051493	regulation of cytoskeleton organization	108/1823	539/18903	1.03239e-13	5.35381e-11	4.2328e-11	CCN2/EDN1/ARHGAP18/SVIL/NES/ID1/DLC1/CDH5/SSH2/DIXDC1/TPM1/STMN1/CDC42EP3/TRIOBP/CAPN2/CLTC/BMERB1/EFNA5/FLNA/DBN1/ARHGEF10/ARHGDIB/CTTN/MAP1B/AKAP13/DLG1/FSCN1/ROCK2/PHLDB2/STAU2/ROCK1/MPDZ/TBCD/MTSS1/ADD3/TAOK1/SPTBN1/HDGFL3/NF2/CCDC88A/FKBP4/MAPK1/DCTN1/GRB2/TRIM37/GBA2/AFAP1/BRK1/RGCC/TPR/ARHGEF7/DIAPH1/PPFIA1/VASP/PPM1F/FER/WDR1/RGS4/GIT1/GSN/ARHGAP35/WASF3/DSTN/JAM3/SWAP70/MAPRE2/SHANK3/TJP…	108
GO:0051052	regulation of DNA metabolic process	108/1823	540/18903	1.17184e-13	5.60951e-11	4.43497e-11	PRKDC/HNRNPD/HNRNPAB/PDGFB/NOX4/SMARCC1/DHX9/HNRNPA2B1/RUVBL1/IGF1R/PARP1/USP7/ENDOG/PHF10/HMGB1/TFDP1/FUS/CCT5/ANXA3/ID3/DACH1/CCT3/KDM1A/BCAR3/YLPM1/SMARCA4/ARID1B/ALYREF/MBD2/XRCC5/NSD2/SPIDR/CCDC88A/NPAS2/MAPK1/INO80C/SPIRE1/ARID2/SSBP1/MCM3/SMARCC2/RGCC/PDS5A/PCNA/UBR5/SMARCA2/TIGAR/ACTB/CCT6A/KPNA2/ANKRD17/TRIM28/PBRM1/SMC6/TP53/SMARCAD1/ACTR2/MSH6/SMARCB1/HDAC8/APAF1/FAF1/RNF168/RAD50/ERCC…	108
GO:0006325	chromatin organization	118/1823	624/18903	4.78762e-13	1.96266e-10	1.55171e-10	MECOM/TCF7L1/SMARCC1/SAMD1/SMYD3/RUVBL1/NASP/PHF10/HMGB1/CBX6/SUPT16H/HDAC1/HP1BP3/PHF20/RERE/KDM1A/HDAC2/BPTF/SMARCA4/ARID1B/MBD2/CBX5/NPM3/CHD3/NSD2/ARID4A/RBL2/CFDP1/SCMH1/JMJD1C/TBL1XR1/SRPK1/NCOR1/INO80C/KAT6B/SETD5/FAM172A/ARID2/NUDT5/SMARCC2/TPR/ZBTB1/KDM5A/SAFB/KMT2C/BAZ2B/ASXL1/NSD1/DNAJC9/CBX1/AEBP2/ZMYND11/CENPV/SMARCA2/PWWP3A/ACTB/GATAD2B/TASOR/KLF2/JARID2/TRIM28/GATAD2A/PBRM1/ANP32E/…	118
GO:0022402	cell cycle process	199/1823	1256/18903	5.00746e-13	1.96266e-10	1.55171e-10	CCN2/EDN1/PRKDC/PDGFB/SVIL/PRKCA/PLCB1/NES/EXOC6/SMARCC1/PPP3CA/PLK2/CALM1/CUL3/SFPQ/CALM2/IGF1R/VCP/CCNY/SEPTIN2/EML1/KPNB1/NASP/STMN1/CENPX/PHF10/CLTC/TOP2B/MYH9/TFDP1/FLNA/PDE3A/ARHGEF10/PTPN11/BMP4/DLG1/DACH1/PKP4/ROCK2/SMARCA4/ROCK1/TMEM14B/ARID1B/SPDL1/ATP2B4/PCM1/TTC19/CHD3/TAOK1/SPTBN1/RBL2/STAG1/EIF2AK4/ENSA/DCTN1/MYH10/NCOR1/SPIRE1/TRIM37/RPS6KA2/ARID2/BIRC6/MCM3/SMARCC2/RGCC/PDS5A/TPR/…	199
GO:0022604	regulation of cell morphogenesis	73/1823	312/18903	5.0462e-13	1.96266e-10	1.55171e-10	ARHGAP18/PRKDC/FZD4/DLC1/SH3D19/PLXNA2/FYN/EPB41L3/TPM1/CDC42EP3/DOCK1/TRIOBP/MYH9/EFNA5/FLNA/DBN1/FAM171A1/DLG1/STAU2/FGD5/ARAP3/FGD4/BRWD1/CFDP1/MACF1/IL1RAPL1/MYH10/ACTN4/PREX1/ARHGEF7/DIAPH1/PALMD/DAG1/CUX1/NEDD4L/PLXND1/WDR1/KDR/ARHGAP35/CLDN3/WASF3/RCC2/EPHB2/PTK2/PDZD8/ACTR2/ILK/FMNL2/GNA12/PTPRD/SEPTIN7/ZMPSTE24/RASA1/DOCK5/MAP3K13/FMNL3/TAOK2/EEF2K/RHOB/ZMYM4/EPB41/MKLN1/LARP4/PHIP/EPHA4…	73
GO:0051054	positive regulation of DNA metabolic process	71/1823	301/18903	6.93511e-13	2.53866e-10	2.0071e-10	PRKDC/HNRNPD/HNRNPAB/PDGFB/NOX4/SMARCC1/DHX9/HNRNPA2B1/RUVBL1/IGF1R/PARP1/USP7/ENDOG/PHF10/HMGB1/FUS/CCT5/ANXA3/CCT3/BCAR3/SMARCA4/ARID1B/XRCC5/NSD2/SPIDR/NPAS2/MAPK1/SPIRE1/ARID2/SSBP1/SMARCC2/RGCC/PCNA/SMARCA2/TIGAR/ACTB/CCT6A/TRIM28/PBRM1/ACTR2/SMARCB1/FAF1/RNF168/RAD50/ERCC1/TP53BP1/EXOSC6/MAP3K4/DKC1/SMARCE1/SMARCD1/FAM168A/ATRX/UBE2N/BCL7A/TNKS/ACTL6A/EYA3/MAP2K4/USP9X/MSH2/MMS19/TOX/MRE11/…	71
GO:0009790	embryo development	182/1823	1130/18903	1.2823e-12	4.4332e-10	3.50495e-10	SOX18/APLN/EDN1/PRKDC/ENG/PDGFB/PLCB1/NES/EXT1/PRICKLE1/DLC1/CUL3/RUVBL1/PLXNA2/MFNG/ENDOG/NASP/HES1/TRIOBP/CAPN2/MYH9/HDAC1/TGFBR2/NRARP/ATP11A/DBN1/COL13A1/LUZP1/COL12A1/BMP4/ID3/DLG1/MARCKS/COL5A2/ROCK2/HDAC2/PRMT1/PHLDB2/HECTD1/BPTF/ROCK1/SMAD1/MBD2/CCN1/TIE1/BCR/ST8SIA6/DLL4/PRKACB/SULF2/FBN2/MMP16/NF2/SEMA3F/TBL1XR1/MMP2/MAPK1/GRB2/EFEMP1/NDST1/MICAL2/AFF3/ARID2/BIRC6/SMAD5/BRK1/PHF6/MIB1/H…	182
GO:0033044	regulation of chromosome organization	62/1823	252/18903	2.8882e-12	9.45961e-10	7.47891e-10	HNRNPD/SMARCC1/HNRNPA2B1/CUL3/RUVBL1/SFPQ/PARP1/USP7/PHF10/CCT5/CCT3/YLPM1/SMARCA4/ARID1B/SPDL1/XRCC5/MAPK1/INO80C/ARID2/SSBP1/SMARCC2/TPR/SMC2/CENPV/SMARCA2/ACTB/TASOR/CCT6A/TRIM28/PBRM1/SMC6/NAA10/SMARCB1/HDAC8/BAZ1B/RAD50/ERCC1/MAP3K4/DKC1/SMARCE1/MPHOSPH8/NUMA1/TRAPPC12/RAD21/SMARCD1/ATRX/SENP6/BCL7A/WAPL/TNKS/ACTL6A/SMC5/DNMT1/PPHLN1/RNF4/APC/CTCF/ANAPC5/MRE11/CCT2/ANAPC7/PPP1R10	62
GO:0044089	positive regulation of cellular component biogenesis	98/1823	498/18903	4.47696e-12	1.393e-09	1.10133e-09	CCN2/CLDN5/PRKCA/ID1/CDH5/MAP4K4/VCP/TPM1/CDC42EP3/G3BP1/EFNA5/SNF8/G3BP2/ARHGEF10/LDB2/CTTN/MAP1B/DLG1/ABCA3/FSCN1/ROCK2/NLGN1/PHLDB2/STAU2/RASIP1/ROCK1/FNBP1L/MTSS1/ICE1/SPIDR/NF2/CCDC88A/DCTN1/IL1RAPL1/GRB2/CLSTN1/BRK1/RGCC/TPR/VASP/DAG1/SRPX2/PPM1F/FER/STUB1/KDR/GIT1/ARHGAP35/CLDN3/TASOR/DZIP1/NRG1/TRIM28/SWAP70/TP53/DEF8/GSK3B/EPHB2/ACTR2/PIEZO1/EPB41L5/HTT/AKAP9/FAF1/PTPRD/ERCC1/CLASP1/SEPT…	98
GO:1903047	mitotic cell cycle process	136/1823	789/18903	9.40748e-12	2.78775e-09	2.20404e-09	EDN1/PRKDC/PDGFB/PRKCA/PLCB1/NES/EXOC6/SMARCC1/PPP3CA/PLK2/CALM1/CUL3/CALM2/VCP/CCNY/EML1/KPNB1/NASP/STMN1/PHF10/CLTC/TFDP1/FLNA/ARHGEF10/BMP4/DLG1/ROCK2/SMARCA4/ROCK1/TMEM14B/ARID1B/SPDL1/TTC19/TAOK1/SPTBN1/RBL2/STAG1/ENSA/DCTN1/MYH10/ARID2/MCM3/SMARCC2/RGCC/PDS5A/TPR/FBXW11/CDC14A/NAA50/SMC2/PCNA/SMC1A/SMARCA2/ACTB/TASOR/TOPBP1/RCC2/ANKRD17/APPL2/TAOK3/PBRM1/TP53/PPP2R2D/NAA10/GSPT1/FBXL17/RANB…	136
GO:0016071	mRNA metabolic process	131/1823	751/18903	9.93642e-12	2.81065e-09	2.22214e-09	DDX46/HNRNPD/HNRNPAB/LUC7L3/PRKCA/HNRNPM/SRSF3/HNRNPH3/RBM39/HNRNPA3/SLTM/RBM25/DHX9/HNRNPA2B1/HNRNPR/SFPQ/PNN/ZNF326/PRPF38B/HNRNPA0/PABPN1/NCL/RBM4/FUS/PRPF4B/TAF15/PRPF8/KDM1A/TNRC6B/ROCK2/NOVA2/ROCK1/ALYREF/PUM2/REST/RRP1B/SRRT/HNRNPH1/MEX3D/TXNL4A/LUC7L2/SRPK1/SRSF2/RBMX/SRPK2/MBNL2/ZC3H13/FAM172A/SNRPD1/ZBTB1/SAFB/IGF2BP2/LSM4/ZC3H14/THOC3/RC3H1/PUM1/RSRC1/RPRD1A/TARDBP/NCBP3/THOC6/TP53/SRS…	131
GO:0006338	chromatin remodeling	79/1823	373/18903	1.3068e-11	3.53575e-09	2.79542e-09	MECOM/SMARCC1/SAMD1/SMYD3/RUVBL1/NASP/PHF10/HMGB1/SUPT16H/HDAC1/HP1BP3/RERE/KDM1A/HDAC2/BPTF/SMARCA4/ARID1B/MBD2/NPM3/CHD3/CFDP1/SCMH1/INO80C/KAT6B/FAM172A/ARID2/NUDT5/SMARCC2/TPR/ZBTB1/KDM5A/BAZ2B/DNAJC9/CENPV/SMARCA2/ACTB/GATAD2B/TASOR/JARID2/TRIM28/GATAD2A/PBRM1/ANP32E/SMARCAD1/RBBP7/SF3B1/SMARCB1/RBBP4/NAP1L1/BAZ1B/SETD7/SMARCE1/CHD1/MPHOSPH8/SHPRH/PIH1D1/CHD7/KCNQ1OT1/SMARCD1/CTBP1/BRD3/ATRX…	79
GO:0072359	circulatory system development	187/1823	1209/18903	2.32968e-11	6.04068e-09	4.77585e-09	SOX18/APLN/CCN2/CLDN5/EDN1/PRKDC/MCAM/ENG/PDGFB/PRKCA/ROBO4/NOX4/CLEC14A/EXT1/ID1/CDH13/FZD4/PRICKLE1/DLC1/PLK2/CDH5/CDH2/GTF2I/DDAH1/IGF1R/PGF/TPM1/FOXO1/HES1/NCL/ADGRG6/MYH9/ESM1/TGFBR2/NRARP/FLNA/ANXA3/LUZP1/JUP/SPRED1/FKBP1A/PTPN11/BMP4/AKAP13/ARHGAP24/ID3/PTPN14/ROCK2/PRMT1/RASIP1/HECTD1/PTPRB/ROCK1/RB1CC1/SMAD1/MBD2/CCN1/ATP2B4/REST/TIE1/DLL4/NSD2/SLC12A2/STARD13/MAP3K3/MMP2/SLC1A1/MAPK1/SR…	187
GO:0034330	cell junction organization	123/1823	705/18903	4.33561e-11	1.07922e-08	8.53249e-09	CLDN5/PRKCA/EXT1/ITGA6/NFIA/DLC1/CDH5/PEAK1/MAP4K4/F2R/CDH2/IGF1R/FYN/VCP/EPB41L3/PRKCH/BMP6/NEGR1/EFNA5/FLNA/DBN1/JUP/CTTN/MAP1B/DLG1/FSCN1/PKP4/DST/ROCK2/NLGN1/PHLDB2/STAU2/ROCK1/GPHN/MPDZ/NUMB/REST/TBCD/MTSS1/BCR/CLDN11/COL4A5/TUBA1A/MACF1/NF2/SEMA3F/LAMC1/SLC1A1/DCTN1/IL1RAPL1/SETD5/CLSTN1/COL4A1/CTBP2/ARHGEF7/PTPRF/CTNND1/HIPK1/DCHS1/PPFIA1/RAPGEF2/APBB2/THBS1/DAG1/ERC2/SRPX2/PLXND1/TANC2/PP…	123
GO:0051276	chromosome organization	110/1823	609/18903	5.75045e-11	1.37635e-08	1.08816e-08	PRKDC/HNRNPD/SMARCC1/DHX9/HNRNPA2B1/CUL3/RUVBL1/SFPQ/PARP1/USP7/KPNB1/NASP/CENPX/PHF10/HMGB1/G3BP1/NHP2/TOP2B/CCT5/CCT3/YLPM1/SMARCA4/ARID1B/PUM2/SPDL1/CHD3/XRCC5/STAG1/MAPK1/INO80C/DTD1/ARID2/SSBP1/MCM3/SMARCC2/PDS5A/TPR/RECQL/NAA50/SMC2/PCNA/SMC1A/CENPV/SMARCA2/ACTB/TASOR/CCT6A/P3H4/TRIM28/PBRM1/SMC6/NAA10/SMARCAD1/SMARCB1/HDAC8/PDS5B/BAZ1B/CENPK/FBXW7/RAD50/ERCC1/MAP3K4/DKC1/SMARCE1/ZMPSTE24/M…	110
GO:0051174	regulation of phosphorus metabolic process	210/1823	1424/18903	1.07212e-10	2.47103e-08	1.95363e-08	CCN2/EDN1/PRKDC/ENG/PDGFB/NOX4/HYAL2/ITGA6/FZD4/DLC1/UCHL1/SMYD3/CDH5/CALM1/MGAT5/PRKAR2A/CALM2/IGF1R/FYN/VCP/PARP1/CCNY/PGF/YWHAB/ARRB1/HES1/CDK2AP1/BMP6/NCL/NRG3/PDE4D/CAPN2/EFNA5/TGFBR2/IPO7/NDUFC2/LDB2/TNFSF15/SPRED1/FKBP1A/PTPN11/PRKAR2B/BMP4/AKAP13/GNAQ/TNIK/DLG1/YES1/DNAJC10/ABCA3/BCAR3/ZBTB20/PMEPA1/ROCK2/HDAC2/RASIP1/PTPRB/ROCK1/RB1CC1/CCN1/ATP2B4/TIE1/RASSF2/DNAJC3/XRCC5/MAPKAP1/BTBD10/…	210
GO:0032970	regulation of actin filament-based process	81/1823	406/18903	1.64719e-10	3.66089e-08	2.89435e-08	CCN2/EDN1/ARHGAP18/SVIL/ID1/PDE4B/DLC1/SSH2/DIXDC1/TPM1/STMN1/CDC42EP3/PDE4D/TRIOBP/MYH9/EFNA5/FLNA/DBN1/JUP/ARHGEF10/ARHGDIB/CTTN/AKAP13/DLG1/FSCN1/ROCK2/PHLDB2/STAU2/ROCK1/MTSS1/ADD3/TAOK1/SPTBN1/NF2/CCDC88A/GRB2/GBA2/BRK1/RGCC/PPFIA1/VASP/PPM1F/FER/WDR1/RGS4/GSN/ARHGAP35/WASF3/DSTN/JAM3/SWAP70/SHANK3/TJP1/AKAP9/CLASP1/ARHGAP28/ECT2/RASA1/F2RL1/CNN2/HIP1R/TAOK2/COTL1/PHPT1/ARPC1B/ADD1/FRMD6/RHO…	81
GO:0019220	regulation of phosphate metabolic process	209/1823	1423/18903	1.72485e-10	3.70129e-08	2.9263e-08	CCN2/EDN1/PRKDC/ENG/PDGFB/NOX4/HYAL2/ITGA6/FZD4/DLC1/UCHL1/SMYD3/CDH5/CALM1/MGAT5/PRKAR2A/CALM2/IGF1R/FYN/VCP/PARP1/CCNY/PGF/YWHAB/ARRB1/HES1/CDK2AP1/BMP6/NCL/NRG3/PDE4D/CAPN2/EFNA5/TGFBR2/IPO7/NDUFC2/LDB2/TNFSF15/SPRED1/FKBP1A/PTPN11/PRKAR2B/BMP4/AKAP13/GNAQ/TNIK/DLG1/YES1/DNAJC10/ABCA3/BCAR3/ZBTB20/PMEPA1/ROCK2/HDAC2/RASIP1/PTPRB/ROCK1/RB1CC1/CCN1/ATP2B4/TIE1/RASSF2/DNAJC3/XRCC5/MAPKAP1/BTBD10/…	209
GO:0097435	supramolecular fiber organization	135/1823	815/18903	1.8858e-10	3.91178e-08	3.09271e-08	CCN2/EDN1/ARHGAP18/MARCKSL1/SVIL/EXT1/ID1/RFLNB/DLC1/CSRP1/CDH5/CUL3/SSH2/TPM1/ARRB1/TPM2/KPNB1/ELMO1/THSD4/MYL9/STMN1/TLL1/CDC42EP3/MYO1D/TRIOBP/BMERB1/FLNA/FUS/DBN1/COL13A1/ARHGEF10/FAM171A1/HOOK3/FKBP1A/COL12A1/CTTN/MAP1B/AKAP13/DLG1/MARCKS/FSCN1/DST/COL5A2/ROCK2/PHLDB2/HIP1/ROCK1/PCM1/TBCD/MTSS1/ADD3/TAOK1/MYO1B/SPTBN1/HDGFL3/NF2/CCDC88A/FKBP4/DCTN1/MYO5A/GRB2/SPIRE1/MICAL2/GBA2/PREX1/BRK1/RG…	135
GO:0000278	mitotic cell cycle	151/1823	946/18903	2.39843e-10	4.80781e-08	3.80113e-08	EDN1/PRKDC/PDGFB/PRKCA/PLCB1/NES/EXOC6/SMARCC1/PPP3CA/PLK2/CALM1/CUL3/CALM2/VCP/CCNY/EML1/KPNB1/NASP/STMN1/PHF10/HES1/CLTC/TFDP1/FLNA/ARHGEF10/PTPN11/BMP4/DLG1/ROCK2/SMARCA4/ROCK1/TMEM14B/ARID1B/SPDL1/TBCD/TTC19/TUBA1A/TAOK1/SPTBN1/RBL2/STAG1/ENSA/DCTN1/MYH10/ARID2/MCM3/SMARCC2/RGCC/PDS5A/TPR/FBXW11/CDC14A/NAA50/SMC2/PCNA/SMC1A/TUBGCP2/SMARCA2/ACTB/TASOR/TTC28/TOPBP1/RCC2/ANKRD17/APPL2/TAOK3/PBRM…	151
GO:0007265	Ras protein signal transduction	73/1823	353/18903	2.47228e-10	4.80781e-08	3.80113e-08	CDH13/DLC1/PLK2/MAP4K4/CUL3/HACD3/F2R/ARRB1/KPNB1/ELMO1/STMN1/CDC42EP3/ARHGEF28/RAB4A/G3BP1/G3BP2/ARHGEF10/ARHGDIB/AKAP13/ARHGAP24/ROCK2/RASIP1/ROCK1/BCR/ARAP3/MAPKAP1/STARD13/GRB2/RALGPS2/BRK1/RAPGEF2/GIT1/GIT2/ARHGAP35/NOTCH1/NRG1/TRIM28/MAPRE2/TP53/EPHB2/GPR4/PSD3/PPP2CB/GNA12/RAPGEF5/SOS2/RALB/RAPGEF6/KCTD10/DENND1A/RASA1/F2RL1/RABGEF1/RIPOR1/KANK2/DNMT1/RHOB/AUTS2/SHTN1/ITGB1/NCKAP1/ABL1/USP…	73
GO:0033365	protein localization to organelle	147/1823	917/18903	3.10189e-10	5.84941e-08	4.62463e-08	HYAL2/PRICKLE1/PPP3CA/DHX9/FYN/VCP/PARP1/AP3M1/KPNB1/RANBP17/FLNA/IPO7/HUWE1/SNF8/CCT5/JUP/HOOK3/BMP4/DLG1/TIMM13/CCT3/GET1/ROCK2/ZFAND6/SPDL1/PCM1/NDUFA13/XRCC5/TRIM8/IPO9/IPO5/SPIDR/NF2/TIMM8B/VPS13A/CCDC88A/GOLGB1/TXNIP/SAMM50/OSBPL8/GNPTAB/CSE1L/TPR/GPAA1/INSIG2/TRAM2/DIAPH1/TMEM98/KPNA3/SRP9/RAB6A/DAG1/HSPD1/IMMP2L/UBR5/DNM1L/CARD10/TOMM40/MTCH2/TASOR/NOTCH1/DZIP1/NPEPPS/JARID2/CCT6A/TARDBP/…	147
GO:0006974	cellular response to DNA damage stimulus	142/1823	879/18903	3.69893e-10	6.77013e-08	5.35257e-08	PRKDC/SMARCC1/PLK2/DHX9/RUVBL1/SFPQ/VCP/PARP1/USP7/ENDOG/CENPX/RNASEH2C/PHF10/FOXO1/HMGB1/SUPT16H/FUS/HUWE1/HERC2/SPRED1/PTPN11/KDM1A/NTHL1/NFAT5/SMARCA4/ARID1B/CBX5/XRCC5/NSD2/TAOK1/ZMAT3/SPIDR/EIF2AK4/NPAS2/NUAK1/MAPK1/GRB2/INO80C/SPIRE1/ACER2/BOK/ARID2/MCM3/SMARCC2/PSMD14/PDS5A/ZBTB1/HIPK1/RECQL/PPP4R3A/CBX1/PCNA/SMC1A/IMMP2L/UBR5/STUB1/SMARCA2/TIGAR/PWWP3A/ACTB/BCLAF1/TOPBP1/TRIM28/TAOK3/PBRM…	142
GO:0006281	DNA repair	105/1823	591/18903	4.20913e-10	7.48383e-08	5.91683e-08	PRKDC/SMARCC1/DHX9/RUVBL1/SFPQ/VCP/PARP1/USP7/CENPX/RNASEH2C/PHF10/HMGB1/SUPT16H/FUS/HUWE1/HERC2/KDM1A/NTHL1/SMARCA4/ARID1B/XRCC5/NSD2/TAOK1/SPIDR/NPAS2/INO80C/SPIRE1/ARID2/MCM3/SMARCC2/PSMD14/PDS5A/ZBTB1/RECQL/PCNA/SMC1A/UBR5/STUB1/SMARCA2/TIGAR/PWWP3A/ACTB/TOPBP1/TRIM28/TAOK3/PBRM1/SMC6/TP53/SMARCAD1/DDB2/MMS22L/ACTR2/MSH6/SMARCB1/BCCIP/PDS5B/RNF168/BOD1L1/FBXW7/RAD50/ERCC1/REV1/TP53BP1/REV3L/S…	105
GO:0060429	epithelium development	181/1823	1204/18903	5.26819e-10	9.10666e-08	7.19987e-08	SOX18/CLDN5/EDN1/PRKDC/SMURF2/ENG/HHIP/PDGFB/ROBO4/PLCB1/HNRNPH3/EXT1/NTN4/ID1/PRICKLE1/NFIB/DLC1/PPP3CA/CDH5/PLXNA2/CDH2/FLNB/HES1/PRKCH/BMP6/PDE4D/TRIOBP/SLC4A7/RBM4/KLHL3/HDAC1/TGFBR2/NRARP/FLNA/DAAM1/LUZP1/LDB2/SPRED1/MAP1B/BMP4/ARHGAP24/ID3/DLG1/MARCKS/ROCK2/HDAC2/PPP1CA/PHLDB2/RASIP1/HECTD1/ROCK1/PUM2/SMAD1/ETV4/CCN1/MTSS1/TIE1/BCR/DLL4/PRKACB/ARID4A/ZDHHC21/CTSZ/NF2/RFX3/STARD13/MMP2/MAPK1…	181
GO:0051056	regulation of small GTPase mediated signal transduction	65/1823	305/18903	6.52643e-10	1.09596e-07	8.66484e-08	ARHGAP18/DLC1/MAP4K4/CUL3/F2R/ARRB1/STMN1/PREX2/ARHGEF28/ARHGEF10/ARHGDIB/AKAP13/ARHGAP24/PLEKHG1/SIPA1L2/RASIP1/FGD5/BCR/ARAP3/MAPKAP1/FGD4/STARD13/RALGPS2/ITSN1/PREX1/SIPA1L3/ARHGAP31/GIT1/GIT2/ARHGAP35/NOTCH1/NRG1/SWAP70/MAPRE2/EPHB2/GPR4/PSD3/PPP2CB/SOS2/ARHGAP28/ECT2/KCTD10/DENND1A/RASA1/ARHGAP32/F2RL1/RABGEF1/DOCK8/ARHGAP26/KANK2/RALGAPB/KALRN/AUTS2/TSC2/ITGB1/TIAM2/ABL1/PIK3CG/DNM2/ITPKB/A…	65
GO:0043085	positive regulation of catalytic activity	179/1823	1191/18903	6.7643e-10	1.09596e-07	8.66484e-08	CCN2/EDN1/HNRNPD/PDGFB/NOX4/CCL14/ITGA6/FZD4/HSPE1/DLC1/DHX9/CALM1/HNRNPA2B1/DOCK9/MAP4K4/CALM2/F2R/RSU1/TBC1D4/IGF1R/FYN/VCP/CCNY/YWHAB/HMGB1/PABPN1/EVI5/NRG3/EFNA5/TGFBR2/ARHGEF10/TNFSF15/AKAP13/ARHGAP24/GNAQ/DLG1/DBI/PKP4/BCAR3/ROCK2/SIPA1L2/HIP1/ROCK1/CCN1/ATP2B4/REST/NDUFA13/AGAP1/TIE1/BCR/RASSF2/XRCC5/ARAP3/TAOK1/CCDC88A/ASAP2/SLC1A1/MAPK1/ACER2/RALGPS2/OSBPL8/BOK/IRAK1/SSBP1/PREX1/PSMD14/R…	179
GO:0007015	actin filament organization	86/1823	454/18903	6.86847e-10	1.09596e-07	8.66484e-08	CCN2/ARHGAP18/MARCKSL1/SVIL/ID1/RFLNB/DLC1/CUL3/SSH2/TPM1/ARRB1/TPM2/ELMO1/STMN1/CDC42EP3/MYO1D/TRIOBP/FLNA/DBN1/ARHGEF10/FAM171A1/CTTN/DLG1/MARCKS/FSCN1/ROCK2/PHLDB2/HIP1/ROCK1/MTSS1/ADD3/MYO1B/SPTBN1/NF2/CCDC88A/MYO5A/GRB2/SPIRE1/MICAL2/GBA2/PREX1/BRK1/RGCC/DIAPH1/PPFIA1/VASP/PPM1F/FER/WDR1/RGS4/GSN/ARHGAP35/PHACTR1/WASF3/DSTN/SWAP70/SHANK3/TJP1/GAS2L1/SHROOM4/ACTR2/CALD1/CLASP1/ARHGAP28/RASA1/…	86
GO:0048646	anatomical structure formation involved in morphogenesis	185/1823	1242/18903	7.05591e-10	1.09772e-07	8.67876e-08	SOX18/APLN/CCN2/CLDN5/EDN1/PRKDC/MCAM/ENG/HTRA1/PRKCA/ROBO4/CLEC14A/EXT1/ID1/CDH13/PRICKLE1/NFIB/DLC1/CSRP1/PLK2/CDH5/CUL3/PLXNA2/GTF2I/MFNG/DDAH1/PGF/EPB41L3/TPM1/MYL9/HES1/DOCK1/NCL/NRG3/CAPN2/BMERB1/ADGRG6/MYH9/ESM1/HDAC1/TGFBR2/NRARP/FLNA/ANXA3/LUZP1/JUP/SPRED1/FKBP1A/PTPN11/COL12A1/BMP4/AKAP13/ARHGAP24/PTPN14/COL5A2/ROCK2/HDAC2/PHLDB2/RASIP1/HECTD1/PTPRB/ROCK1/SMAD1/CCN1/HERC1/ATP2B4/DICER1/…	185
GO:1902903	regulation of supramolecular fiber organization	76/1823	384/18903	8.86183e-10	1.34505e-07	1.06342e-07	CCN2/EDN1/ARHGAP18/SVIL/ID1/DLC1/CDH5/SSH2/TPM1/STMN1/CDC42EP3/TRIOBP/BMERB1/FLNA/DBN1/ARHGEF10/CTTN/MAP1B/AKAP13/DLG1/ROCK2/PHLDB2/ROCK1/TBCD/MTSS1/ADD3/TAOK1/SPTBN1/HDGFL3/NF2/CCDC88A/FKBP4/DCTN1/GRB2/GBA2/BRK1/RGCC/ARHGEF7/PPFIA1/VASP/PPM1F/FER/WDR1/RGS4/GIT1/GSN/ARHGAP35/WASF3/DSTN/SWAP70/SHANK3/TJP1/AKAP9/CLASP1/ARHGAP28/NUMA1/CAMSAP2/RASA1/F2RL1/HIP1R/COTL1/ARPC1B/ADD1/CLASP2/NCK2/NCKAP1/TW…	76
GO:0006470	protein dephosphorylation	58/1823	261/18903	1.03385e-09	1.53182e-07	1.21108e-07	PTPRE/DLC1/PPP3CA/CDH5/CALM1/SSH2/MGAT5/CALM2/PGP/YWHAB/FKBP1A/PTPN11/PTPN14/ROCK2/PPP1CA/PTPRB/ROCK1/PTPN4/PPP4R1/NUAK1/ENSA/PPP2R5E/FBXW11/PTPRF/PPP4R3A/CDC14A/PPM1G/PPM1F/RPRD1A/SWAP70/DUSP6/GSK3B/PPP1CC/HTT/PPP2CB/GNA12/BOD1L1/PTPRD/PTPN18/PPP6R3/SLC39A10/PHPT1/PTPRM/PPP1R16B/PPP5C/PPP4R3B/PTPN9/PPP2R5A/PTPRG/PPP1R16A/DUSP7/ANKLE2/PTP4A2/BTRC/PPP6R2/PTPDC1/ILKAP/TNS2	58
GO:0044265	cellular macromolecule catabolic process	158/1823	1029/18903	1.60948e-09	2.32926e-07	1.84155e-07	SMURF2/HNRNPD/HNRNPAB/PRKCA/HNRNPM/SH3RF3/SMARCC1/PRICKLE1/UCHL1/DHX9/CUL3/PSMD1/PSMD2/VCP/TTC3/USP7/ARRB1/ENDOG/USP34/RNASEH2C/FBXO9/HNRNPA0/WWP1/KLHL3/FUS/USP48/HUWE1/HERC2/SNF8/TAF15/PCYOX1/DNAJC10/COP1/TNRC6B/ROCK2/RNF130/HECTD1/ROCK1/PUM2/DICER1/ATE1/UFD1/MEX3D/FBXO21/UCHL3/TBL1XR1/FBXL2/UBE2G2/LRPPRC/PSMC3/EDEM3/PSMD14/FBXW11/KLHL42/MIB1/IGF2BP2/LSM4/HGSNAT/TBL1X/ZCCHC17/CLN8/ZC3H14/NEDD4L/…	158
GO:0051253	negative regulation of RNA metabolic process	204/1823	1418/18903	1.73672e-09	2.40228e-07	1.89928e-07	SOX18/EDN1/SMURF2/HNRNPD/MECOM/HNRNPAB/PDGFB/PLCB1/ID1/PRICKLE1/NFIB/PPP3CA/SAMD1/DHX9/HNRNPA2B1/CUL3/SFPQ/PARP1/NR2F1/HNRNPA0/PHF10/FOXO1/HES1/HMGB1/MXD4/BMP6/WWP1/CBX6/RUNX1T1/NR2F6/HDAC1/NRARP/FLNA/FUS/LDB2/PHF14/BMP4/ID3/DLG1/DACH1/RERE/TAF15/KDM1A/ZBTB20/HDAC2/BPTF/SMARCA4/MBD2/REST/NDUFA13/DICER1/CBX5/ZMYND8/CHD3/DLL4/XRCC5/NSD2/CDYL2/ABCE1/ARID4A/SCMH1/RFX3/TBL1XR1/LYAR/SRSF2/CCDC85B/ZMYM2…	204
GO:0006397	mRNA processing	92/1823	507/18903	1.73714e-09	2.40228e-07	1.89928e-07	DDX46/LUC7L3/HNRNPM/SRSF3/HNRNPH3/RBM39/HNRNPA3/SLTM/RBM25/DHX9/HNRNPA2B1/HNRNPR/SFPQ/PNN/ZNF326/PRPF38B/HNRNPA0/PABPN1/NCL/RBM4/PRPF4B/PRPF8/KDM1A/NOVA2/ALYREF/REST/RRP1B/SRRT/HNRNPH1/TXNL4A/LUC7L2/SRPK1/SRSF2/RBMX/SRPK2/MBNL2/ZC3H13/FAM172A/SNRPD1/SAFB/LSM4/ZC3H14/THOC3/RSRC1/RPRD1A/TARDBP/NCBP3/THOC6/SRSF1/PUS7/SYNCRIP/LSM5/SF3B1/AHCYL1/SUGP2/CWC27/NOVA1/GCFC2/TRA2B/DDX1/PAPOLA/SRRM1/SNRNP200/…	92
GO:0000904	cell morphogenesis involved in differentiation	120/1823	724/18903	1.94124e-09	2.62616e-07	2.07628e-07	EDN1/PRKDC/ROBO4/EXT1/NTN4/ID1/FZD4/NFIB/PPP3CA/UCHL1/PEAK1/CUL3/PLXNA2/DIXDC1/CDH2/IGF1R/FYN/FLNB/SEMA6B/STMN1/PREX2/HES1/DOCK1/TRIOBP/DPYSL2/TOP2B/MYH9/EFNA5/FLNA/DBN1/METRN/PTPN11/CTTN/MAP1B/TNIK/RERE/NOVA2/NLGN1/STAU2/ROCK1/NUMB/TBCD/MACF1/SEMA3F/LAMC1/B4GAT1/IL1RAPL1/ATRN/ACTN4/PREX1/ARHGEF7/SIPA1L3/RAPGEF2/VASP/NOTCH4/EPHB4/DAG1/CUX1/NEDD4L/EFNA4/PLXND1/TANC2/FER/WDR1/MAP2K1/PDLIM5/DIP2A/AC…	120
GO:0018193	peptidyl-amino acid modification	188/1823	1287/18903	2.45289e-09	3.24773e-07	2.56771e-07	PRKDC/PDGFB/PRKCA/NOX4/GALNT1/HYAL2/PLK2/SMYD3/CALM1/PEAK1/RUVBL1/MGAT5/CALM2/IGF1R/FYN/ARRB1/MAST4/CDC42BPA/HES1/PRKCH/BMP6/NCL/PDE4D/EFNA5/TGFBR2/SPRED1/FKBP1A/PTPN11/PHF20/YES1/PHF20L1/KDM1A/PRKY/BCAR3/ROCK2/HDAC2/PRMT1/ROCK1/PTPN4/ATP2B4/TIE1/BCR/BMX/RASSF2/NSD2/MAPKAP1/ARID4A/NLK/ZDHHC21/NF2/SH2D3C/FKBP4/CAMKMT/SLC1A1/MAPK1/NKTR/SRPK2/EFEMP1/UGGT2/RPS6KA2/KAT6B/SETD5/VKORC1L1/TTLL5/KMT2C/HIP…	188
GO:0032956	regulation of actin cytoskeleton organization	72/1823	365/18903	2.85096e-09	3.69614e-07	2.92223e-07	CCN2/EDN1/ARHGAP18/SVIL/ID1/DLC1/SSH2/DIXDC1/TPM1/STMN1/CDC42EP3/TRIOBP/EFNA5/FLNA/DBN1/ARHGEF10/ARHGDIB/CTTN/AKAP13/DLG1/FSCN1/ROCK2/PHLDB2/STAU2/ROCK1/MTSS1/ADD3/TAOK1/SPTBN1/NF2/CCDC88A/GRB2/GBA2/BRK1/RGCC/PPFIA1/VASP/PPM1F/FER/WDR1/RGS4/GSN/ARHGAP35/WASF3/DSTN/JAM3/SWAP70/SHANK3/TJP1/CLASP1/ARHGAP28/ECT2/RASA1/F2RL1/HIP1R/TAOK2/COTL1/PHPT1/ARPC1B/ADD1/RHOB/CLASP2/NCK2/NCKAP1/TWF2/FCHSD2/EVL/A…	72
GO:0043254	regulation of protein-containing complex assembly	78/1823	410/18903	3.50457e-09	4.4508e-07	3.51887e-07	ARHGAP18/SVIL/CDH5/SSH2/VCP/PARP1/STMN1/CDC42EP3/HES1/HMGB1/TRIOBP/DBN1/PTPN11/CTTN/MAP1B/DLG1/ABCA3/FSCN1/PMEPA1/RASIP1/TBCD/ICE1/ADD3/SPTBN1/SPIDR/FKBP4/NCLN/DCTN1/STXBP5/GRB2/GBA2/BRK1/ARHGEF7/VASP/FER/CARD8/STUB1/GIT1/GSN/SVIP/NRG1/JAM3/TP53/GSK3B/CTNNBIP1/PIEZO1/AKAP9/FAF1/CLASP1/RALB/ARHGAP28/NUMA1/TRAPPC12/PIH1D1/CAMSAP2/DKK1/RASA1/SENP6/HIP1R/MAPK9/COTL1/ARPC1B/ADD1/DDX3X/RNF4/TGFBRAP1/KI…	78
GO:0009792	embryo development ending in birth or egg hatching	113/1823	677/18903	3.89013e-09	4.79722e-07	3.79275e-07	SOX18/EDN1/PRKDC/PDGFB/EXT1/PRICKLE1/DLC1/CUL3/PLXNA2/MFNG/ENDOG/NASP/HES1/CAPN2/MYH9/TGFBR2/NRARP/ATP11A/DBN1/LUZP1/BMP4/DLG1/MARCKS/PRMT1/HECTD1/BPTF/CCN1/TIE1/ST8SIA6/PRKACB/SULF2/MMP16/TBL1XR1/MAPK1/GRB2/NDST1/BIRC6/BRK1/PHF6/MIB1/DCHS1/SKI/VASP/ADGRF5/CHST11/JAG2/MAP2K1/RTF1/CMIP/ARHGAP35/TASOR/NOTCH1/KLF2/FURIN/DEAF1/TRIM28/RBPJ/MDFI/SKIL/TP53/LRP6/PLPP4/PCDH12/HSD17B2/NR5A2/SMARCB1/EPB41L5…	113
GO:0007507	heart development	104/1823	607/18903	3.97356e-09	4.79722e-07	3.79275e-07	SOX18/APLN/CLDN5/EDN1/PRKDC/ENG/PDGFB/NOX4/EXT1/PRICKLE1/DLC1/IGF1R/TPM1/HES1/ADGRG6/TGFBR2/FLNA/LUZP1/SPRED1/FKBP1A/PTPN11/BMP4/AKAP13/ID3/ROCK2/PRMT1/HECTD1/ROCK1/RB1CC1/SMAD1/MBD2/CCN1/REST/TIE1/DLL4/NSD2/MMP2/MAPK1/NDST1/RPS6KA2/MICAL2/ARID2/SMAD5/MIB1/DCHS1/PPP1R13L/SKI/ASXL1/EPHB4/PCNA/PLXND1/JAG1/MAP2K1/RGS4/PDLIM5/KDR/CXADR/BASP1/NOTCH1/EFNB2/DZIP1/NRG1/JARID2/RBPJ/TP53/DUSP6/PTK2/AP1B1/I…	104
GO:0035239	tube morphogenesis	146/1823	943/18903	4.0086e-09	4.79722e-07	3.79275e-07	SOX18/APLN/CCN2/CLDN5/EDN1/MCAM/ENG/HHIP/PRKCA/ROBO4/CLEC14A/EXT1/ID1/CDH13/FZD4/PRICKLE1/NFIB/DLC1/PLK2/CDH5/CDH2/GTF2I/DDAH1/PGF/HES1/NCL/MYH9/ESM1/KLHL3/TGFBR2/NRARP/FLNA/ANXA3/LUZP1/JUP/SPRED1/BMP4/ARHGAP24/DLG1/ROCK2/PPP1CA/RASIP1/HECTD1/PTPRB/ROCK1/SMAD1/CCN1/ATP2B4/MTSS1/TIE1/DLL4/SLC12A2/PRKACB/CTSZ/STARD13/MAP3K3/MMP2/SLC1A1/SRPK2/MICAL2/MMRN2/ARID2/COL4A1/RGCC/MIB1/EPN2/HIPK1/DCHS1/TNFR…	146
GO:0007417	central nervous system development	160/1823	1060/18903	4.33304e-09	5.08765e-07	4.02237e-07	PRKDC/HNRNPD/MARCKSL1/PLCB1/NES/EXT1/ID1/FZD4/NFIB/DLC1/PPP3CA/CALM1/CALM2/PLXNA2/DIXDC1/CDH2/IGF1R/FYN/EML1/SEMA6B/HES1/WWP1/NRG3/NEGR1/DPYSL2/BMERB1/TOP2B/HDAC1/TGFBR2/ANXA3/HOOK3/PTPN11/BMP4/ID3/RERE/MARCKS/KDM1A/MACO1/HDAC2/NOVA2/BPTF/TMEM14B/NUMB/SMAD1/HERC1/ATP2B4/PCM1/PAFAH1B3/BCR/DLL4/XRCC5/MAPKAP1/TAOK1/SPTBN1/NF2/SEMA3F/NPAS2/SLC1A1/MAPK1/DCTN1/ADORA2A/NDST1/BOK/ATRN/GBA2/COL4A1/FBXW11/…	160
GO:0043009	chordate embryonic development	110/1823	655/18903	4.44593e-09	5.12352e-07	4.05073e-07	SOX18/EDN1/PRKDC/PDGFB/EXT1/PRICKLE1/DLC1/CUL3/PLXNA2/MFNG/ENDOG/NASP/HES1/CAPN2/MYH9/TGFBR2/NRARP/ATP11A/DBN1/LUZP1/BMP4/DLG1/MARCKS/PRMT1/HECTD1/BPTF/CCN1/TIE1/ST8SIA6/PRKACB/SULF2/MMP16/TBL1XR1/MAPK1/GRB2/NDST1/BIRC6/BRK1/PHF6/MIB1/DCHS1/SKI/VASP/ADGRF5/CHST11/JAG2/MAP2K1/RTF1/CMIP/ARHGAP35/TASOR/NOTCH1/KLF2/FURIN/DEAF1/TRIM28/RBPJ/MDFI/SKIL/TP53/LRP6/PLPP4/PCDH12/HSD17B2/SMARCB1/EPB41L5/APAF1…	110
GO:0009057	macromolecule catabolic process	198/1823	1385/18903	5.17518e-09	5.85548e-07	4.62944e-07	SMURF2/HNRNPD/HNRNPAB/PRKCA/HNRNPM/HYAL2/EXT1/SH3RF3/SMARCC1/PRICKLE1/UCHL1/PLK2/DHX9/SH3D19/CUL3/PSMD1/PSMD2/FYN/VCP/TTC3/USP7/ARRB1/ENDOG/ATF6/LYPLA1/USP34/RNASEH2C/FBXO9/HNRNPA0/FOXO1/WWP1/CAPN2/KLHL3/FLNA/FUS/USP48/HUWE1/HERC2/SNF8/TAF15/PCYOX1/DNAJC10/COP1/TNRC6B/ROCK2/PPP1CA/RNF130/HECTD1/ROCK1/RB1CC1/PUM2/NDUFA13/DICER1/ODC1/DNAJC3/ATE1/UFD1/MEX3D/FBXO21/CTSZ/VPS13A/UCHL3/TBL1XR1/MMP2/FBXL…	198
GO:0051094	positive regulation of developmental process	198/1823	1387/18903	5.81276e-09	6.45943e-07	5.10693e-07	CCN2/CLDN5/EDN1/PRKDC/SMURF2/ENG/PDGFB/PRKCA/PLCB1/FZD4/SMARCC1/PPP3CA/CDH5/PLXNA2/DIXDC1/TCF12/DDAH1/IGF1R/PARP1/PGF/PHF10/HES1/PRKCH/HMGB1/BMP6/DOCK1/TRIOBP/CAPN2/RBM4/HDAC1/EFNA5/TGFBR2/FLNA/PDE3A/ATP11A/DBN1/ANXA3/JUP/METRN/MAP1B/BMP4/KDM1A/LRRC8A/HDAC2/PRMT1/NLGN1/PHLDB2/STAU2/MRTFB/SMARCA4/ARID1B/NUMB/SMAD1/ETV4/CCN1/REST/DICER1/TIE1/SRRT/TCF4/XRCC5/NSD2/FBN2/ARID4A/MACF1/ANO6/NF2/RFX3/LAMC…	198
GO:0006913	nucleocytoplasmic transport	66/1823	329/18903	6.46437e-09	6.93582e-07	5.48357e-07	SRSF3/HYAL2/PRICKLE1/ANP32A/PPP3CA/DHX9/HNRNPA2B1/KPNB1/PABPN1/RANBP17/RBM4/FLNA/IPO7/JUP/PTPN11/BMP4/AKAP13/PTPN14/ALYREF/ABCE1/IPO9/IPO5/TXNIP/CSE1L/TPR/ATXN1/KPNA3/THOC3/UBR5/RSRC1/NOTCH1/TARDBP/KPNA2/TRIM28/NCBP3/APPL2/THOC6/TP53/GSK3B/RANBP1/PPP1CC/RANBP2/XPOT/NUP50/AHCYL1/NUP58/IPO8/ECT2/AHCTF1/MAVS/UPF3A/PKIA/MED1/NUP85/POM121/RANBP6/IWS1/TSC2/TRAF3IP2/MDN1/NEMF/GAS6/NUTF2/PPP1R10/NUP42/NU…	66
GO:0051169	nuclear transport	66/1823	329/18903	6.46437e-09	6.93582e-07	5.48357e-07	SRSF3/HYAL2/PRICKLE1/ANP32A/PPP3CA/DHX9/HNRNPA2B1/KPNB1/PABPN1/RANBP17/RBM4/FLNA/IPO7/JUP/PTPN11/BMP4/AKAP13/PTPN14/ALYREF/ABCE1/IPO9/IPO5/TXNIP/CSE1L/TPR/ATXN1/KPNA3/THOC3/UBR5/RSRC1/NOTCH1/TARDBP/KPNA2/TRIM28/NCBP3/APPL2/THOC6/TP53/GSK3B/RANBP1/PPP1CC/RANBP2/XPOT/NUP50/AHCYL1/NUP58/IPO8/ECT2/AHCTF1/MAVS/UPF3A/PKIA/MED1/NUP85/POM121/RANBP6/IWS1/TSC2/TRAF3IP2/MDN1/NEMF/GAS6/NUTF2/PPP1R10/NUP42/NU…	66
GO:0008380	RNA splicing	85/1823	469/18903	7.69659e-09	8.11477e-07	6.41567e-07	DDX46/LUC7L3/HNRNPM/SRSF3/HNRNPH3/RBM39/HNRNPA3/RBM25/DHX9/HNRNPA2B1/HNRNPR/SFPQ/PNN/ZNF326/PRPF38B/NCL/RBM4/FUS/PRPF4B/TAF15/PRPF8/KDM1A/PRMT1/NOVA2/ALYREF/REST/RRP1B/HNRNPH1/AHNAK/TXNL4A/LUC7L2/SRPK1/SRSF2/RBMX/SRPK2/MBNL2/ZC3H13/AHNAK2/FAM172A/SNRPD1/LSM4/ZNF638/IVNS1ABP/THOC3/RSRC1/TARDBP/THOC6/SRSF1/PUS7/SYNCRIP/LSM5/SF3B1/SUGP2/PDCD7/CWC27/NOVA1/CCNL2/GCFC2/TRA2B/DDX1/SRRM1/SNRNP200/MTREX/T…	85
GO:0051301	cell division	107/1823	638/18903	7.82398e-09	8.11477e-07	6.41567e-07	PDGFB/SVIL/EXOC6/EXT1/PLK2/CALM1/CUL3/RUVBL1/CALM2/DIXDC1/IGF1R/CCNY/SEPTIN2/PGF/STMN1/CENPX/EVI5/TRIOBP/CLTC/MYH9/PARD3B/MPLKIP/SPECC1L/PKP4/ROCK2/PPP1CA/EPB41L2/ROCK1/NUMB/SPDL1/TTC19/TUBA1A/SPTBN1/RBL2/STAG1/TXNL4A/ENSA/DCTN1/MYH10/TXNIP/SPIRE1/CDC123/BIRC6/PDS5A/TPR/KLHL42/CDC14A/SMC2/SMC1A/KATNA1/CENPV/GIT1/NOTCH1/TTC28/RCC2/MAPRE2/PPP2R2D/PPP1CC/EXOC6B/CABLES1/CDK2AP2/ACTR2/PDS5B/SAC3D1/CLA…	107
GO:0019827	stem cell population maintenance	43/1823	177/18903	9.21977e-09	9.40568e-07	7.43627e-07	SMARCC1/CDH2/PHF10/FOXO1/HES1/HDAC1/LDB2/HOOK3/HDAC2/SMARCA4/REST/PCM1/SRRT/TRIM8/ARID4A/ZC3H13/SKI/WDR43/SMC1A/JAG1/RTF1/SMARCA2/ACTB/NOTCH1/DDX6/RBPJ/RBBP7/SMARCB1/TCF15/RBBP4/SMARCE1/TUT4/SMARCD1/BCL7A/ACTL6A/SMC5/KDM2B/LEO1/MED14/LRP5/CTR9/NIPBL/OGT	43
GO:0007420	brain development	123/1823	768/18903	9.884e-09	9.92066e-07	7.84343e-07	PRKDC/HNRNPD/PLCB1/NES/EXT1/ID1/FZD4/NFIB/DLC1/PPP3CA/CALM1/CALM2/PLXNA2/DIXDC1/CDH2/IGF1R/FYN/EML1/SEMA6B/HES1/NRG3/NEGR1/DPYSL2/BMERB1/TOP2B/HDAC1/TGFBR2/ANXA3/HOOK3/PTPN11/BMP4/RERE/KDM1A/MACO1/BPTF/TMEM14B/NUMB/SMAD1/HERC1/ATP2B4/PCM1/PAFAH1B3/BCR/XRCC5/MAPKAP1/NF2/SLC1A1/NDST1/BOK/ATRN/COL4A1/FBXW11/CTNND1/ATXN1/SKI/RAPGEF2/IMMP2L/TUBGCP2/MAP2K1/RGS4/GIT1/CCDC85C/HSPG2/GIT2/ACTB/ARHGAP35/BAS…	123
GO:0031589	cell-substrate adhesion	71/1823	369/18903	1.08539e-08	1.07212e-06	8.47635e-07	CCN2/PDGFB/NTN4/ID1/CDH13/ITGA6/FZD4/DLC1/PEAK1/MAP4K4/RSU1/VWF/SNED1/DOCK1/TRIOBP/EFNA5/FLNA/COL13A1/JUP/CTTN/ROCK2/PHLDB2/ROCK1/CCN1/TBCD/BCR/MACF1/NF2/LAMC1/HSD17B12/ACER2/ATRN/ACTN4/PREX1/ARHGEF7/EDIL3/PPFIA1/THBS1/DAG1/ITGBL1/ADAM9/JAG1/PPM1F/FER/KDR/NOTCH1/RCC2/JAM3/GSK3B/PTK2/EPB41L5/ILK/CLASP1/MEGF9/ITGB4/RASA1/DOCK5/CDK6/TAOK2/CLASP2/ITGB1/MKLN1/MINK1/PLAU/LAMB1/ABL1/GAS6/WDPCP/ITGB1BP1/…	71
GO:0110053	regulation of actin filament organization	58/1823	278/18903	1.22029e-08	1.18654e-06	9.38094e-07	CCN2/ARHGAP18/SVIL/ID1/DLC1/SSH2/TPM1/STMN1/CDC42EP3/TRIOBP/FLNA/DBN1/ARHGEF10/CTTN/DLG1/ROCK2/PHLDB2/ROCK1/MTSS1/ADD3/SPTBN1/NF2/CCDC88A/GRB2/GBA2/BRK1/RGCC/PPFIA1/VASP/PPM1F/FER/WDR1/RGS4/GSN/ARHGAP35/WASF3/DSTN/SWAP70/SHANK3/TJP1/CLASP1/ARHGAP28/RASA1/F2RL1/HIP1R/COTL1/ARPC1B/ADD1/CLASP2/NCK2/NCKAP1/TWF2/FCHSD2/EVL/ABL1/ARPC5L/ITGB1BP1/PTGER4	58
GO:0035295	tube development	169/1823	1154/18903	1.41421e-08	1.35394e-06	1.07045e-06	SOX18/APLN/CCN2/CLDN5/EDN1/MCAM/ENG/HHIP/PRKCA/ROBO4/CLEC14A/EXT1/ID1/CDH13/FZD4/NFIA/PRICKLE1/NFIB/DLC1/PLK2/CDH5/PLXNA2/CDH2/GTF2I/DDAH1/PGF/HES1/MAN1A2/NCL/MYH9/ESM1/KLHL3/TGFBR2/NRARP/FLNA/ANXA3/LUZP1/JUP/PHF14/SPRED1/BMP4/ARHGAP24/DLG1/MARCKS/ABCA3/ROCK2/PPP1CA/RASIP1/HECTD1/PTPRB/ROCK1/SMAD1/CCN1/ATP2B4/MTSS1/TIE1/DLL4/SLC12A2/PRKACB/CTSZ/STARD13/MAP3K3/MMP2/SLC1A1/MAPK1/SRPK2/MICAL2/MMRN2/…	169
GO:0070507	regulation of microtubule cytoskeleton organization	39/1823	155/18903	1.58355e-08	1.49222e-06	1.17978e-06	CDH5/DIXDC1/STMN1/CLTC/BMERB1/EFNA5/MAP1B/PHLDB2/ROCK1/MPDZ/TBCD/TAOK1/HDGFL3/FKBP4/DCTN1/GBA2/TPR/ARHGEF7/GIT1/MAPRE2/GAS2L1/GSK3B/CDK2AP2/AKAP9/CLASP1/NUMA1/CAMSAP2/SENP6/BICD2/CLASP2/RNF4/RASSF7/CKAP5/APC/GNAI1/ABL1/MAPRE1/PHLDB1/FSD1	39
GO:0080135	regulation of cellular response to stress	117/1823	726/18903	1.6066e-08	1.49222e-06	1.17978e-06	CCN2/PRKDC/MECOM/PLCB1/SH3RF3/SMARCC1/DHX9/MAP4K4/RUVBL1/SFPQ/DNAJC7/DIXDC1/DDAH1/IGF1R/FYN/PARP1/ENDOG/ATF6/PHF10/FOXO1/HMGB1/FLNA/FUS/SPRED1/BMP4/TNIK/DLG1/KDM1A/PRDX1/ROCK2/PRMT1/SMARCA4/ARID1B/RB1CC1/REST/RASSF2/NSD2/MAPKAP1/TAOK1/SPIDR/SCARF1/MAP3K3/NPAS2/MAPK1/NCOR1/SPIRE1/BOK/ARID2/SMARCC2/PTPRF/INSIG2/RELL1/CHORDC1/ZMYND11/PCNA/UBR5/MAP2K1/SMARCA2/TIGAR/MAP4K2/ACTB/USP13/SVIP/BCLAF1/TRIM2…	117
GO:0001568	blood vessel development	124/1823	784/18903	1.81324e-08	1.65938e-06	1.31193e-06	SOX18/APLN/CCN2/CLDN5/EDN1/MCAM/ENG/PDGFB/PRKCA/ROBO4/CLEC14A/ID1/CDH13/FZD4/PRICKLE1/PLK2/CDH5/CDH2/GTF2I/DDAH1/PGF/FOXO1/HES1/NCL/MYH9/ESM1/TGFBR2/NRARP/FLNA/ANXA3/LUZP1/JUP/SPRED1/BMP4/ARHGAP24/ROCK2/RASIP1/HECTD1/PTPRB/ROCK1/SMAD1/CCN1/ATP2B4/TIE1/DLL4/SLC12A2/STARD13/MAP3K3/MMP2/SLC1A1/MAPK1/SRPK2/NDST1/MMRN2/ARID2/COL4A1/RGCC/MIB1/EPN2/HIPK1/TNFRSF12A/NAXE/ELK3/RAPGEF2/THBS1/NOTCH4/EPHB4/AD…	124
GO:0098727	maintenance of cell number	43/1823	181/18903	1.87463e-08	1.6907e-06	1.33669e-06	SMARCC1/CDH2/PHF10/FOXO1/HES1/HDAC1/LDB2/HOOK3/HDAC2/SMARCA4/REST/PCM1/SRRT/TRIM8/ARID4A/ZC3H13/SKI/WDR43/SMC1A/JAG1/RTF1/SMARCA2/ACTB/NOTCH1/DDX6/RBPJ/RBBP7/SMARCB1/TCF15/RBBP4/SMARCE1/TUT4/SMARCD1/BCL7A/ACTL6A/SMC5/KDM2B/LEO1/MED14/LRP5/CTR9/NIPBL/OGT	43
GO:0001944	vasculature development	128/1823	818/18903	2.02461e-08	1.79988e-06	1.42301e-06	SOX18/APLN/CCN2/CLDN5/EDN1/MCAM/ENG/PDGFB/PRKCA/ROBO4/CLEC14A/ID1/CDH13/FZD4/PRICKLE1/PLK2/CDH5/CDH2/GTF2I/DDAH1/PGF/FOXO1/HES1/NCL/MYH9/ESM1/TGFBR2/NRARP/FLNA/ANXA3/LUZP1/JUP/SPRED1/BMP4/ARHGAP24/PTPN14/ROCK2/RASIP1/HECTD1/PTPRB/ROCK1/SMAD1/CCN1/ATP2B4/TIE1/DLL4/SLC12A2/STARD13/MAP3K3/MMP2/SLC1A1/MAPK1/SRPK2/NDST1/MMRN2/ARID2/COL4A1/RGCC/MIB1/EPN2/HIPK1/TNFRSF12A/NAXE/ELK3/RAPGEF2/THBS1/NOTCH4/E…	128
GO:0070918	small regulatory ncRNA processing	22/1823	61/18903	2.15547e-08	1.88922e-06	1.49365e-06	SRSF3/PPP3CA/HNRNPA2B1/BMP4/PUM2/SMAD1/DICER1/SRRT/NCOR1/NCOR2/MAP2K1/PUM1/TP53/TUT4/ZMPSTE24/DDX3X/AGO2/AGO1/TSN/EGFR/AGO4/AGO3	22
GO:0006403	RNA localization	46/1823	202/18903	2.45755e-08	2.12407e-06	1.67933e-06	HNRNPAB/SRSF3/DHX9/HNRNPA2B1/RUVBL1/KPNB1/PABPN1/RANBP17/NHP2/TGFBR2/CCT5/G3BP2/CCT3/STAU2/ALYREF/MEX3D/LRPPRC/TPR/IGF2BP2/RFTN1/THOC3/CCT6A/NCBP3/THOC6/SRSF1/RANBP2/XPOT/NUP50/NUP58/NOP58/DKC1/PIH1D1/AHCTF1/UPF3A/TNKS/NUP85/BICD2/POM121/IWS1/CKAP5/TST/CCT2/KHSRP/NUTF2/NUP42/NUP188	46
GO:0035196	miRNA processing	21/1823	57/18903	2.9132e-08	2.48242e-06	1.96264e-06	SRSF3/PPP3CA/HNRNPA2B1/BMP4/PUM2/SMAD1/DICER1/SRRT/NCOR1/NCOR2/MAP2K1/PUM1/TP53/TUT4/ZMPSTE24/DDX3X/AGO2/AGO1/EGFR/AGO4/AGO3	21
GO:0060322	head development	127/1823	815/18903	2.95193e-08	2.48242e-06	1.96264e-06	CLDN5/PRKDC/HNRNPD/PLCB1/NES/EXT1/ID1/FZD4/NFIB/DLC1/PPP3CA/CALM1/CALM2/PLXNA2/DIXDC1/CDH2/IGF1R/FYN/EML1/SEMA6B/HES1/NRG3/NEGR1/DPYSL2/BMERB1/TOP2B/HDAC1/TGFBR2/ANXA3/HOOK3/PTPN11/BMP4/RERE/KDM1A/MACO1/BPTF/TMEM14B/NUMB/SMAD1/HERC1/ATP2B4/PCM1/ANKRD11/PAFAH1B3/BCR/XRCC5/MAPKAP1/NF2/MMP2/SLC1A1/MAPK1/NDST1/BOK/ATRN/COL4A1/FBXW11/CTNND1/ATXN1/SKI/RAPGEF2/IMMP2L/TUBGCP2/MAP2K1/RGS4/GIT1/CCDC85C/HSP…	127
GO:0045739	positive regulation of DNA repair	34/1823	128/18903	3.073e-08	2.5445e-06	2.01172e-06	PRKDC/SMARCC1/DHX9/RUVBL1/PARP1/PHF10/HMGB1/FUS/SMARCA4/ARID1B/SPIDR/NPAS2/SPIRE1/ARID2/SMARCC2/PCNA/SMARCA2/TIGAR/ACTB/TRIM28/PBRM1/ACTR2/SMARCB1/RNF168/SMARCE1/SMARCD1/FAM168A/UBE2N/BCL7A/ACTL6A/EYA3/MMS19/TRRAP/EGFR	34
GO:0022411	cellular component disassembly	85/1823	483/18903	3.10754e-08	2.5445e-06	2.01172e-06	SVIL/PRKCA/NES/SMARCC1/CALM1/MAP4K4/IGF1R/VCP/ENDOG/STMN1/TRIOBP/SUPT16H/BMERB1/HUWE1/CTTN/MAP1B/FSCN1/PPP1CA/SMARCA4/RB1CC1/DICER1/ADAMTS4/ADD3/TAOK1/ABCE1/SPTBN1/HDGFL3/LAMC1/MMP2/DCTN1/MICAL2/BOK/ARID2/SMARCC2/WIPI2/FER/WDR1/DNM1L/SNX14/DENR/TIGAR/GSN/FURIN/DSTN/SWAP70/MAPRE2/TP53/GSPT1/GSK3B/INSR/SMARCB1/HTT/APAF1/GABARAPL2/FBXW7/CLASP1/SMARCE1/ZMPSTE24/ASCC3/CAMSAP2/SMARCD1/DKK1/SLC25A4/TECP…	85
GO:0007017	microtubule-based process	140/1823	925/18903	3.60397e-08	2.91266e-06	2.3028e-06	CFAP54/UCHL1/PLK2/CDH5/SFPQ/DIXDC1/VCP/AP3M1/EML1/KPNB1/STMN1/CLTC/BMERB1/MYH9/EFNA5/FLNA/PARD3B/ARHGEF10/HOOK3/MAP1B/DLG1/DST/ROCK2/PHLDB2/STAU2/DNAH8/ROCK1/MPDZ/SPDL1/ATP2B4/PCM1/TBCD/CHD3/TUBA1A/TAOK1/CFAP298/STAG1/MACF1/HDGFL3/RFX3/VPS13A/CCDC88A/FKBP4/DCTN1/NCOR1/SPIRE1/TRIM37/KIF1C/LRPPRC/GBA2/KTN1/TPR/FBXW11/KLHL42/ARHGEF7/TTLL5/CDC14A/DIAPH1/CHORDC1/RAB6A/DAG1/SMC1A/NEK10/KATNA1/TUBGCP2/F…	140
GO:0042325	regulation of phosphorylation	180/1823	1264/18903	3.67178e-08	2.92942e-06	2.31605e-06	CCN2/EDN1/PRKDC/ENG/PDGFB/NOX4/HYAL2/ITGA6/FZD4/UCHL1/SMYD3/CDH5/CALM1/PRKAR2A/CALM2/IGF1R/FYN/CCNY/PGF/ARRB1/HES1/CDK2AP1/BMP6/NCL/NRG3/PDE4D/EFNA5/TGFBR2/IPO7/LDB2/TNFSF15/SPRED1/PTPN11/PRKAR2B/BMP4/AKAP13/GNAQ/TNIK/DLG1/YES1/DNAJC10/BCAR3/ZBTB20/PMEPA1/ROCK2/HDAC2/RASIP1/PTPRB/ROCK1/RB1CC1/CCN1/ATP2B4/TIE1/RASSF2/DNAJC3/XRCC5/MAPKAP1/BTBD10/TAOK1/RBL2/IPO5/NF2/SH2D3C/EIF2AK4/CCDC88A/SLC1A1/MAP…	180
GO:2001022	positive regulation of response to DNA damage stimulus	40/1823	166/18903	3.82527e-08	3.01325e-06	2.38232e-06	PRKDC/SMARCC1/DHX9/RUVBL1/PARP1/ENDOG/PHF10/HMGB1/FUS/SPRED1/SMARCA4/ARID1B/SPIDR/NPAS2/SPIRE1/ARID2/SMARCC2/PCNA/SMARCA2/TIGAR/ACTB/BCLAF1/TRIM28/PBRM1/SKIL/ACTR2/SMARCB1/NACC2/RNF168/SMARCE1/SMARCD1/FAM168A/UBE2N/BCL7A/ACTL6A/EYA3/MMS19/TRRAP/EGFR/PLA2R1	40
GO:2001252	positive regulation of chromosome organization	30/1823	106/18903	4.16507e-08	3.23991e-06	2.56152e-06	HNRNPD/HNRNPA2B1/RUVBL1/SFPQ/CCT5/CCT3/XRCC5/MAPK1/SSBP1/TPR/SMC2/TASOR/CCT6A/TRIM28/RAD50/ERCC1/MAP3K4/DKC1/MPHOSPH8/NUMA1/RAD21/ATRX/TNKS/ACTL6A/SMC5/DNMT1/PPHLN1/MRE11/CCT2/PPP1R10	30
GO:0045597	positive regulation of cell differentiation	138/1823	915/18903	5.62484e-08	4.29559e-06	3.39616e-06	CCN2/CLDN5/EDN1/PRKDC/ENG/PRKCA/PLCB1/SMARCC1/PPP3CA/CDH5/PLXNA2/DIXDC1/TCF12/PARP1/PHF10/HES1/PRKCH/HMGB1/BMP6/DOCK1/TRIOBP/RBM4/HDAC1/EFNA5/TGFBR2/FLNA/PDE3A/ATP11A/DBN1/METRN/MAP1B/BMP4/KDM1A/LRRC8A/HDAC2/PRMT1/STAU2/SMARCA4/ARID1B/NUMB/SMAD1/ETV4/CCN1/REST/DICER1/SRRT/TCF4/XRCC5/FBN2/MACF1/NF2/RFX3/LAMC1/IL1RAPL1/ARID2/FAM20C/SMAD5/SMARCC2/PREX1/RGCC/ZBTB1/ARHGEF7/PPP1R13L/RAPGEF2/DAG1/CUX1/P…	138
GO:0016032	viral process	76/1823	421/18903	5.66026e-08	4.29559e-06	3.39616e-06	EIF3A/GALNT1/HYAL2/NFIA/DHX9/HACD3/MGAT5/VCP/HMGB1/WWP1/TOP2B/HDAC1/SNF8/ST6GALNAC3/EIF3B/PRMT1/SMARCA4/REST/RRP1B/TRIM8/MGAT4A/EIF2AK4/SRPK1/FBXL2/SIVA1/SRPK2/PTX3/PSMC3/CTBP2/KPNA3/DAG1/DENR/CXADR/GSN/TASOR/NOTCH1/DDX6/EFNB2/FURIN/TARDBP/KPNA2/TRIM28/ZDHHC20/TP53/ILF3/GSK3B/INSR/NR5A2/SMARCB1/USP6NL/CD46/JPT2/CHD1/MPHOSPH8/DDB1/MAVS/CTBP1/EPS15/LARP1/DDX3X/MAN2A1/ATG5/SLC7A1/FUT8/HTATSF1/ITGB1/…	76
GO:2000819	regulation of nucleotide-excision repair	14/1823	28/18903	6.24505e-08	4.66808e-06	3.69065e-06	SMARCC1/PHF10/SMARCA4/ARID1B/ARID2/SMARCC2/SMARCA2/ACTB/PBRM1/SMARCB1/SMARCE1/SMARCD1/BCL7A/ACTL6A	14
GO:0045216	cell-cell junction organization	46/1823	208/18903	6.30112e-08	4.66808e-06	3.69065e-06	CLDN5/PRKCA/EXT1/CDH5/F2R/CDH2/EPB41L3/PRKCH/BMP6/FLNA/JUP/DLG1/FSCN1/PKP4/ROCK2/ROCK1/MPDZ/NUMB/TBCD/MTSS1/CLDN11/NF2/CTNND1/HIPK1/DCHS1/FER/PECAM1/WDR1/CXADR/ACTB/CLDN3/EFNB2/JAM3/TJP1/EPHB2/GJA1/CCM2/ECT2/F2RL1/TJP2/ADD1/APC/EPHA4/PRKCI/GJC1/CSK	46
GO:0051726	regulation of cell cycle	165/1823	1145/18903	6.44048e-08	4.71519e-06	3.7279e-06	CCN2/EDN1/PRKDC/MECOM/PDGFB/SVIL/PRKCA/PLCB1/SMARCC1/PLK2/CALM1/CUL3/RUVBL1/SFPQ/CALM2/IGF1R/CCNY/PHF10/HES1/CLTC/TFDP1/PDE3A/IPO7/PTPN11/BMP4/ID3/DLG1/DACH1/PKP4/ROCK2/SMARCA4/TMEM14B/ARID1B/SPDL1/ATP2B4/BCR/TAOK1/RBL2/IPO5/NF2/EIF2AK4/DCTN1/SRPK2/INO80C/TRIM37/CDC123/RPS6KA2/BOP1/ARID2/BIRC6/SMARCC2/RGCC/TPR/CDC14A/EIF4G2/CHORDC1/GRK5/APBB2/PPM1G/SMC2/NEK10/CENPV/SMARCA2/PUM1/CCPG1/GIT1/ACTB/TT…	165
GO:0070828	heterochromatin organization	27/1823	91/18903	6.65957e-08	4.81889e-06	3.80989e-06	MECOM/SAMD1/HMGB1/HDAC1/HP1BP3/KDM1A/HDAC2/MBD2/SCMH1/FAM172A/TPR/CENPV/TASOR/TRIM28/SETD7/MPHOSPH8/KCNQ1OT1/CTBP1/L3MBTL3/DNMT1/PPHLN1/HELLS/LMNB1/CTCF/LMNB2/MBD3/CTR9	27
GO:0071559	response to transforming growth factor beta	56/1823	277/18903	6.77713e-08	4.84759e-06	3.83258e-06	CLDN5/EDN1/SMURF2/ENG/HTRA1/VEPH1/HYAL2/ID1/CDH5/IGF1R/FYN/PARP1/HDAC1/TGFBR2/PDE3A/SPRED1/FKBP1A/YES1/PMEPA1/ROCK2/HDAC2/ROCK1/SMAD1/FBN2/ARID4A/NLK/SMAD5/SKI/THBS1/C20orf27/CHST11/WWOX/ADAM9/STUB1/FURIN/APPL2/SKIL/TP53/PTK2/NREP/RBBP7/EPB41L5/APAF1/RBBP4/STRAP/USP9X/ZFHX3/FUT8/TGFBRAP1/ABL1/ZFYVE9/SMAD6/DNM2/EID2/CDKN1C/OGT	56
GO:0051338	regulation of transferase activity	137/1823	911/18903	7.5021e-08	5.30518e-06	4.19435e-06	EDN1/HNRNPD/PDGFB/NOX4/HYAL2/FZD4/UCHL1/SMYD3/CALM1/HNRNPA2B1/PRKAR2A/CALM2/IGF1R/CCNY/PABPN1/NRG3/EFNA5/TGFBR2/IPO7/LDB2/TNFSF15/SPRED1/PRKAR2B/BMP4/AKAP13/GNAQ/DLG1/DBI/RASIP1/PTPRB/CCN1/ATP2B4/TIE1/RASSF2/XRCC5/TAOK1/RBL2/IPO5/NF2/CCDC88A/SLC1A1/MAPK1/ADORA2A/OSBPL8/IRAK1/RGCC/ROR1/CHORDC1/RAPGEF2/THBS1/EPHB4/DAG1/PCNA/NEK10/SH2B3/ADAM9/PPM1F/STUB1/DNM1L/MAP2K1/CARD10/TIGAR/KDR/MAP4K2/ACTB/CAM…	137
GO:0010720	positive regulation of cell development	60/1823	307/18903	8.29858e-08	5.77837e-06	4.56847e-06	CLDN5/PRKDC/CDH5/PLXNA2/DIXDC1/HES1/PRKCH/DOCK1/TRIOBP/HDAC1/EFNA5/FLNA/PDE3A/DBN1/METRN/MAP1B/BMP4/KDM1A/HDAC2/STAU2/NUMB/DICER1/SRRT/XRCC5/MACF1/RFX3/IL1RAPL1/PREX1/ARHGEF7/DAG1/CUX1/PLXND1/MAP2K1/NOTCH1/SHANK3/SKIL/EPHB2/PPP1CC/ACTR2/ILK/NAP1L1/PTPRD/DOCK5/MAP3K13/EEF2K/ADD1/SHTN1/MAN2A1/NIBAN2/ITGB1/TWF2/NIN/TIAM2/EPHA4/PRKCI/PDE5A/ABL1/CAPRIN1/DNM2/MEGF8	60
GO:0048699	generation of neurons	200/1823	1453/18903	8.37009e-08	5.77837e-06	4.56847e-06	EDN1/HHIP/ROBO4/EXT1/NTN4/ID1/ITGA6/FZD4/NFIB/PPP3CA/UCHL1/MAP4K4/PLXNA2/DIXDC1/CDH2/TCF12/IGF1R/FYN/NR2F1/EPB41L3/EML1/SEMA6B/STMN1/CREB3L2/PREX2/ZNF521/HES1/HMGB1/BMP6/NRG3/TRIOBP/NEGR1/NR2F6/DPYSL2/TOP2B/SLC4A7/HDAC1/EFNA5/FLNA/DBN1/MOSMO/METRN/ZNF609/PTPN11/CTTN/MAP1B/BMP4/ID3/TNIK/RERE/KDM1A/HDAC2/PRMT1/NOVA2/NLGN1/STAU2/ROCK1/NUMB/HERC1/REST/PCM1/TBCD/DICER1/TCF4/DLL4/TAOK1/MACF1/HDGFL3/EIF…	200
GO:0006302	double-strand break repair	59/1823	300/18903	8.44981e-08	5.77837e-06	4.56847e-06	PRKDC/SMARCC1/RUVBL1/SFPQ/VCP/PARP1/PHF10/HMGB1/FUS/KDM1A/SMARCA4/ARID1B/XRCC5/NSD2/SPIDR/SPIRE1/ARID2/MCM3/SMARCC2/PSMD14/RECQL/UBR5/SMARCA2/ACTB/PBRM1/SMC6/TP53/SMARCAD1/MMS22L/ACTR2/SMARCB1/RNF168/RAD50/ERCC1/TP53BP1/REV3L/SMARCE1/MCM7/DDX1/RAD21/SMARCD1/NUDT16L1/UBE2N/BCL7A/CYREN/ACTL6A/SMC5/EYA3/PPP5C/PPP4R3B/MSH2/MMS19/MCM6/MRE11/TRRAP/XRCC6/TDP1/RAD51C/NIPBL	59
GO:0031400	negative regulation of protein modification process	88/1823	519/18903	1.02643e-07	6.94293e-06	5.48919e-06	PRKDC/ENG/HYAL2/UCHL1/SMYD3/CALM1/MGAT5/PRKAR2A/CALM2/FYN/YWHAB/ARRB1/PDE4D/IPO7/SPRED1/FKBP1A/PRKAR2B/BMP4/GNAQ/DBI/DNAJC10/KDM1A/PMEPA1/ROCK2/HDAC2/RASIP1/PTPRB/ROCK1/ATP2B4/RASSF2/DNAJC3/IPO5/NF2/ENSA/ADORA2A/KDM5A/SKI/CHORDC1/IVNS1ABP/SH2B3/UBR5/PPM1F/CAMK2N1/P3H1/JARID2/TARDBP/SWAP70/DUSP6/LRP6/GSK3B/EPHB2/DBNDD1/SMARCB1/HDAC8/PRKAG2/BOD1L1/BAG5/PIH1D1/SH3BP5/CTBP1/DKK1/RABGEF1/PRNP/PKIA/ZFY…	88
GO:2000026	regulation of multicellular organismal development	201/1823	1467/18903	1.09482e-07	7.32589e-06	5.79196e-06	CCN2/CLDN5/EDN1/PRKDC/ENG/PRKCA/PLCB1/ID1/RFLNB/SMARCC1/PPP3CA/PLK2/CDH5/RUVBL1/PLXNA2/DIXDC1/GTF2I/DDAH1/PGF/SEMA6B/PHF10/HES1/PRKCH/HMGB1/BMP6/HDAC1/EFNA5/TGFBR2/NRARP/DBN1/ANXA3/JUP/METRN/HOOK3/SPRED1/PTPN11/MAP1B/BMP4/DLG1/KDM1A/ROCK2/HDAC2/PRMT1/NLGN1/PHLDB2/STAU2/SMARCA4/ROCK1/ARID1B/NUMB/SMAD1/ETV4/CCN1/ATP2B4/REST/PCM1/DICER1/TIE1/SRRT/RASSF2/DLL4/XRCC5/SLC12A2/PRDX2/FBN2/MACF1/ANO6/ZDHHC…	201
GO:0045892	negative regulation of DNA-templated transcription	182/1823	1302/18903	1.16336e-07	7.70169e-06	6.08908e-06	SOX18/EDN1/SMURF2/MECOM/PDGFB/PLCB1/ID1/PRICKLE1/NFIB/SAMD1/HNRNPA2B1/CUL3/SFPQ/PARP1/NR2F1/PHF10/FOXO1/HES1/HMGB1/MXD4/BMP6/WWP1/CBX6/RUNX1T1/NR2F6/HDAC1/NRARP/FLNA/LDB2/PHF14/BMP4/ID3/DLG1/DACH1/RERE/KDM1A/ZBTB20/HDAC2/BPTF/SMARCA4/MBD2/REST/NDUFA13/DICER1/CBX5/ZMYND8/CHD3/DLL4/XRCC5/NSD2/CDYL2/ARID4A/SCMH1/RFX3/TBL1XR1/LYAR/SRSF2/CCDC85B/ZMYM2/TXNIP/NCOR1/TRIM37/KAT6B/SMAD5/SMARCC2/CTBP2/URI1/…	182
GO:0002009	morphogenesis of an epithelium	88/1823	521/18903	1.2249e-07	8.02377e-06	6.34371e-06	SOX18/EDN1/SMURF2/ENG/HHIP/EXT1/NTN4/PRICKLE1/DLC1/HES1/KLHL3/TGFBR2/NRARP/FLNA/DAAM1/LUZP1/BMP4/ARHGAP24/DLG1/PPP1CA/PHLDB2/RASIP1/HECTD1/CCN1/MTSS1/TIE1/DLL4/PRKACB/CTSZ/STARD13/MMP2/GRB2/MICAL2/MMRN2/COL4A1/MIB1/DCHS1/ROR1/SKI/VASP/NOTCH4/DAG1/JAG2/PLXND1/JAG1/WDR1/KDR/BTBD7/ACTB/ARHGAP35/NOTCH1/EFNB2/DEAF1/TRIM28/RBPJ/CTNNBIP1/GJA1/EPB41L5/ILK/COL5A1/APAF1/TCF15/RYK/CCM2/CLASP1/FZD6/ALDH1A3/D…	88
GO:1903507	negative regulation of nucleic acid-templated transcription	182/1823	1304/18903	1.29617e-07	8.40212e-06	6.64285e-06	SOX18/EDN1/SMURF2/MECOM/PDGFB/PLCB1/ID1/PRICKLE1/NFIB/SAMD1/HNRNPA2B1/CUL3/SFPQ/PARP1/NR2F1/PHF10/FOXO1/HES1/HMGB1/MXD4/BMP6/WWP1/CBX6/RUNX1T1/NR2F6/HDAC1/NRARP/FLNA/LDB2/PHF14/BMP4/ID3/DLG1/DACH1/RERE/KDM1A/ZBTB20/HDAC2/BPTF/SMARCA4/MBD2/REST/NDUFA13/DICER1/CBX5/ZMYND8/CHD3/DLL4/XRCC5/NSD2/CDYL2/ARID4A/SCMH1/RFX3/TBL1XR1/LYAR/SRSF2/CCDC85B/ZMYM2/TXNIP/NCOR1/TRIM37/KAT6B/SMAD5/SMARCC2/CTBP2/URI1/…	182
GO:0008360	regulation of cell shape	37/1823	154/18903	1.32594e-07	8.5065e-06	6.72537e-06	ARHGAP18/DLC1/PLXNA2/FYN/EPB41L3/TPM1/CDC42EP3/MYH9/FAM171A1/DLG1/FGD5/ARAP3/FGD4/BRWD1/CFDP1/MYH10/DIAPH1/PALMD/DAG1/PLXND1/WDR1/KDR/ARHGAP35/WASF3/PTK2/FMNL2/GNA12/SEPTIN7/ZMPSTE24/RASA1/FMNL3/TAOK2/RHOB/EPB41/MKLN1/PHIP/WDPCP	37
GO:1902459	positive regulation of stem cell population maintenance	18/1823	47/18903	1.42026e-07	9.01866e-06	7.13029e-06	SMARCC1/PHF10/HDAC1/HDAC2/SMARCA4/REST/ARID4A/SMARCA2/ACTB/RBBP7/SMARCB1/RBBP4/SMARCE1/SMARCD1/BCL7A/ACTL6A/KDM2B/OGT	18
GO:1902679	negative regulation of RNA biosynthetic process	182/1823	1306/18903	1.44339e-07	9.07297e-06	7.17323e-06	SOX18/EDN1/SMURF2/MECOM/PDGFB/PLCB1/ID1/PRICKLE1/NFIB/SAMD1/HNRNPA2B1/CUL3/SFPQ/PARP1/NR2F1/PHF10/FOXO1/HES1/HMGB1/MXD4/BMP6/WWP1/CBX6/RUNX1T1/NR2F6/HDAC1/NRARP/FLNA/LDB2/PHF14/BMP4/ID3/DLG1/DACH1/RERE/KDM1A/ZBTB20/HDAC2/BPTF/SMARCA4/MBD2/REST/NDUFA13/DICER1/CBX5/ZMYND8/CHD3/DLL4/XRCC5/NSD2/CDYL2/ARID4A/SCMH1/RFX3/TBL1XR1/LYAR/SRSF2/CCDC85B/ZMYM2/TXNIP/NCOR1/TRIM37/KAT6B/SMAD5/SMARCC2/CTBP2/URI1/…	182
GO:0060284	regulation of cell development	87/1823	516/18903	1.56596e-07	9.74495e-06	7.7045e-06	CLDN5/PRKDC/PLCB1/ID1/RFLNB/PPP3CA/CDH5/PLXNA2/DIXDC1/SEMA6B/HES1/PRKCH/DOCK1/TRIOBP/HDAC1/EFNA5/FLNA/PDE3A/DBN1/METRN/HOOK3/MAP1B/BMP4/KDM1A/ROCK2/HDAC2/STAU2/ROCK1/NUMB/REST/PCM1/DICER1/SRRT/DLL4/XRCC5/MACF1/ZDHHC21/NF2/SEMA3F/RFX3/IL1RAPL1/ACTN4/PREX1/ARHGEF7/SKI/RAPGEF2/TMEM98/DAG1/CUX1/PLXND1/MAP2K1/NOTCH1/RCC2/APPL2/SHANK3/SKIL/TP53/GSK3B/EPHB2/PPP1CC/ACTR2/ILK/NAP1L1/RYK/PTPRD/FBXW7/CHD7/D…	87
GO:0045936	negative regulation of phosphate metabolic process	77/1823	440/18903	1.74756e-07	1.07674e-05	8.51284e-06	PRKDC/ENG/PDGFB/HYAL2/UCHL1/SMYD3/CALM1/MGAT5/PRKAR2A/CALM2/PARP1/YWHAB/PDE4D/IPO7/SPRED1/FKBP1A/PRKAR2B/BMP4/GNAQ/DNAJC10/PMEPA1/ROCK2/RASIP1/PTPRB/ROCK1/RASSF2/DNAJC3/IPO5/NF2/ENSA/NCOR1/ADORA2A/URI1/CHORDC1/SH2B3/PPM1F/TIGAR/GIT1/CAMK2N1/TARDBP/SWAP70/TP53/DUSP6/LRP6/GSK3B/EPHB2/DBNDD1/PRKAG2/BOD1L1/SH3BP5/DKK1/RABGEF1/PRNP/PKIA/ZFYVE28/PPP1R16B/PKN1/PIBF1/LRRK1/PPP2R5A/TSC2/NCK2/DUSP7/ANKLE2/…	77
GO:0007044	cell-substrate junction assembly	27/1823	95/18903	1.77683e-07	1.08404e-05	8.57057e-06	ITGA6/DLC1/PEAK1/MAP4K4/EFNA5/CTTN/DST/ROCK2/PHLDB2/ROCK1/BCR/MACF1/LAMC1/ARHGEF7/THBS1/PPM1F/KDR/RCC2/PTK2/EPB41L5/CLASP1/ITGB4/TAOK2/CLASP2/ABL1/WDPCP/ITGB1BP1	27
GO:0010810	regulation of cell-substrate adhesion	47/1823	222/18903	1.82613e-07	1.1033e-05	8.7229e-06	PDGFB/CDH13/FZD4/DLC1/PEAK1/MAP4K4/RSU1/DOCK1/TRIOBP/EFNA5/FLNA/JUP/ROCK2/PHLDB2/ROCK1/CCN1/TBCD/MACF1/NF2/HSD17B12/ACER2/ACTN4/PREX1/ARHGEF7/EDIL3/THBS1/DAG1/JAG1/PPM1F/KDR/NOTCH1/RCC2/GSK3B/PTK2/EPB41L5/ILK/CLASP1/RASA1/DOCK5/CDK6/CLASP2/MINK1/PLAU/ABL1/WDPCP/ITGB1BP1/DNM2	47
GO:0031175	neuron projection development	142/1823	967/18903	1.8473e-07	1.10407e-05	8.72898e-06	EDN1/ROBO4/EXT1/ID1/ITGA6/FZD4/NFIB/PPP3CA/UCHL1/MAP4K4/PLXNA2/DIXDC1/CDH2/IGF1R/FYN/NR2F1/EPB41L3/SEMA6B/STMN1/CREB3L2/PREX2/HES1/HMGB1/TRIOBP/NEGR1/DPYSL2/TOP2B/EFNA5/FLNA/DBN1/METRN/PTPN11/CTTN/MAP1B/TNIK/RERE/KDM1A/HDAC2/PRMT1/NOVA2/NLGN1/STAU2/ROCK1/NUMB/HERC1/DICER1/TAOK1/MACF1/HDGFL3/EIF2AK4/SEMA3F/B4GAT1/SCARF1/CCDC88A/MMP2/FKBP4/IL1RAPL1/ADORA2A/PTPRF/ROR1/RAPGEF2/VASP/EPHB4/RAB6A/DAG1/C…	142
GO:0034453	microtubule anchoring	13/1823	26/18903	1.86647e-07	1.10407e-05	8.72898e-06	HOOK3/PCM1/DCTN1/DAG1/GSK3B/BCCIP/CLASP1/CEP350/BICD2/CLASP2/KIF3A/NIN/NINL	13
GO:0150115	cell-substrate junction organization	28/1823	101/18903	1.88063e-07	1.10407e-05	8.72898e-06	ITGA6/DLC1/PEAK1/MAP4K4/EFNA5/CTTN/DST/ROCK2/PHLDB2/ROCK1/BCR/MACF1/LAMC1/ARHGEF7/THBS1/PPM1F/KDR/RCC2/MAPRE2/PTK2/EPB41L5/CLASP1/ITGB4/TAOK2/CLASP2/ABL1/WDPCP/ITGB1BP1	28
GO:0010563	negative regulation of phosphorus metabolic process	77/1823	441/18903	1.92187e-07	1.10913e-05	8.76895e-06	PRKDC/ENG/PDGFB/HYAL2/UCHL1/SMYD3/CALM1/MGAT5/PRKAR2A/CALM2/PARP1/YWHAB/PDE4D/IPO7/SPRED1/FKBP1A/PRKAR2B/BMP4/GNAQ/DNAJC10/PMEPA1/ROCK2/RASIP1/PTPRB/ROCK1/RASSF2/DNAJC3/IPO5/NF2/ENSA/NCOR1/ADORA2A/URI1/CHORDC1/SH2B3/PPM1F/TIGAR/GIT1/CAMK2N1/TARDBP/SWAP70/TP53/DUSP6/LRP6/GSK3B/EPHB2/DBNDD1/PRKAG2/BOD1L1/SH3BP5/DKK1/RABGEF1/PRNP/PKIA/ZFYVE28/PPP1R16B/PKN1/PIBF1/LRRK1/PPP2R5A/TSC2/NCK2/DUSP7/ANKLE2/…	77
GO:0007167	enzyme-linked receptor protein signaling pathway	147/1823	1010/18903	1.92489e-07	1.10913e-05	8.76895e-06	APLN/CCN2/CLDN5/SMURF2/ENG/HHIP/HTRA1/PDGFB/VEPH1/PLCB1/PTPRE/CLEC14A/EXT1/ID1/CDH13/FZD4/SMARCC1/CDH5/CRIM1/IGF1R/FYN/PARP1/PGF/STMN1/ARHGEF28/FOXO1/HES1/BMP6/IGFBP4/NCL/NRG3/ESM1/RBM4/HDAC1/EFNA5/TGFBR2/PHF14/SPRED1/FKBP1A/PTPN11/BMP4/YES1/BCAR3/PMEPA1/HDAC2/HIP1/SMAD1/CCN1/MTSS1/TIE1/RASSF2/COL4A5/SULF2/IGFBP2/FBN2/SPTBN1/ARID4A/NLK/CCDC88A/MMP2/MAPK1/TXNIP/GRB2/EFEMP1/NDST1/OSBPL8/MMRN2/FAM20…	147
GO:0061028	establishment of endothelial barrier	18/1823	48/18903	2.06824e-07	1.1782e-05	9.31507e-06	SOX18/CLDN5/ROBO4/PLCB1/CDH5/PDE4D/ROCK2/ROCK1/ZDHHC21/RAPGEF2/PECAM1/CLDN3/TJP1/F2RL1/FASN/TJP2/PPP1R16B/ADD1	18
GO:0006260	DNA replication	56/1823	286/18903	2.08264e-07	1.1782e-05	9.31507e-06	NFIA/NFIB/DHX9/RUVBL1/PARP1/ENDOG/NASP/CENPX/CDK2AP1/SUPT16H/ID3/DACH1/BCAR3/NFAT5/ALYREF/CCDC88A/SRPK2/INO80C/DTD1/SSBP1/MCM3/PDS5A/RECQL/PCNA/TOPBP1/ANKRD17/TP53/MMS22L/RBBP7/RBBP4/FAF1/NAP1L1/BOD1L1/RAD50/REV1/REV3L/ZMPSTE24/MCM7/POLD2/ATRX/WAPL/ZBTB38/ACTL6A/MAP2K4/DUT/ESCO1/MCM6/PTMS/MRE11/DNAJC2/E2F8/EGFR/CCNE2/PRIM2/JADE1/DBF4	56
GO:0048858	cell projection morphogenesis	103/1823	647/18903	2.17579e-07	1.21981e-05	9.64404e-06	EDN1/ROBO4/NES/EXT1/ID1/FZD4/NFIB/PPP3CA/UCHL1/MAP4K4/PLXNA2/DIXDC1/CDH2/IGF1R/FYN/EPB41L3/SEMA6B/STMN1/PREX2/DPYSL2/TOP2B/EFNA5/DBN1/METRN/PTPN11/CTTN/MAP1B/TNIK/RERE/NOVA2/NLGN1/STAU2/ROCK1/NUMB/DICER1/TAOK1/MACF1/EIF2AK4/SEMA3F/B4GAT1/IL1RAPL1/ADORA2A/ARHGEF7/RAPGEF2/VASP/EPHB4/DAG1/CUX1/NEDD4L/EFNA4/PLXND1/TANC2/MAP2K1/PDLIM5/DIP2A/ACTB/ARHGAP35/NOTCH1/PHACTR1/EFNB2/VLDLR/TAOK3/SHANK3/SKIL/GS…	103
GO:0031346	positive regulation of cell projection organization	65/1823	352/18903	2.19688e-07	1.22064e-05	9.65058e-06	ITGA6/FZD4/PLXNA2/DIXDC1/IGF1R/FYN/CREB3L2/CDC42EP3/NEGR1/EFNA5/FLNA/DBN1/METRN/MAP1B/FSCN1/KDM1A/NLGN1/STAU2/FNBP1L/MACF1/SCARF1/CCDC88A/IL1RAPL1/BRK1/ARHGEF7/ROR1/RAPGEF2/CUX1/PLXND1/MAP2K1/ARHGAP35/P3H1/DZIP1/VLDLR/SKIL/DEF8/GSK3B/EPHB2/ACTR2/HTT/FEZ1/PTPRD/SEPTIN7/SEPTIN9/MAP3K13/F2RL1/EEF2K/AUTS2/SHTN1/ZNF804A/RETREG3/NCKAP1/TWF2/NIN/APC/TOX/TIAM2/EPHA4/PRKCI/ABL1/CAPRIN1/HRAS/DNM2/ATMIN/MEG…	65
GO:0030155	regulation of cell adhesion	122/1823	803/18903	2.28665e-07	1.2493e-05	9.87715e-06	PDGFB/PRKCA/MAGI1/CDH13/FZD4/SMARCC1/DLC1/PPP3CA/PEAK1/MAP4K4/PLXNA2/RSU1/FYN/TPM1/PHF10/HES1/HMGB1/BMP6/DOCK1/TRIOBP/EFNA5/TGFBR2/NRARP/FLNA/JUP/CHST2/PTPN11/BMP4/DLG1/YES1/PKP4/ROCK2/PHLDB2/HSPH1/NFAT5/SMARCA4/ROCK1/ARID1B/CCN1/TBCD/PRDX2/IGFBP2/MACF1/ZDHHC21/NF2/LAMC1/MMP2/NUAK1/HSD17B12/ADORA2A/ACER2/IRAK1/ARID2/ACTN4/SMARCC2/PREX1/RGCC/ZBTB1/ARHGEF7/EDIL3/THBS1/NOTCH4/DAG1/HSPD1/JAG2/SH2B3/P…	122
GO:0070316	regulation of G0 to G1 transition	16/1823	39/18903	2.28861e-07	1.2493e-05	9.87715e-06	CCN2/SMARCC1/PHF10/SMARCA4/ARID1B/ARID2/SMARCC2/SMARCA2/ACTB/PBRM1/SMARCB1/SMARCE1/SMARCD1/BCL7A/MED1/ACTL6A	16
GO:0016570	histone modification	81/1823	474/18903	2.36254e-07	1.27844e-05	1.01076e-05	MECOM/SMYD3/RUVBL1/SFPQ/USP7/ARRB1/HDAC1/HUWE1/PHF20/PHF20L1/KDM1A/HDAC2/PRMT1/MBD2/REST/CHD3/NSD2/ARID4A/JMJD1C/TBL1XR1/TRIM37/KAT6B/SETD5/KDM5A/KMT2C/NAA50/SKI/ASXL1/TBL1X/NSD1/UBR5/RTF1/ACTB/GATAD2B/GLYR1/JARID2/GATAD2A/TP53/SMARCAD1/DDB2/RBBP7/SF3B1/SMARCB1/HDAC8/RBBP4/EID1/BAZ1B/RNF168/BOD1L1/SETD7/ZMPSTE24/PIH1D1/DDB1/CTBP1/ATRX/PAGR1/UBE2N/ACTL6A/DNMT1/AUTS2/ATG5/KDM2B/EHMT1/IWS1/KDM5B/LEO…	81
GO:0061572	actin filament bundle organization	38/1823	164/18903	2.4607e-07	1.32008e-05	1.04368e-05	CCN2/ID1/RFLNB/DLC1/CUL3/TPM1/ARRB1/STMN1/FLNA/ARHGEF10/FAM171A1/MARCKS/FSCN1/ROCK2/PHLDB2/ROCK1/MTSS1/MYO1B/NF2/CCDC88A/SPIRE1/RGCC/PPFIA1/PPM1F/PHACTR1/SWAP70/SHANK3/TJP1/CALD1/CLASP1/ARHGAP28/ADD1/SHTN1/CLASP2/EVL/ABL1/ITGB1BP1/PTGER4	38
GO:0032886	regulation of microtubule-based process	51/1823	252/18903	2.48896e-07	1.32383e-05	1.04664e-05	PLK2/CDH5/DIXDC1/STMN1/CLTC/BMERB1/EFNA5/MAP1B/ROCK2/PHLDB2/ROCK1/MPDZ/TBCD/TAOK1/CFAP298/MACF1/HDGFL3/FKBP4/DCTN1/TRIM37/GBA2/TPR/KLHL42/ARHGEF7/DIAPH1/CHORDC1/GIT1/MAPRE2/GAS2L1/GSK3B/CDK2AP2/AKAP9/FEZ1/CLASP1/CCNL2/NUMA1/CAMSAP2/SENP6/BICD2/CLASP2/RNF4/KIF9/RASSF7/CKAP5/APC/DNAH11/GNAI1/ABL1/MAPRE1/PHLDB1/FSD1	51
GO:0032990	cell part morphogenesis	105/1823	666/18903	2.69524e-07	1.41268e-05	1.11689e-05	EDN1/ROBO4/NES/EXT1/ID1/FZD4/NFIB/PPP3CA/UCHL1/MAP4K4/PLXNA2/DIXDC1/CDH2/IGF1R/FYN/EPB41L3/SEMA6B/STMN1/PREX2/DPYSL2/TOP2B/EFNA5/DBN1/METRN/PTPN11/CTTN/MAP1B/TNIK/RERE/NOVA2/NLGN1/STAU2/ROCK1/NUMB/DICER1/TAOK1/MACF1/EIF2AK4/SEMA3F/B4GAT1/IL1RAPL1/ADORA2A/SSBP1/ARHGEF7/RAPGEF2/VASP/EPHB4/DAG1/CUX1/NEDD4L/EFNA4/PLXND1/TANC2/DNM1L/MAP2K1/PDLIM5/DIP2A/ACTB/ARHGAP35/NOTCH1/PHACTR1/EFNB2/VLDLR/TAOK3/SH…	105
GO:0051258	protein polymerization	55/1823	281/18903	2.70141e-07	1.41268e-05	1.11689e-05	ARHGAP18/SVIL/CDH5/SSH2/STMN1/CDC42EP3/TRIOBP/DBN1/CTTN/MAP1B/DLG1/TBCD/ADD3/SPTBN1/HDGFL3/FKBP4/DCTN1/GRB2/SPIRE1/GBA2/PREX1/ARHGEF7/DIAPH1/VASP/TUBGCP2/FER/DNM1L/GIT1/GSN/WASF3/MAP7D3/AKAP9/CLASP1/ARHGAP28/NUMA1/CAMSAP2/RASA1/HIP1R/COTL1/UBE2K/ARPC1B/ADD1/RANBP9/CLASP2/NCK2/NCKAP1/TWF2/CKAP5/NIN/CEP192/FCHSD2/EVL/ABL1/ARPC5L/MAPRE1	55
GO:0000226	microtubule cytoskeleton organization	102/1823	642/18903	2.74858e-07	1.42537e-05	1.12692e-05	PLK2/CDH5/DIXDC1/VCP/EML1/KPNB1/STMN1/CLTC/BMERB1/MYH9/EFNA5/FLNA/PARD3B/ARHGEF10/HOOK3/MAP1B/DLG1/DST/ROCK2/PHLDB2/DNAH8/ROCK1/MPDZ/SPDL1/PCM1/TBCD/CHD3/TUBA1A/TAOK1/STAG1/HDGFL3/CCDC88A/FKBP4/DCTN1/NCOR1/SPIRE1/TRIM37/GBA2/TPR/FBXW11/ARHGEF7/TTLL5/CDC14A/CHORDC1/DAG1/SMC1A/KATNA1/TUBGCP2/FER/GIT1/TASOR/DZIP1/MAPRE2/GAS2L1/GSK3B/RANBP1/CDK2AP2/GJA1/MAP7D3/BCCIP/HTT/AKAP9/SAC3D1/CLASP1/CCNL2/NUMA…	102
GO:0030334	regulation of cell migration	148/1823	1025/18903	2.84076e-07	1.461e-05	1.15509e-05	CLDN5/EDN1/MCAM/SMURF2/ENG/PDGFB/PRKCA/ROBO4/PLCB1/DOCK4/HYAL2/CDH13/ITGA6/FZD4/DLC1/PPP3CA/PLK2/CDH5/MAP4K4/MGAT5/PLXNA2/F2R/IGF1R/PGF/TPM1/SEMA6B/HMGB1/DOCK1/NRG3/BMERB1/HDAC1/TGFBR2/FLNA/ANXA3/JUP/LDB2/SPRED1/ARHGDIB/ZNF609/CHST2/BMP4/DACH1/ROCK2/HDAC2/PHLDB2/ROCK1/NUMB/CCN1/ATP2B4/TIE1/BCR/ZMYND8/DLL4/ARID4A/MACF1/ANO6/NF2/SEMA3F/STARD13/MAP3K3/MMP2/MAPK1/OSBPL8/MMRN2/ARID2/ACTN4/RGCC/ARHGEF7…	148
GO:0006606	protein import into nucleus	38/1823	165/18903	2.9039e-07	1.48123e-05	1.17108e-05	HYAL2/PRICKLE1/PPP3CA/KPNB1/RANBP17/FLNA/IPO7/JUP/BMP4/IPO9/IPO5/TXNIP/CSE1L/TPR/KPNA3/UBR5/NOTCH1/TARDBP/KPNA2/TRIM28/APPL2/TP53/RANBP2/NUP50/NUP58/IPO8/ECT2/MAVS/PKIA/MED1/NUP85/POM121/RANBP6/TSC2/TRAF3IP2/NUTF2/PPP1R10/NUP188	38
GO:2000145	regulation of cell motility	155/1823	1086/18903	3.03537e-07	1.5357e-05	1.21415e-05	CLDN5/EDN1/ARHGAP18/MCAM/SMURF2/ENG/PDGFB/PRKCA/ROBO4/PLCB1/DOCK4/HYAL2/CDH13/ITGA6/FZD4/DLC1/PPP3CA/PLK2/CDH5/MAP4K4/MGAT5/PLXNA2/F2R/IGF1R/PGF/TPM1/SEMA6B/HMGB1/DOCK1/NRG3/BMERB1/HDAC1/TGFBR2/FLNA/ANXA3/JUP/LDB2/SPRED1/ARHGDIB/ZNF609/CHST2/BMP4/DACH1/ROCK2/HDAC2/PHLDB2/ROCK1/NUMB/CCN1/ATP2B4/TIE1/BCR/ZMYND8/DLL4/ARID4A/MACF1/ANO6/NF2/SEMA3F/STARD13/MAP3K3/MMP2/MAPK1/OSBPL8/MMRN2/ARID2/ACTN4/RGC…	155
GO:0040012	regulation of locomotion	160/1823	1130/18903	3.21285e-07	1.60844e-05	1.27166e-05	CLDN5/EDN1/ARHGAP18/MCAM/SMURF2/ENG/PDGFB/PRKCA/ROBO4/PLCB1/DOCK4/HYAL2/CDH13/ITGA6/FZD4/DLC1/PPP3CA/PLK2/CDH5/MAP4K4/MGAT5/PLXNA2/F2R/IGF1R/PGF/TPM1/SEMA6B/HMGB1/DOCK1/NRG3/BMERB1/HDAC1/TGFBR2/FLNA/ANXA3/JUP/LDB2/SPRED1/ARHGDIB/ZNF609/CHST2/BMP4/DACH1/ROCK2/HDAC2/NOVA2/PHLDB2/ROCK1/NUMB/CCN1/ATP2B4/TIE1/BCR/ZMYND8/DLL4/ARID4A/MACF1/ANO6/NF2/SEMA3F/STARD13/MAP3K3/MMP2/MAPK1/ADORA2A/OSBPL8/MMRN2/A…	160
GO:0070848	response to growth factor	114/1823	742/18903	3.23084e-07	1.60844e-05	1.27166e-05	APLN/CCN2/CLDN5/EDN1/SMURF2/ENG/HHIP/HTRA1/PDGFB/VEPH1/HYAL2/EXT1/ID1/FZD4/CDH5/CRIM1/IGF1R/FYN/PARP1/PGF/HES1/BMP6/NCL/DTYMK/HDAC1/TGFBR2/PDE3A/ANXA3/SPRED1/FKBP1A/PTPN11/MAP1B/BMP4/YES1/PMEPA1/ROCK2/HDAC2/ROCK1/SMAD1/CCN1/ATP2B4/DLL4/SULF2/FBN2/ARID4A/NLK/MAPK1/GRB2/NDST1/MMRN2/FAM20C/SMAD5/URI1/TPR/EPN2/SKI/RAPGEF2/THBS1/C20orf27/CHST11/WWOX/ADAM9/FER/STUB1/KDR/NOTCH1/FURIN/RBPJ/APPL2/SKIL/TP5…	114
GO:0002064	epithelial cell development	45/1823	213/18903	3.52145e-07	1.7392e-05	1.37504e-05	SOX18/CLDN5/PDGFB/ROBO4/PLCB1/CDH5/CDH2/FLNB/BMP6/PDE4D/BMP4/ROCK2/ROCK1/ARID4A/ZDHHC21/RFX3/SIPA1L3/RAPGEF2/ASXL1/NOTCH4/JAG1/FER/PECAM1/TIGAR/KDR/CLDN3/NOTCH1/TJP1/GSK3B/GPR4/EPB41L5/CCM2/TYMS/ATRX/CDK6/F2RL1/FASN/PODXL/TJP2/PPP1R16B/ADD1/FRMD6/IFT74/PRDM1/HSD17B4	45
GO:0046578	regulation of Ras protein signal transduction	42/1823	193/18903	3.70071e-07	1.81007e-05	1.43107e-05	DLC1/MAP4K4/CUL3/F2R/ARRB1/STMN1/ARHGEF28/ARHGEF10/ARHGDIB/AKAP13/ARHGAP24/RASIP1/BCR/ARAP3/MAPKAP1/STARD13/RALGPS2/GIT1/GIT2/ARHGAP35/NOTCH1/NRG1/MAPRE2/EPHB2/GPR4/PSD3/PPP2CB/KCTD10/DENND1A/RASA1/F2RL1/RABGEF1/KANK2/AUTS2/ITGB1/ABL1/PIK3CG/DNM2/ITPKB/CCDC125/OGT/CBL	42
GO:0016311	dephosphorylation	65/1823	357/18903	3.72311e-07	1.81007e-05	1.43107e-05	PTPRE/DLC1/PPP3CA/CDH5/CALM1/SSH2/MGAT5/CALM2/PGP/YWHAB/FKBP1A/PTPN11/PTPN14/ROCK2/PPP1CA/PTPRB/ROCK1/PTPN4/PPP4R1/NUAK1/ENSA/PPP2R5E/FRA10AC1/URI1/FBXW11/PTPRF/PPP4R3A/CDC14A/PPM1G/PPM1F/INPP5D/RPRD1A/SWAP70/DUSP6/PLPP4/INPP4B/GSK3B/PPP1CC/HTT/PPP2CB/GNA12/BOD1L1/PTPRD/PTPN18/PPP6R3/SLC39A10/PHPT1/PTPRM/PPP1R16B/PPP5C/PPP4R3B/PTPN9/PPP2R5A/PTPRG/PPP1R16A/DUSP7/ANKLE2/INPP5F/PTP4A2/MTMR12/BTRC/PP…	65
GO:0016055	Wnt signaling pathway	78/1823	456/18903	3.78441e-07	1.82561e-05	1.44336e-05	EDN1/SMURF2/TCF7L1/EXT1/FZD4/PRICKLE1/CUL3/RUVBL1/DIXDC1/CDH2/VCP/CCNY/USP34/FOXO1/IGFBP4/G3BP1/HDAC1/NRARP/DAAM1/JUP/GNAQ/TNIK/PPP1CA/SMARCA4/MBD2/SULF2/IGFBP2/GPC5/NLK/MACF1/TBL1XR1/FBXW11/CTNND1/ROR1/SKI/GRK5/TBL1X/WWOX/UBR5/RTF1/NOTCH1/RBPJ/MDFI/LRP6/TLE2/GSK3B/CTNNBIP1/ILK/RYK/FZD6/INVS/DDB1/DKK1/RBMS3/TNKS/DDX3X/LRRK1/TSC2/LEO1/CSNK1G2/CBY1/CSNK1G3/APC/CALCOCO1/ZRANB1/ABL1/BTRC/USP8/EGFR/ZB…	78
GO:0198738	cell-cell signaling by wnt	78/1823	458/18903	4.53181e-07	2.15897e-05	1.70691e-05	EDN1/SMURF2/TCF7L1/EXT1/FZD4/PRICKLE1/CUL3/RUVBL1/DIXDC1/CDH2/VCP/CCNY/USP34/FOXO1/IGFBP4/G3BP1/HDAC1/NRARP/DAAM1/JUP/GNAQ/TNIK/PPP1CA/SMARCA4/MBD2/SULF2/IGFBP2/GPC5/NLK/MACF1/TBL1XR1/FBXW11/CTNND1/ROR1/SKI/GRK5/TBL1X/WWOX/UBR5/RTF1/NOTCH1/RBPJ/MDFI/LRP6/TLE2/GSK3B/CTNNBIP1/ILK/RYK/FZD6/INVS/DDB1/DKK1/RBMS3/TNKS/DDX3X/LRRK1/TSC2/LEO1/CSNK1G2/CBY1/CSNK1G3/APC/CALCOCO1/ZRANB1/ABL1/BTRC/USP8/EGFR/ZB…	78
GO:0071560	cellular response to transforming growth factor beta stimulus	53/1823	271/18903	4.54483e-07	2.15897e-05	1.70691e-05	CLDN5/EDN1/SMURF2/ENG/HTRA1/VEPH1/HYAL2/ID1/CDH5/IGF1R/FYN/PARP1/HDAC1/TGFBR2/PDE3A/SPRED1/FKBP1A/YES1/PMEPA1/HDAC2/SMAD1/FBN2/ARID4A/NLK/SMAD5/SKI/THBS1/C20orf27/CHST11/WWOX/ADAM9/STUB1/FURIN/APPL2/SKIL/TP53/PTK2/NREP/RBBP7/EPB41L5/APAF1/RBBP4/STRAP/USP9X/FUT8/TGFBRAP1/ABL1/ZFYVE9/SMAD6/DNM2/EID2/CDKN1C/OGT	53
GO:0030182	neuron differentiation	188/1823	1381/18903	4.60943e-07	2.17307e-05	1.71806e-05	EDN1/ROBO4/EXT1/NTN4/ID1/ITGA6/FZD4/NFIB/PPP3CA/UCHL1/MAP4K4/PLXNA2/DIXDC1/CDH2/TCF12/IGF1R/FYN/NR2F1/EPB41L3/SEMA6B/STMN1/CREB3L2/PREX2/ZNF521/HES1/HMGB1/BMP6/TRIOBP/NEGR1/NR2F6/DPYSL2/TOP2B/SLC4A7/HDAC1/EFNA5/FLNA/DBN1/MOSMO/METRN/PTPN11/CTTN/MAP1B/BMP4/ID3/TNIK/RERE/KDM1A/HDAC2/PRMT1/NOVA2/NLGN1/STAU2/ROCK1/NUMB/HERC1/REST/TBCD/DICER1/TCF4/DLL4/TAOK1/MACF1/HDGFL3/EIF2AK4/SEMA3F/B4GAT1/SCARF1/C…	188
GO:0120035	regulation of plasma membrane bounded cell projection organization	101/1823	642/18903	5.04742e-07	2.34404e-05	1.85323e-05	ID1/ITGA6/PPP3CA/PLXNA2/DIXDC1/CDH2/IGF1R/FYN/NR2F1/SEMA6B/CREB3L2/CDC42EP3/HES1/NEGR1/EFNA5/FLNA/DBN1/METRN/MAP1B/ARHGAP24/TNIK/FSCN1/KDM1A/HDAC2/NOVA2/NLGN1/STAU2/FNBP1L/MACF1/SEMA3F/SCARF1/CCDC88A/FKBP4/IL1RAPL1/BRK1/ARHGEF7/PTPRF/ROR1/RAPGEF2/TCHP/CUX1/NEDD4L/PLXND1/TANC2/FER/MAP2K1/PDLIM5/ARHGAP35/P3H1/EFNB2/DZIP1/VLDLR/RCC2/SHANK3/SKIL/DEF8/GSK3B/EPHB2/VDAC3/ACTR2/HTT/FEZ1/RYK/PTPRD/BAG5/SE…	101
GO:0120039	plasma membrane bounded cell projection morphogenesis	101/1823	642/18903	5.04742e-07	2.34404e-05	1.85323e-05	EDN1/ROBO4/EXT1/ID1/FZD4/NFIB/PPP3CA/UCHL1/MAP4K4/PLXNA2/DIXDC1/CDH2/IGF1R/FYN/EPB41L3/SEMA6B/STMN1/PREX2/DPYSL2/TOP2B/EFNA5/DBN1/METRN/PTPN11/CTTN/MAP1B/TNIK/RERE/NOVA2/NLGN1/STAU2/ROCK1/NUMB/DICER1/TAOK1/MACF1/EIF2AK4/SEMA3F/B4GAT1/IL1RAPL1/ADORA2A/ARHGEF7/RAPGEF2/VASP/EPHB4/DAG1/CUX1/NEDD4L/EFNA4/PLXND1/TANC2/MAP2K1/PDLIM5/DIP2A/ACTB/ARHGAP35/NOTCH1/PHACTR1/EFNB2/VLDLR/TAOK3/SHANK3/SKIL/GSK3B/…	101
GO:0048812	neuron projection morphogenesis	99/1823	626/18903	5.12262e-07	2.36134e-05	1.86691e-05	EDN1/ROBO4/EXT1/ID1/FZD4/NFIB/PPP3CA/UCHL1/MAP4K4/PLXNA2/DIXDC1/CDH2/IGF1R/FYN/EPB41L3/SEMA6B/STMN1/PREX2/DPYSL2/TOP2B/EFNA5/DBN1/METRN/PTPN11/CTTN/MAP1B/TNIK/RERE/NOVA2/NLGN1/STAU2/ROCK1/NUMB/DICER1/TAOK1/MACF1/EIF2AK4/SEMA3F/B4GAT1/IL1RAPL1/ADORA2A/RAPGEF2/VASP/EPHB4/DAG1/CUX1/NEDD4L/EFNA4/PLXND1/TANC2/MAP2K1/PDLIM5/DIP2A/ACTB/ARHGAP35/NOTCH1/PHACTR1/EFNB2/VLDLR/TAOK3/SHANK3/SKIL/GSK3B/EPHB2/PT…	99
GO:0045023	G0 to G1 transition	16/1823	41/18903	5.18778e-07	2.37379e-05	1.87676e-05	CCN2/SMARCC1/PHF10/SMARCA4/ARID1B/ARID2/SMARCC2/SMARCA2/ACTB/PBRM1/SMARCB1/SMARCE1/SMARCD1/BCL7A/MED1/ACTL6A	16
GO:0051170	import into nucleus	38/1823	169/18903	5.53344e-07	2.48544e-05	1.96502e-05	HYAL2/PRICKLE1/PPP3CA/KPNB1/RANBP17/FLNA/IPO7/JUP/BMP4/IPO9/IPO5/TXNIP/CSE1L/TPR/KPNA3/UBR5/NOTCH1/TARDBP/KPNA2/TRIM28/APPL2/TP53/RANBP2/NUP50/NUP58/IPO8/ECT2/MAVS/PKIA/MED1/NUP85/POM121/RANBP6/TSC2/TRAF3IP2/NUTF2/PPP1R10/NUP188	38
GO:1903311	regulation of mRNA metabolic process	58/1823	309/18903	5.58096e-07	2.48544e-05	1.96502e-05	HNRNPD/HNRNPAB/PRKCA/HNRNPM/SRSF3/RBM39/SLTM/RBM25/DHX9/HNRNPA2B1/HNRNPA0/NCL/RBM4/FUS/TAF15/TNRC6B/ROCK2/NOVA2/ROCK1/PUM2/REST/MEX3D/SRPK1/SRSF2/RBMX/SRPK2/MBNL2/FAM172A/SAFB/IGF2BP2/ZC3H14/RC3H1/PUM1/TARDBP/SYNCRIP/AHCYL1/NOVA1/TUT4/TRA2B/PAPOLA/MYEF2/SRRM1/TNRC6A/LARP1/DIS3/CELF1/TNRC6C/AGO2/IWS1/LEO1/TRAF3IP2/CNOT6/SRSF9/PAN3/SRSF10/KHSRP/SECISBP2/SERBP1	58
GO:0043087	regulation of GTPase activity	67/1823	376/18903	5.58122e-07	2.48544e-05	1.96502e-05	CCL14/ITGA6/DOCK9/MAP4K4/PLXNA2/F2R/RSU1/TBC1D4/RASAL2/STMN1/EVI5/EFNA5/ARHGEF10/ARHGAP24/PKP4/BCAR3/SIPA1L2/RASIP1/FGD5/AGAP1/RRP1B/BCR/ARAP3/FGD4/ASAP2/RALGPS2/PREX1/ARHGEF7/DOCK6/RABGAP1L/SIPA1L3/RAPGEF2/TBC1D22A/TBC1D8/PLXND1/RGS4/CCPG1/ARHGAP35/RCC2/MAPRE2/GSK3B/SOD1/PTK2/USP6NL/LRCH1/GAPVD1/RAPGEF5/SOS2/ECT2/RAPGEF6/SLC27A4/RASA1/PRKG1/F2RL1/DOCK8/RALGAPB/TSC2/ITGB1/TRAPPC6A/TIAM2/EPHA4/TBC…	67
GO:0006346	DNA methylation-dependent heterochromatin formation	12/1823	24/18903	5.59153e-07	2.48544e-05	1.96502e-05	SAMD1/HDAC1/KDM1A/MBD2/TASOR/TRIM28/MPHOSPH8/L3MBTL3/DNMT1/PPHLN1/HELLS/MBD3	12
GO:0048514	blood vessel morphogenesis	108/1823	701/18903	5.78117e-07	2.5515e-05	2.01726e-05	SOX18/APLN/CCN2/CLDN5/EDN1/MCAM/ENG/PRKCA/ROBO4/CLEC14A/ID1/CDH13/FZD4/PLK2/CDH5/CDH2/GTF2I/DDAH1/PGF/HES1/NCL/MYH9/ESM1/TGFBR2/NRARP/FLNA/ANXA3/JUP/SPRED1/BMP4/ARHGAP24/ROCK2/RASIP1/PTPRB/ROCK1/SMAD1/CCN1/ATP2B4/TIE1/DLL4/SLC12A2/STARD13/MAP3K3/MMP2/SLC1A1/SRPK2/MMRN2/ARID2/COL4A1/RGCC/EPN2/HIPK1/TNFRSF12A/NAXE/ELK3/RAPGEF2/THBS1/NOTCH4/EPHB4/ADGRF5/DAG1/SRPX2/PLXND1/JAG1/CARD10/HIF3A/KDR/HSPG2/…	108
GO:0034329	cell junction assembly	74/1823	430/18903	5.90333e-07	2.58707e-05	2.04538e-05	CLDN5/PRKCA/ITGA6/DLC1/CDH5/PEAK1/MAP4K4/CDH2/EPB41L3/PRKCH/NEGR1/EFNA5/JUP/CTTN/MAP1B/DLG1/FSCN1/PKP4/DST/ROCK2/NLGN1/PHLDB2/STAU2/ROCK1/MPDZ/TBCD/BCR/CLDN11/MACF1/LAMC1/IL1RAPL1/SETD5/CLSTN1/ARHGEF7/CTNND1/HIPK1/DCHS1/RAPGEF2/THBS1/SRPX2/PLXND1/PPM1F/FER/PECAM1/WDR1/PDLIM5/KDR/ACTB/CLDN3/EFNB2/NRG1/RCC2/JAM3/SHANK3/TJP1/LRFN4/EPHB2/PTK2/GJA1/EPB41L5/RYK/PTPRD/CLASP1/ECT2/ITGB4/DKK1/TAOK2/EEF2K/…	74
GO:0006886	intracellular protein transport	128/1823	868/18903	6.05128e-07	2.62082e-05	2.07206e-05	HYAL2/EXOC6/PRICKLE1/PPP3CA/FYN/VCP/AP3M1/YWHAB/KPNB1/RANBP17/CLTC/FLNA/IPO7/HUWE1/HERC2/SNF8/AP1S1/JUP/PTPN11/CTTN/BMP4/PTPN14/TIMM13/NLGN1/ZFAND6/CLTB/PCM1/NDUFA13/ICE1/BCR/STX2/IPO9/IPO5/UFD1/ZDHHC21/MYRIP/TIMM8B/VPS13A/HOMER3/SLC1A1/UBE2G2/TXNIP/SAMM50/GNPTAB/CSE1L/TPR/TRAM2/KPNA3/RFTN1/SRP9/RAB6A/HSPD1/IMMP2L/UBR5/TOMM40/AP2A2/TRAK1/SVIP/NOTCH1/NPEPPS/TARDBP/ABLIM3/KPNA2/TRIM28/APPL2/ZDHHC20…	128
GO:0030010	establishment of cell polarity	35/1823	150/18903	6.06456e-07	2.62082e-05	2.07206e-05	FRMD4A/CDH5/IGF1R/HES1/MYH9/PARD3B/MAP1B/FSCN1/ROCK2/ROCK1/SPDL1/DCTN1/FRMD4B/FBXW11/SIPA1L3/GSN/JAM3/FLOT2/GSK3B/PTK2/GJA1/HTT/TCF15/FEZ1/CLASP1/NUMA1/DOCK8/SHTN1/ITGB1/TRAF3IP2/PRKCI/ABL1/WDPCP/MAPRE1/AMOTL1	35
GO:0032989	cellular component morphogenesis	116/1823	768/18903	6.17449e-07	2.64992e-05	2.09507e-05	EDN1/ROBO4/NES/EXT1/ID1/FZD4/NFIB/CSRP1/PPP3CA/UCHL1/MAP4K4/PLXNA2/DIXDC1/CDH2/IGF1R/FYN/EPB41L3/TPM1/SEMA6B/MYL9/STMN1/PREX2/DPYSL2/TOP2B/EFNA5/DBN1/METRN/PTPN11/CTTN/MAP1B/AKAP13/TNIK/RERE/NOVA2/NLGN1/PHLDB2/STAU2/ROCK1/NUMB/DICER1/TAOK1/MACF1/EIF2AK4/SEMA3F/B4GAT1/IL1RAPL1/ADORA2A/SSBP1/ARHGEF7/RAPGEF2/VASP/EPHB4/DAG1/CUX1/NEDD4L/EFNA4/PLXND1/TANC2/WDR1/DNM1L/MAP2K1/PDLIM5/DIP2A/ACTB/ARHGAP35/…	116
GO:0009894	regulation of catabolic process	143/1823	997/18903	6.7208e-07	2.85508e-05	2.25727e-05	HNRNPD/HNRNPAB/PRKCA/HNRNPM/SH3RF3/SMARCC1/PRICKLE1/UCHL1/PLK2/DHX9/SH3D19/PSMD1/PSMD2/FYN/VCP/CCNY/USP7/ENDOG/ATF6/HNRNPA0/FOXO1/HMGB1/FLNA/FUS/SNF8/CTTN/TAF15/COP1/TNRC6B/ZBTB20/ROCK2/PPP1CA/RASIP1/HECTD1/ROCK1/RB1CC1/PUM2/ATP6V1A/HERC1/ATP2B4/NDUFA13/ODC1/TRIM8/MEX3D/FBXL2/NCOR1/ACER2/BOK/LRPPRC/PSMC3/PSMD14/IGF2BP2/EIF4G2/ZCCHC17/ZC3H14/ADAM9/RC3H1/STUB1/DNM1L/PUM1/TIGAR/KDR/GIT1/USP13/SVIP/N…	143
GO:0043549	regulation of kinase activity	118/1823	786/18903	6.76171e-07	2.85508e-05	2.25727e-05	EDN1/PDGFB/NOX4/HYAL2/FZD4/UCHL1/SMYD3/CALM1/PRKAR2A/CALM2/IGF1R/CCNY/NRG3/EFNA5/TGFBR2/IPO7/LDB2/TNFSF15/SPRED1/PRKAR2B/BMP4/AKAP13/GNAQ/DLG1/RASIP1/PTPRB/CCN1/ATP2B4/TIE1/RASSF2/XRCC5/TAOK1/RBL2/IPO5/NF2/CCDC88A/SLC1A1/ADORA2A/OSBPL8/IRAK1/RGCC/ROR1/CHORDC1/RAPGEF2/THBS1/EPHB4/DAG1/NEK10/SH2B3/ADAM9/PPM1F/MAP2K1/CARD10/TIGAR/KDR/MAP4K2/ACTB/CAMK2N1/NRG1/VLDLR/TAOK3/ZFP91/LRP6/EPHB2/SOD1/PTK2/RA…	118
GO:0031032	actomyosin structure organization	43/1823	204/18903	6.79015e-07	2.85508e-05	2.25727e-05	CCN2/EDN1/DLC1/CSRP1/CUL3/EPB41L3/TPM1/ARRB1/CDC42BPA/MYL9/STMN1/MYH9/ARHGEF10/FAM171A1/AKAP13/ROCK2/PHLDB2/EPB41L2/ROCK1/NF2/CCDC88A/MYH10/RGCC/PPFIA1/PPM1F/WDR1/CDC42BPB/PHACTR1/TJP1/EPB41L5/CLASP1/ARHGAP28/ECT2/CNN2/FRMD6/CLASP2/ITGB1/EPB41/FLNC/EVL/ABL1/ITGB1BP1/PTGER4	43
GO:0000819	sister chromatid segregation	48/1823	239/18903	7.02046e-07	2.91847e-05	2.30739e-05	SMARCC1/CUL3/SFPQ/KPNB1/PHF10/TOP2B/SMARCA4/ARID1B/SPDL1/STAG1/ARID2/SMARCC2/PDS5A/TPR/NAA50/SMC2/SMC1A/SMARCA2/ACTB/PBRM1/NAA10/SMARCB1/HDAC8/PDS5B/BAZ1B/CENPK/FBXW7/SMARCE1/NUMA1/RAD21/SMARCD1/ATRX/NCAPD3/BCL7A/WAPL/TNKS/ACTL6A/SMC5/PIBF1/ESCO1/APC/CTCF/ANAPC5/MRE11/ANAPC7/MAPRE1/RAD51C/NIPBL	48
GO:0009968	negative regulation of signal transduction	180/1823	1319/18903	7.03473e-07	2.91847e-05	2.30739e-05	APLN/SMURF2/HHIP/MECOM/HTRA1/VEPH1/PTPRE/HYAL2/PDE4B/ITGA6/FZD4/PRICKLE1/DLC1/UCHL1/CUL3/CDH2/CRIM1/IGF1R/VCP/PEBP1/YWHAB/CAVIN3/ARRB1/ENDOG/STMN1/FOXO1/IGFBP4/G3BP1/NCL/PDE4D/HDAC1/NRARP/PDE3A/NDUFC2/RGS5/MOSMO/PHF14/SPRED1/FKBP1A/CTTN/BMP4/ARHGAP24/DLG1/KDM1A/PMEPA1/HDAC2/PRMT1/RASIP1/SMARCA4/RB1CC1/ATP2B4/NDUFA13/RASSF2/DLL4/ARAP3/PRDX2/PRKACB/SULF2/IGFBP2/MAPKAP1/FBN2/ARID4A/NLK/UFD1/NF2/HOME…	180
GO:0045859	regulation of protein kinase activity	104/1823	672/18903	7.55761e-07	3.11464e-05	2.46248e-05	EDN1/PDGFB/NOX4/HYAL2/FZD4/UCHL1/SMYD3/CALM1/PRKAR2A/CALM2/CCNY/NRG3/EFNA5/TGFBR2/IPO7/TNFSF15/SPRED1/PRKAR2B/BMP4/AKAP13/GNAQ/DLG1/RASIP1/PTPRB/CCN1/ATP2B4/RASSF2/XRCC5/TAOK1/IPO5/NF2/CCDC88A/SLC1A1/ADORA2A/OSBPL8/IRAK1/RGCC/CHORDC1/RAPGEF2/THBS1/DAG1/NEK10/SH2B3/ADAM9/PPM1F/MAP2K1/CARD10/MAP4K2/ACTB/CAMK2N1/NRG1/VLDLR/TAOK3/ZFP91/LRP6/EPHB2/SOD1/PTK2/INSR/DBNDD1/BCCIP/HTT/PRKAG2/FBXW7/PSMD10/MA…	104
GO:0001932	regulation of protein phosphorylation	157/1823	1121/18903	8.16895e-07	3.34443e-05	2.64416e-05	CCN2/EDN1/PRKDC/ENG/PDGFB/NOX4/HYAL2/FZD4/UCHL1/SMYD3/CDH5/CALM1/PRKAR2A/CALM2/FYN/CCNY/PGF/ARRB1/HES1/CDK2AP1/BMP6/NCL/NRG3/PDE4D/EFNA5/TGFBR2/IPO7/TNFSF15/SPRED1/PTPN11/PRKAR2B/BMP4/AKAP13/GNAQ/TNIK/DLG1/YES1/DNAJC10/BCAR3/PMEPA1/ROCK2/HDAC2/RASIP1/PTPRB/RB1CC1/CCN1/ATP2B4/RASSF2/DNAJC3/XRCC5/MAPKAP1/TAOK1/IPO5/NF2/SH2D3C/EIF2AK4/CCDC88A/SLC1A1/MAPK1/ADORA2A/OSBPL8/IRAK1/RGCC/CHORDC1/RAPGEF2/TH…	157
GO:0048013	ephrin receptor signaling pathway	18/1823	52/18903	8.2876e-07	3.37083e-05	2.66503e-05	FYN/ARHGEF28/EFNA5/PTPN11/YES1/MMP2/ARHGEF7/EPHB4/EFNA4/GIT1/EFNB2/RBPJ/EPHB2/PTK2/RASA1/KALRN/NCK2/EPHA4	18
GO:0048729	tissue morphogenesis	99/1823	633/18903	8.60717e-07	3.47808e-05	2.74982e-05	SOX18/EDN1/SMURF2/ENG/HHIP/EXT1/NTN4/PRICKLE1/DLC1/TPM1/HES1/KLHL3/TGFBR2/NRARP/FLNA/DAAM1/LUZP1/FKBP1A/BMP4/ARHGAP24/DLG1/PPP1CA/PHLDB2/RASIP1/HECTD1/SMAD1/CCN1/MTSS1/TIE1/DLL4/PRKACB/CTSZ/NF2/STARD13/MMP2/GRB2/MICAL2/MMRN2/COL4A1/MIB1/DCHS1/ROR1/SKI/VASP/NOTCH4/DAG1/JAG2/PLXND1/JAG1/WDR1/KDR/BTBD7/ACTB/ARHGAP35/NOTCH1/EFNB2/NRG1/DEAF1/TRIM28/RBPJ/CTNNBIP1/GJA1/EPB41L5/ILK/COL5A1/APAF1/TCF15/RYK…	99
GO:0034504	protein localization to nucleus	57/1823	306/18903	9.00088e-07	3.61371e-05	2.85705e-05	HYAL2/PRICKLE1/PPP3CA/FYN/PARP1/KPNB1/RANBP17/FLNA/IPO7/CCT5/JUP/BMP4/CCT3/TRIM8/IPO9/IPO5/NF2/TXNIP/OSBPL8/CSE1L/TPR/TMEM98/KPNA3/UBR5/CARD10/NOTCH1/CCT6A/TARDBP/KPNA2/TOR1AIP2/TRIM28/APPL2/TP53/GSK3B/RANBP2/NUP50/NUP58/DKC1/IPO8/ECT2/INTS13/MAVS/HDGF/PKIA/MED1/NUP85/POM121/TAF3/RANBP6/TSC2/LMNB1/TRAF3IP2/LMNB2/CCT2/NUTF2/PPP1R10/NUP188	57
GO:0007163	establishment or maintenance of cell polarity	47/1823	234/18903	9.10779e-07	3.63319e-05	2.87246e-05	FRMD4A/CDH5/IGF1R/HES1/MYH9/PARD3B/MAP1B/DLG1/FSCN1/DST/ROCK2/ROCK1/SPDL1/DCTN1/FRMD4B/FBXW11/SIPA1L3/WDR1/GSN/ACTB/ARHGAP35/CDC42BPB/JAM3/FLOT2/GSK3B/PTK2/GJA1/ACTR2/ILK/HTT/TCF15/FEZ1/CLASP1/NUMA1/DOCK8/RHOB/SHTN1/CLASP2/ITGB1/CKAP5/TRAF3IP2/PRKCI/ABL1/WDPCP/MAPRE1/CAP2/AMOTL1	47
GO:0031344	regulation of cell projection organization	102/1823	659/18903	9.60549e-07	3.80732e-05	3.01013e-05	ID1/ITGA6/FZD4/PPP3CA/PLXNA2/DIXDC1/CDH2/IGF1R/FYN/NR2F1/SEMA6B/CREB3L2/CDC42EP3/HES1/NEGR1/EFNA5/FLNA/DBN1/METRN/MAP1B/ARHGAP24/TNIK/FSCN1/KDM1A/HDAC2/NOVA2/NLGN1/STAU2/FNBP1L/MACF1/SEMA3F/SCARF1/CCDC88A/FKBP4/IL1RAPL1/BRK1/ARHGEF7/PTPRF/ROR1/RAPGEF2/TCHP/CUX1/NEDD4L/PLXND1/TANC2/FER/MAP2K1/PDLIM5/ARHGAP35/P3H1/EFNB2/DZIP1/VLDLR/RCC2/SHANK3/SKIL/DEF8/GSK3B/EPHB2/VDAC3/ACTR2/HTT/FEZ1/RYK/PTPRD/BA…	102
GO:0032984	protein-containing complex disassembly	48/1823	242/18903	1.02355e-06	4.03137e-05	3.18726e-05	SVIL/NES/SMARCC1/CALM1/IGF1R/VCP/STMN1/TRIOBP/SUPT16H/BMERB1/MAP1B/PPP1CA/SMARCA4/ADD3/TAOK1/ABCE1/SPTBN1/HDGFL3/MICAL2/ARID2/SMARCC2/WDR1/SNX14/GSN/DSTN/SWAP70/GSPT1/GSK3B/INSR/SMARCB1/CLASP1/SMARCE1/ZMPSTE24/CAMSAP2/SMARCD1/TECPR1/F2RL1/PHF23/ADD1/ATG5/CLASP2/ATP2A2/TWF2/KIF5B/CKAP5/APC/PIK3C3/CLEC16A	48
GO:0051017	actin filament bundle assembly	36/1823	160/18903	1.07064e-06	4.19031e-05	3.31292e-05	CCN2/ID1/DLC1/CUL3/TPM1/ARRB1/STMN1/FLNA/ARHGEF10/FAM171A1/MARCKS/FSCN1/ROCK2/PHLDB2/ROCK1/MTSS1/MYO1B/NF2/CCDC88A/SPIRE1/RGCC/PPFIA1/PPM1F/PHACTR1/SWAP70/SHANK3/TJP1/CALD1/CLASP1/ARHGAP28/ADD1/CLASP2/EVL/ABL1/ITGB1BP1/PTGER4	36
GO:0001667	ameboidal-type cell migration	81/1823	492/18903	1.12227e-06	4.36494e-05	3.45099e-05	SOX18/EDN1/SMURF2/PDGFB/PRKCA/HYAL2/CLEC14A/ID1/CDH13/PLK2/CDH5/MAP4K4/CDH2/SEMA6B/HMGB1/DOCK1/MYH9/TGFBR2/ANXA3/JUP/SPRED1/ARHGDIB/PTPN11/BMP4/ROCK2/ROCK1/ATP2B4/DLL4/MACF1/SEMA3F/STARD13/MAP3K3/MMRN2/RGCC/ARHGEF7/THBS1/EPHB4/SRPX2/PLXND1/ADAM9/PPM1F/FER/CENPV/CARD10/KDR/NOTCH1/EFNB2/RCC2/APPL2/MAPRE2/PTK2/GJA1/EPB41L5/ILK/GNA12/FBXW7/CLASP1/ITGB4/DOCK5/AKT3/VASH1/PTPRM/KANK2/PDCD6/RHOB/AGO2/PKN…	81
GO:0048667	cell morphogenesis involved in neuron differentiation	90/1823	564/18903	1.14468e-06	4.42442e-05	3.49802e-05	EDN1/ROBO4/EXT1/ID1/NFIB/PPP3CA/UCHL1/PLXNA2/DIXDC1/CDH2/IGF1R/FYN/SEMA6B/STMN1/PREX2/HES1/TRIOBP/DPYSL2/TOP2B/EFNA5/DBN1/METRN/PTPN11/CTTN/MAP1B/TNIK/RERE/NOVA2/NLGN1/STAU2/NUMB/TBCD/MACF1/SEMA3F/B4GAT1/IL1RAPL1/RAPGEF2/VASP/EPHB4/DAG1/CUX1/NEDD4L/EFNA4/PLXND1/TANC2/MAP2K1/PDLIM5/DIP2A/ACTB/ARHGAP35/NOTCH1/PHACTR1/EFNB2/VLDLR/SHANK3/SKIL/GSK3B/EPHB2/SOD1/PTK2/ACTR2/FEZ1/RYK/PTPRD/MAP3K13/TAOK2/E…	90
GO:0032271	regulation of protein polymerization	42/1823	201/18903	1.16058e-06	4.45821e-05	3.52473e-05	ARHGAP18/SVIL/CDH5/SSH2/STMN1/CDC42EP3/TRIOBP/DBN1/CTTN/MAP1B/DLG1/TBCD/ADD3/SPTBN1/FKBP4/DCTN1/GRB2/GBA2/ARHGEF7/VASP/FER/GIT1/GSN/AKAP9/CLASP1/ARHGAP28/NUMA1/CAMSAP2/RASA1/HIP1R/COTL1/ARPC1B/ADD1/NCK2/NCKAP1/TWF2/CKAP5/FCHSD2/EVL/ABL1/ARPC5L/MAPRE1	42
GO:0048666	neuron development	155/1823	1112/18903	1.2802e-06	4.88753e-05	3.86416e-05	EDN1/ROBO4/EXT1/NTN4/ID1/ITGA6/FZD4/NFIB/PPP3CA/UCHL1/MAP4K4/PLXNA2/DIXDC1/CDH2/IGF1R/FYN/NR2F1/EPB41L3/SEMA6B/STMN1/CREB3L2/PREX2/HES1/HMGB1/TRIOBP/NEGR1/NR2F6/DPYSL2/TOP2B/SLC4A7/EFNA5/FLNA/DBN1/METRN/PTPN11/CTTN/MAP1B/TNIK/RERE/KDM1A/HDAC2/PRMT1/NOVA2/NLGN1/STAU2/ROCK1/NUMB/HERC1/TBCD/DICER1/TAOK1/MACF1/HDGFL3/EIF2AK4/SEMA3F/B4GAT1/SCARF1/CCDC88A/MMP2/FKBP4/IL1RAPL1/ADORA2A/GBA2/PTPRF/ROR1/RAP…	155
GO:0051603	proteolysis involved in protein catabolic process	117/1823	788/18903	1.32246e-06	5.01808e-05	3.96737e-05	SMURF2/SH3RF3/SMARCC1/PRICKLE1/UCHL1/CUL3/PSMD1/PSMD2/VCP/TTC3/USP7/ARRB1/ATF6/USP34/FBXO9/WWP1/CAPN2/KLHL3/USP48/HUWE1/HERC2/SNF8/PCYOX1/DNAJC10/COP1/RNF130/HECTD1/DNAJC3/ATE1/UFD1/FBXO21/CTSZ/UCHL3/TBL1XR1/FBXL2/UBE2G2/UGGT2/PSMC3/SDF2L1/EDEM3/PSMD14/FBXW11/KLHL42/MIB1/TBL1X/NEDD4L/RC3H1/STUB1/CTSC/USP13/SVIP/ANKZF1/CCDC47/PDCL3/UGGT1/FBXL17/GSK3B/VPS36/PTK2/UBB/UBE3C/GABARAPL2/FAF1/PPP2CB/GNA1…	117
GO:0001525	angiogenesis	95/1823	607/18903	1.38788e-06	5.2344e-05	4.1384e-05	SOX18/APLN/CCN2/CLDN5/EDN1/MCAM/ENG/PRKCA/ROBO4/CLEC14A/ID1/CDH13/PLK2/CDH5/GTF2I/DDAH1/PGF/NCL/MYH9/ESM1/TGFBR2/NRARP/FLNA/ANXA3/JUP/SPRED1/BMP4/ARHGAP24/ROCK2/RASIP1/PTPRB/ROCK1/SMAD1/CCN1/ATP2B4/TIE1/DLL4/SLC12A2/STARD13/MAP3K3/MMP2/SRPK2/MMRN2/COL4A1/RGCC/EPN2/HIPK1/TNFRSF12A/NAXE/ELK3/THBS1/NOTCH4/EPHB4/DAG1/SRPX2/PLXND1/JAG1/CARD10/HIF3A/KDR/HSPG2/NOTCH1/EFNB2/KLF2/RBPJ/JAM3/PDCL3/TJP1/EPHB…	95
GO:0000375	RNA splicing, via transesterification reactions	60/1823	333/18903	1.4773e-06	5.53809e-05	4.3785e-05	DDX46/LUC7L3/HNRNPM/SRSF3/HNRNPH3/RBM39/HNRNPA3/RBM25/DHX9/HNRNPA2B1/HNRNPR/SFPQ/PNN/NCL/RBM4/PRPF4B/PRPF8/KDM1A/NOVA2/ALYREF/REST/HNRNPH1/TXNL4A/LUC7L2/SRPK1/SRSF2/RBMX/SRPK2/MBNL2/FAM172A/SNRPD1/LSM4/RSRC1/SRSF1/SYNCRIP/LSM5/SF3B1/CWC27/NOVA1/GCFC2/TRA2B/DDX1/SRRM1/SNRNP200/MTREX/STRAP/CELF1/RBM6/LUC7L/HTATSF1/SNRNP25/SNRPE/SRSF9/MFAP1/PPIH/SRSF10/KHSRP/AQR/CDC40/EFTUD2	60
GO:0010648	negative regulation of cell communication	190/1823	1424/18903	1.56226e-06	5.82153e-05	4.60259e-05	APLN/EDN1/SMURF2/HHIP/MECOM/HTRA1/VEPH1/PTPRE/HYAL2/PDE4B/ITGA6/FZD4/PRICKLE1/DLC1/PPP3CA/UCHL1/PLK2/CUL3/CDH2/CRIM1/IGF1R/VCP/PEBP1/YWHAB/CAVIN3/ARRB1/ENDOG/STMN1/FOXO1/IGFBP4/G3BP1/NCL/PDE4D/HDAC1/NRARP/PDE3A/PNKD/NDUFC2/RGS5/MOSMO/PHF14/SPRED1/FKBP1A/PTPN11/CTTN/BMP4/ARHGAP24/DLG1/KDM1A/PMEPA1/HDAC2/PRMT1/STAU2/RASIP1/SMARCA4/RB1CC1/ATP2B4/REST/NDUFA13/RASSF2/DLL4/ARAP3/PRDX2/PRKACB/SULF2/IGFB…	190
GO:0072594	establishment of protein localization to organelle	75/1823	449/18903	1.59948e-06	5.90394e-05	4.66775e-05	HYAL2/PRICKLE1/PPP3CA/AP3M1/KPNB1/RANBP17/FLNA/IPO7/HUWE1/SNF8/CCT5/JUP/BMP4/TIMM13/CCT3/ZFAND6/NDUFA13/IPO9/IPO5/SPIDR/TIMM8B/VPS13A/TXNIP/SAMM50/GNPTAB/CSE1L/TPR/TRAM2/KPNA3/SRP9/HSPD1/IMMP2L/UBR5/TOMM40/NOTCH1/NPEPPS/CCT6A/TARDBP/ABLIM3/KPNA2/HK1/TRIM28/APPL2/TP53/VPS36/RANBP2/HSPA4/NUP50/NUP58/FBXW7/DKC1/IPO8/UBL4A/ECT2/TIMM17A/PIH1D1/MAVS/VPS13D/PKIA/MED1/NUP85/POM121/RANBP6/TSC2/MAPK8/TRAF3…	75
GO:1902905	positive regulation of supramolecular fiber organization	38/1823	176/18903	1.60335e-06	5.90394e-05	4.66775e-05	CCN2/EDN1/ID1/TPM1/CDC42EP3/ARHGEF10/CTTN/MAP1B/DLG1/ROCK2/MTSS1/NF2/CCDC88A/DCTN1/GRB2/BRK1/RGCC/VASP/PPM1F/FER/WDR1/GIT1/GSN/WASF3/DSTN/SWAP70/AKAP9/CLASP1/NUMA1/F2RL1/NCK2/NCKAP1/CKAP5/FCHSD2/EVL/ABL1/MAPRE1/ITGB1BP1	38
GO:0001885	endothelial cell development	20/1823	65/18903	1.74649e-06	6.39319e-05	5.05456e-05	SOX18/CLDN5/ROBO4/PLCB1/CDH5/PDE4D/ROCK2/ROCK1/ZDHHC21/RAPGEF2/NOTCH4/PECAM1/CLDN3/TJP1/CCM2/F2RL1/FASN/TJP2/PPP1R16B/ADD1	20
GO:0060562	epithelial tube morphogenesis	60/1823	335/18903	1.80817e-06	6.58027e-05	5.20246e-05	SOX18/EDN1/ENG/HHIP/EXT1/PRICKLE1/DLC1/HES1/KLHL3/TGFBR2/NRARP/LUZP1/BMP4/DLG1/PPP1CA/RASIP1/HECTD1/MTSS1/TIE1/DLL4/PRKACB/CTSZ/STARD13/MICAL2/MMRN2/COL4A1/MIB1/DCHS1/SKI/VASP/NOTCH4/DAG1/PLXND1/KDR/ARHGAP35/NOTCH1/EFNB2/DEAF1/RBPJ/CTNNBIP1/ILK/APAF1/CCM2/FZD6/PODXL/MED1/RHOB/KDM2B/TSC2/KDM5B/EPHA4/AHI1/PBX1/ABL1/BTRC/LRP5/PKD2/MEGF8/HOXB7/OPA1	60
GO:0010564	regulation of cell cycle process	110/1823	735/18903	1.88569e-06	6.82247e-05	5.39395e-05	CCN2/EDN1/PRKDC/PDGFB/SVIL/PLCB1/SMARCC1/PLK2/CALM1/CUL3/SFPQ/CALM2/IGF1R/PHF10/CLTC/TFDP1/PDE3A/PTPN11/BMP4/DLG1/DACH1/PKP4/ROCK2/SMARCA4/TMEM14B/ARID1B/SPDL1/ATP2B4/TAOK1/RBL2/EIF2AK4/DCTN1/TRIM37/RPS6KA2/ARID2/BIRC6/SMARCC2/RGCC/TPR/CDC14A/CHORDC1/APBB2/SMC2/NEK10/CENPV/SMARCA2/GIT1/ACTB/TOPBP1/RCC2/ANKRD17/APPL2/TAOK3/PBRM1/TP53/NAA10/RANBP1/INSR/CDK2AP2/SMARCB1/HDAC8/NACC2/BAZ1B/FBXW7/RAD50/…	110
GO:2000781	positive regulation of double-strand break repair	24/1823	88/18903	1.90707e-06	6.84732e-05	5.41359e-05	PRKDC/SMARCC1/RUVBL1/PARP1/PHF10/FUS/SMARCA4/ARID1B/SPIDR/SPIRE1/ARID2/SMARCC2/SMARCA2/ACTB/PBRM1/ACTR2/SMARCB1/SMARCE1/SMARCD1/UBE2N/BCL7A/ACTL6A/MMS19/TRRAP	24
GO:0071103	DNA conformation change	27/1823	106/18903	1.91456e-06	6.84732e-05	5.41359e-05	DHX9/HNRNPA2B1/RUVBL1/HMGB1/G3BP1/TOP2B/CHD3/XRCC5/DTD1/SSBP1/MCM3/RECQL/SMARCAD1/RAD50/MCM7/CHD1/ASCC3/CHD7/DDX1/ATRX/DDX3X/CHD6/HMGB3/MCM6/MRE11/ABL1/XRCC6	27
GO:0001952	regulation of cell-matrix adhesion	30/1823	125/18903	2.02774e-06	7.21065e-05	5.70085e-05	CDH13/DLC1/PEAK1/MAP4K4/EFNA5/JUP/ROCK2/PHLDB2/ROCK1/MACF1/NF2/ACER2/THBS1/DAG1/JAG1/PPM1F/KDR/RCC2/GSK3B/PTK2/EPB41L5/CLASP1/RASA1/CDK6/CLASP2/MINK1/PLAU/ABL1/WDPCP/ITGB1BP1	30
GO:0023057	negative regulation of signaling	190/1823	1430/18903	2.06336e-06	7.29563e-05	5.76804e-05	APLN/EDN1/SMURF2/HHIP/MECOM/HTRA1/VEPH1/PTPRE/HYAL2/PDE4B/ITGA6/FZD4/PRICKLE1/DLC1/PPP3CA/UCHL1/PLK2/CUL3/CDH2/CRIM1/IGF1R/VCP/PEBP1/YWHAB/CAVIN3/ARRB1/ENDOG/STMN1/FOXO1/IGFBP4/G3BP1/NCL/PDE4D/HDAC1/NRARP/PDE3A/PNKD/NDUFC2/RGS5/MOSMO/PHF14/SPRED1/FKBP1A/PTPN11/CTTN/BMP4/ARHGAP24/DLG1/KDM1A/PMEPA1/HDAC2/PRMT1/STAU2/RASIP1/SMARCA4/RB1CC1/ATP2B4/REST/NDUFA13/RASSF2/DLL4/ARAP3/PRDX2/PRKACB/SULF2/IGFB…	190
GO:0000377	RNA splicing, via transesterification reactions with bulged adenosine as nucleophile	59/1823	329/18903	2.10766e-06	7.36851e-05	5.82566e-05	DDX46/LUC7L3/HNRNPM/SRSF3/HNRNPH3/RBM39/HNRNPA3/RBM25/DHX9/HNRNPA2B1/HNRNPR/SFPQ/PNN/NCL/RBM4/PRPF4B/PRPF8/KDM1A/NOVA2/ALYREF/REST/HNRNPH1/TXNL4A/LUC7L2/SRPK1/SRSF2/RBMX/SRPK2/MBNL2/FAM172A/SNRPD1/LSM4/RSRC1/SRSF1/SYNCRIP/LSM5/SF3B1/CWC27/NOVA1/GCFC2/TRA2B/DDX1/SRRM1/SNRNP200/MTREX/STRAP/CELF1/RBM6/LUC7L/HTATSF1/SNRNP25/SNRPE/SRSF9/MFAP1/PPIH/SRSF10/AQR/CDC40/EFTUD2	59
GO:0000398	mRNA splicing, via spliceosome	59/1823	329/18903	2.10766e-06	7.36851e-05	5.82566e-05	DDX46/LUC7L3/HNRNPM/SRSF3/HNRNPH3/RBM39/HNRNPA3/RBM25/DHX9/HNRNPA2B1/HNRNPR/SFPQ/PNN/NCL/RBM4/PRPF4B/PRPF8/KDM1A/NOVA2/ALYREF/REST/HNRNPH1/TXNL4A/LUC7L2/SRPK1/SRSF2/RBMX/SRPK2/MBNL2/FAM172A/SNRPD1/LSM4/RSRC1/SRSF1/SYNCRIP/LSM5/SF3B1/CWC27/NOVA1/GCFC2/TRA2B/DDX1/SRRM1/SNRNP200/MTREX/STRAP/CELF1/RBM6/LUC7L/HTATSF1/SNRNP25/SNRPE/SRSF9/MFAP1/PPIH/SRSF10/AQR/CDC40/EFTUD2	59
GO:0031507	heterochromatin formation	23/1823	83/18903	2.30078e-06	7.99875e-05	6.32393e-05	SAMD1/HMGB1/HDAC1/KDM1A/MBD2/SCMH1/FAM172A/TPR/CENPV/TASOR/TRIM28/MPHOSPH8/KCNQ1OT1/CTBP1/L3MBTL3/DNMT1/PPHLN1/HELLS/LMNB1/CTCF/LMNB2/MBD3/CTR9	23
GO:0003158	endothelium development	32/1823	139/18903	2.47131e-06	8.54386e-05	6.75491e-05	SOX18/CLDN5/ROBO4/PLCB1/ID1/CDH5/BMP6/PDE4D/BMP4/ROCK2/ROCK1/TIE1/DLL4/ZDHHC21/STARD13/RAPGEF2/NOTCH4/JAG1/PECAM1/KDR/CLDN3/NOTCH1/NRG1/RBPJ/TJP1/CCM2/F2RL1/FASN/TJP2/PPP1R16B/ADD1/RHOB	32
GO:0140014	mitotic nuclear division	58/1823	325/18903	3.0022e-06	0.000103219	8.16067e-05	EDN1/PDGFB/SMARCC1/CUL3/KPNB1/PHF10/FLNA/ARHGEF10/BMP4/SMARCA4/ARID1B/SPDL1/STAG1/ARID2/SMARCC2/RGCC/PDS5A/TPR/CDC14A/NAA50/SMC2/SMC1A/SMARCA2/ACTB/TASOR/PBRM1/PPP2R2D/NAA10/RANBP1/INSR/SMARCB1/BCCIP/PDS5B/BAZ1B/CENPK/CLASP1/SMARCE1/NUMA1/RAD21/SMARCD1/ATRX/NCAPD3/BCL7A/TNKS/ACTL6A/SMC5/PIBF1/CLASP2/ESCO1/ANKLE2/APC/ANAPC5/PHIP/CEP192/ANAPC7/MAPRE1/LRP5/NIPBL	58
GO:0045446	endothelial cell differentiation	29/1823	121/18903	3.07347e-06	0.000105089	8.30849e-05	SOX18/CLDN5/ROBO4/PLCB1/ID1/CDH5/BMP6/PDE4D/BMP4/ROCK2/ROCK1/TIE1/ZDHHC21/RAPGEF2/NOTCH4/JAG1/PECAM1/KDR/CLDN3/NOTCH1/NRG1/RBPJ/TJP1/CCM2/F2RL1/FASN/TJP2/PPP1R16B/ADD1	29
GO:0015931	nucleobase-containing compound transport	44/1823	223/18903	3.28211e-06	0.00011161	8.82403e-05	SRSF3/DHX9/HNRNPA2B1/KPNB1/PABPN1/RANBP17/TGFBR2/G3BP2/LRRC8A/SLC29A1/ALYREF/SLC25A36/LRPPRC/TPR/IGF2BP2/RFTN1/THOC3/NCBP3/THOC6/SRSF1/RANBP2/XPOT/NUP50/NUP58/ABCC4/AHCTF1/SLC25A4/SLC25A23/UPF3A/LRRC8C/TNKS/NUP85/BICD2/POM121/IWS1/CKAP5/SLC33A1/TST/KHSRP/NUTF2/ABCC5/NUP42/SLC25A51/NUP188	44
GO:0007179	transforming growth factor beta receptor signaling pathway	43/1823	216/18903	3.32295e-06	0.000112384	8.88528e-05	CLDN5/SMURF2/ENG/HTRA1/VEPH1/ID1/CDH5/PARP1/HDAC1/TGFBR2/SPRED1/FKBP1A/PMEPA1/HDAC2/SMAD1/FBN2/ARID4A/NLK/SMAD5/SKI/THBS1/C20orf27/CHST11/ADAM9/STUB1/FURIN/APPL2/SKIL/TP53/PTK2/NREP/RBBP7/RBBP4/STRAP/USP9X/FUT8/TGFBRAP1/ZFYVE9/SMAD6/DNM2/EID2/CDKN1C/OGT	43
GO:0051495	positive regulation of cytoskeleton organization	40/1823	195/18903	3.35012e-06	0.000112691	8.90951e-05	CCN2/EDN1/NES/ID1/TPM1/CDC42EP3/ARHGEF10/CTTN/MAP1B/DLG1/ROCK2/MTSS1/NF2/CCDC88A/DCTN1/GRB2/BRK1/RGCC/VASP/PPM1F/FER/WDR1/GIT1/GSN/WASF3/DSTN/SWAP70/AKAP9/CLASP1/NUMA1/F2RL1/NCK2/NCKAP1/CKAP5/FCHSD2/EVL/ABL1/MAPRE1/ITGB1BP1/HRAS	40
GO:0007160	cell-matrix adhesion	46/1823	238/18903	3.56127e-06	0.000118957	9.40489e-05	CCN2/CDH13/ITGA6/DLC1/PEAK1/MAP4K4/SNED1/EFNA5/COL13A1/JUP/CTTN/ROCK2/PHLDB2/ROCK1/BCR/MACF1/NF2/ACER2/ARHGEF7/PPFIA1/THBS1/DAG1/ITGBL1/ADAM9/JAG1/PPM1F/KDR/RCC2/JAM3/GSK3B/PTK2/EPB41L5/ILK/CLASP1/ITGB4/RASA1/CDK6/TAOK2/CLASP2/ITGB1/MKLN1/MINK1/PLAU/ABL1/WDPCP/ITGB1BP1	46
GO:0046785	microtubule polymerization	23/1823	85/18903	3.59374e-06	0.000118957	9.40489e-05	CDH5/STMN1/MAP1B/TBCD/HDGFL3/FKBP4/DCTN1/GBA2/ARHGEF7/TUBGCP2/GIT1/MAP7D3/AKAP9/CLASP1/NUMA1/CAMSAP2/RANBP9/CLASP2/CKAP5/NIN/CEP192/ABL1/MAPRE1	23
GO:0048041	focal adhesion assembly	23/1823	85/18903	3.59374e-06	0.000118957	9.40489e-05	DLC1/PEAK1/MAP4K4/EFNA5/CTTN/ROCK2/PHLDB2/ROCK1/BCR/MACF1/ARHGEF7/THBS1/PPM1F/KDR/RCC2/PTK2/EPB41L5/CLASP1/TAOK2/CLASP2/ABL1/WDPCP/ITGB1BP1	23
GO:2001020	regulation of response to DNA damage stimulus	56/1823	312/18903	3.69052e-06	0.000120974	9.56436e-05	PRKDC/SMARCC1/DHX9/RUVBL1/PARP1/ENDOG/PHF10/HMGB1/FUS/SPRED1/KDM1A/SMARCA4/ARID1B/NSD2/SPIDR/NPAS2/SPIRE1/ARID2/SMARCC2/PCNA/UBR5/SMARCA2/TIGAR/ACTB/BCLAF1/TRIM28/PBRM1/SKIL/TP53/ACTR2/SMARCB1/NACC2/BAZ1B/RNF168/ERCC1/PSMD10/TP53BP1/SMARCE1/ZMPSTE24/SMARCD1/FAM168A/NUDT16L1/UBE2N/BCL7A/CYREN/ACTL6A/EYA3/PPP4R3B/MMS19/TAF2/TRRAP/ABL1/EGFR/SMYD2/PLA2R1/PPP1R10	56
GO:0071363	cellular response to growth factor stimulus	106/1823	712/18903	3.69355e-06	0.000120974	9.56436e-05	APLN/CCN2/CLDN5/EDN1/SMURF2/ENG/HHIP/HTRA1/PDGFB/VEPH1/HYAL2/EXT1/ID1/FZD4/CDH5/CRIM1/IGF1R/FYN/PARP1/PGF/HES1/BMP6/NCL/DTYMK/HDAC1/TGFBR2/PDE3A/SPRED1/FKBP1A/PTPN11/MAP1B/BMP4/YES1/PMEPA1/HDAC2/SMAD1/CCN1/ATP2B4/DLL4/SULF2/FBN2/ARID4A/NLK/GRB2/NDST1/MMRN2/FAM20C/SMAD5/URI1/EPN2/SKI/RAPGEF2/THBS1/C20orf27/CHST11/WWOX/ADAM9/STUB1/KDR/NOTCH1/FURIN/RBPJ/APPL2/SKIL/TP53/PTK2/NREP/INSR/RBBP7/EPB41L5/I…	106
GO:2000779	regulation of double-strand break repair	31/1823	135/18903	3.7328e-06	0.000121619	9.61539e-05	PRKDC/SMARCC1/RUVBL1/PARP1/PHF10/FUS/KDM1A/SMARCA4/ARID1B/NSD2/SPIDR/SPIRE1/ARID2/SMARCC2/UBR5/SMARCA2/ACTB/PBRM1/ACTR2/SMARCB1/TP53BP1/SMARCE1/SMARCD1/NUDT16L1/UBE2N/BCL7A/CYREN/ACTL6A/PPP4R3B/MMS19/TRRAP	31
GO:0034655	nucleobase-containing compound catabolic process	71/1823	428/18903	3.872e-06	0.000125497	9.922e-05	HNRNPD/HNRNPAB/PRKCA/HNRNPM/PDE4B/DHX9/VCP/ENDOG/RNASEH2C/HNRNPA0/PDE4D/FUS/NUDT4/TAF15/TNRC6B/ROCK2/NTHL1/ROCK1/PUM2/DICER1/MEX3D/NUDT3/LRPPRC/NUDT5/IGF2BP2/LSM4/ZCCHC17/ZC3H14/DCTPP1/RC3H1/PUM1/DNPH1/TARDBP/GSPT1/SYNCRIP/LSM5/CTIF/APAF1/PDE8A/EXOSC6/DKC1/TUT4/KCNQ1OT1/MYEF2/ZC3H18/MTREX/UPF3A/TNRC6A/LARP1/DIS3/CELF1/TNRC6C/DFFA/AGO2/RNASET2/AGO1/DUT/TRAF3IP2/AHCY/CNOT6/PDE5A/PAN3/DERA/KHSRP/SEC…	71
GO:0000209	protein polyubiquitination	47/1823	246/18903	3.89684e-06	0.000125648	9.93392e-05	SMURF2/CUL3/TTC3/WWP1/KLHL3/HUWE1/HECTD1/UBE2G2/FBXW11/KLHL42/NEDD4L/UBR5/RC3H1/STUB1/NPEPPS/ZFP91/FBXL17/DDB2/UBE3C/RNF168/UBE2G1/SHPRH/KLHL20/UBE2N/UBE2D4/TNKS/UBE2K/THOP1/DDX3X/UBE2Q2/RNF152/UBE2T/RNF4/DDA1/TRAF3IP2/ANAPC5/ANAPC7/RNF144B/BTRC/TPP2/UBE4B/AKTIP/AREL1/UBE3A/RNF5/PLAA/CBL	47
GO:0051345	positive regulation of hydrolase activity	91/1823	589/18903	3.98045e-06	0.000127682	0.000100948	CCN2/CCL14/ITGA6/HSPE1/DLC1/CALM1/DOCK9/MAP4K4/CALM2/F2R/RSU1/TBC1D4/FYN/VCP/HMGB1/EVI5/ARHGEF10/TNFSF15/ARHGAP24/GNAQ/PKP4/BCAR3/ROCK2/SIPA1L2/HIP1/ROCK1/CCN1/REST/NDUFA13/AGAP1/BCR/ARAP3/ASAP2/SLC1A1/ACER2/RALGPS2/BOK/PREX1/PSMD14/ARHGEF7/DOCK6/RABGAP1L/SIPA1L3/NLRP1/RAPGEF2/TBC1D22A/TBC1D8/HSPD1/PCNA/PPM1F/CARD8/RGS4/GSN/ARHGAP35/CLDN3/RCC2/MAPRE2/GSK3B/USP6NL/APAF1/GNA12/RAPGEF5/SOS2/PSME4/EC…	91
GO:0009887	animal organ morphogenesis	146/1823	1056/18903	4.14593e-06	0.000132203	0.000104521	SOX18/CCN2/CLDN5/EDN1/SMURF2/ENG/HHIP/HTRA1/HYAL2/EXT1/NTN4/RFLNB/ITGA6/SMARCC1/PRICKLE1/NFIB/DLC1/PPP3CA/CUL3/CDH2/TPM1/HES1/BMP6/NRG3/TRIOBP/ADGRG6/KLHL3/HDAC1/TGFBR2/FLNA/DAAM1/COL13A1/FKBP1A/BMP4/ID3/DLG1/BCAR3/COL5A2/HDAC2/STAU2/CCN1/ANKRD11/BCR/DLL4/NSD2/STX2/FBN2/MMP16/CTSZ/NF2/LAMC1/MMP2/SLC1A1/MAPK1/ABLIM1/EFEMP1/FJX1/NDST1/MICAL2/ATRN/ARID2/FAM20C/FBXW11/MIB1/HIPK1/DCHS1/PPP1R13L/INSIG2…	146
GO:0007059	chromosome segregation	65/1823	382/18903	4.16386e-06	0.000132203	0.000104521	SMARCC1/CUL3/SFPQ/KPNB1/CENPX/PHF10/TOP2B/SMARCA4/ARID1B/PUM2/SPDL1/STAG1/SRPK1/ARID2/SMARCC2/PDS5A/TPR/NAA50/SMC2/SMC1A/SMARCA2/PUM1/ACTB/P3H4/RCC2/PBRM1/SMC6/NAA10/SMARCAD1/ACTR2/SMARCB1/HDAC8/PDS5B/BAZ1B/CENPK/FBXW7/SMARCE1/ECT2/NUMA1/TRAPPC12/RAD21/SMARCD1/ATRX/NCAPD3/BCL7A/WAPL/TNKS/ACTL6A/SMC5/DDX3X/PIBF1/USP9X/ESCO1/MMS19/APC/CTCF/ANAPC5/MRE11/ANAPC7/MAPRE1/CCNE2/RAD51C/NIPBL/PMF1/AGO4	65
GO:0030111	regulation of Wnt signaling pathway	59/1823	336/18903	4.19775e-06	0.000132602	0.000104837	SMURF2/TCF7L1/FZD4/PRICKLE1/RUVBL1/DIXDC1/CDH2/VCP/CCNY/USP34/FOXO1/IGFBP4/G3BP1/HDAC1/NRARP/JUP/GNAQ/PPP1CA/SMARCA4/MBD2/SULF2/IGFBP2/GPC5/NLK/MACF1/TBL1XR1/CTNND1/SKI/TBL1X/WWOX/UBR5/NOTCH1/RBPJ/MDFI/TLE2/GSK3B/CTNNBIP1/ILK/FZD6/INVS/DKK1/RBMS3/TNKS/DDX3X/LRRK1/TSC2/CSNK1G2/CBY1/CSNK1G3/APC/ZRANB1/ABL1/BTRC/USP8/EGFR/ZBED3/TMEM88/JADE1/TLE1	59
GO:0007062	sister chromatid cohesion	19/1823	63/18903	4.39617e-06	0.000138169	0.000109238	SFPQ/STAG1/PDS5A/NAA50/SMC1A/NAA10/HDAC8/PDS5B/FBXW7/RAD21/ATRX/WAPL/TNKS/SMC5/ESCO1/CTCF/MRE11/RAD51C/NIPBL	19
GO:0030163	protein catabolic process	141/1823	1014/18903	4.4861e-06	0.000139921	0.000110624	SMURF2/EXT1/SH3RF3/SMARCC1/PRICKLE1/UCHL1/PLK2/SH3D19/CUL3/PSMD1/PSMD2/FYN/VCP/TTC3/USP7/ARRB1/ATF6/LYPLA1/USP34/FBXO9/FOXO1/WWP1/CAPN2/KLHL3/FLNA/USP48/HUWE1/HERC2/SNF8/PCYOX1/DNAJC10/COP1/RNF130/HECTD1/ROCK1/NDUFA13/ODC1/DNAJC3/ATE1/UFD1/FBXO21/CTSZ/VPS13A/UCHL3/TBL1XR1/MMP2/FBXL2/UBE2G2/UGGT2/PSMC3/SDF2L1/EDEM3/PSMD14/FBXW11/KLHL42/MIB1/HGSNAT/TBL1X/CLN8/NEDD4L/ADAM9/RC3H1/STUB1/CTSC/USP13/SVI…	141
GO:0019941	modification-dependent protein catabolic process	103/1823	690/18903	4.49691e-06	0.000139921	0.000110624	SMURF2/SH3RF3/SMARCC1/PRICKLE1/UCHL1/CUL3/PSMD1/PSMD2/VCP/TTC3/USP7/ARRB1/USP34/FBXO9/WWP1/KLHL3/USP48/HUWE1/HERC2/SNF8/PCYOX1/DNAJC10/COP1/RNF130/HECTD1/ATE1/UFD1/FBXO21/UCHL3/TBL1XR1/FBXL2/UBE2G2/PSMC3/EDEM3/PSMD14/FBXW11/KLHL42/MIB1/TBL1X/NEDD4L/RC3H1/STUB1/USP13/SVIP/ANKZF1/CCDC47/PDCL3/FBXL17/GSK3B/VPS36/PTK2/UBB/UBE3C/FAF1/PPP2CB/GNA12/RNF168/FBXW7/PSMD10/BAG5/UBE2G1/UBL4A/ZMPSTE24/ASCC3/DD…	103
GO:0032880	regulation of protein localization	121/1823	842/18903	4.52879e-06	0.000140212	0.000110854	FRMD4A/HYAL2/PPP3CA/F2R/CDH2/FYN/VCP/PARP1/LYPLA1/FOXO1/PRKCH/BMP6/CLTC/EFNA5/FLNA/HUWE1/CCT5/JUP/FKBP1A/PTPN11/BMP4/PTPN14/DLG1/CCT3/KDM1A/LRRC8A/ROCK2/HECTD1/EPB41L2/NUMB/ATP2B4/REST/PCM1/ICE1/NSD2/SLC12A2/TRIM8/GPC5/SPTBN1/IPO5/SPIDR/NF2/MYRIP/RFX3/CCDC88A/SLC1A1/UBE2G2/ENSA/MYH10/STXBP5/ADORA2A/TPR/RABGAP1L/PPFIA1/TMEM98/UQCC2/DAG1/NEDD4L/ADAM9/UBR5/PPM1F/PECAM1/DNM1L/CARD10/GSN/ACTB/SVIP/P3H…	121
GO:0010975	regulation of neuron projection development	73/1823	446/18903	4.65543e-06	0.00014342	0.00011339	ID1/ITGA6/PPP3CA/PLXNA2/DIXDC1/CDH2/IGF1R/FYN/NR2F1/SEMA6B/CREB3L2/HES1/NEGR1/EFNA5/FLNA/DBN1/METRN/MAP1B/TNIK/KDM1A/HDAC2/NOVA2/NLGN1/STAU2/MACF1/SEMA3F/SCARF1/CCDC88A/FKBP4/IL1RAPL1/PTPRF/ROR1/RAPGEF2/CUX1/NEDD4L/PLXND1/TANC2/MAP2K1/PDLIM5/ARHGAP35/P3H1/EFNB2/VLDLR/SHANK3/SKIL/GSK3B/EPHB2/ACTR2/FEZ1/RYK/PTPRD/BAG5/CAMSAP2/DKK1/MAP3K13/EEF2K/SHTN1/ZNF804A/RETREG3/PTPN9/PTPRG/CAMK2G/TWF2/INPP5F/N…	73
GO:0046777	protein autophosphorylation	44/1823	226/18903	4.72386e-06	0.000144811	0.00011449	ENG/PDGFB/CALM1/PEAK1/CALM2/IGF1R/FYN/TNIK/RB1CC1/BMX/RASSF2/TAOK1/NLK/EIF2AK4/MAP3K3/IRAK1/FAM20C/GRK5/EPHB4/NEK10/FER/KDR/TRIM28/TAOK3/AAK1/GSK3B/PTK2/INSR/RAD50/EIF2AK1/TRIM24/MAP3K13/MARK3/TAOK2/EEF2K/CAD/DDX3X/MINK1/FGFR1/EPHA4/MRE11/ABL1/EGFR/CSK	44
GO:0006282	regulation of DNA repair	42/1823	212/18903	4.88478e-06	0.00014802	0.000117027	PRKDC/SMARCC1/DHX9/RUVBL1/PARP1/PHF10/HMGB1/FUS/KDM1A/SMARCA4/ARID1B/NSD2/SPIDR/NPAS2/SPIRE1/ARID2/SMARCC2/PCNA/UBR5/SMARCA2/TIGAR/ACTB/TRIM28/PBRM1/ACTR2/SMARCB1/RNF168/TP53BP1/SMARCE1/SMARCD1/FAM168A/NUDT16L1/UBE2N/BCL7A/CYREN/ACTL6A/EYA3/PPP4R3B/MMS19/TAF2/TRRAP/EGFR	42
GO:0150116	regulation of cell-substrate junction organization	20/1823	69/18903	4.88746e-06	0.00014802	0.000117027	DLC1/PEAK1/MAP4K4/EFNA5/ROCK2/PHLDB2/ROCK1/MACF1/THBS1/PPM1F/KDR/RCC2/MAPRE2/PTK2/EPB41L5/CLASP1/CLASP2/ABL1/WDPCP/ITGB1BP1	20
GO:0060341	regulation of cellular localization	134/1823	955/18903	4.89991e-06	0.00014802	0.000117027	HNRNPAB/FRMD4A/HYAL2/PPP3CA/DHX9/F2R/CDH2/FYN/VCP/PARP1/USP7/LYPLA1/FOXO1/PRKCH/BMP6/CLTC/RBM4/EFNA5/FLNA/HUWE1/CCT5/JUP/FKBP1A/PTPN11/MAP1B/BMP4/PTPN14/DLG1/CCT3/KDM1A/LRRC8A/ROCK2/HECTD1/EPB41L2/NUMB/ATP2B4/REST/PCM1/ICE1/NSD2/SLC12A2/TRIM8/GPC5/SPTBN1/IPO5/SPIDR/NF2/MYRIP/RFX3/CCDC88A/SLC1A1/UBE2G2/MAPK1/ENSA/MYH10/STXBP5/ADORA2A/TPR/RABGAP1L/PPFIA1/TMEM98/UQCC2/DAG1/NEDD4L/ADAM9/UBR5/PPM1F/PE…	134
GO:0071495	cellular response to endogenous stimulus	183/1823	1387/18903	5.01914e-06	0.000150889	0.000119296	APLN/CCN2/CLDN5/EDN1/PRKDC/SMURF2/ENG/HNRNPD/HHIP/HNRNPAB/HTRA1/PDGFB/VEPH1/PLCB1/PTPRE/HYAL2/EXT1/ID1/PDE4B/SMARCC1/SMYD3/CDH5/CRIM1/TBC1D4/IGF1R/FYN/PARP1/PGF/FOXO1/HES1/BMP6/NCL/CAPN2/RBM4/HDAC1/EFNA5/TGFBR2/FLNA/PDE3A/JUP/SPRED1/FKBP1A/PTPN11/MAP1B/BMP4/YES1/KDM1A/BCAR3/COL5A2/PMEPA1/ROCK2/ACACA/HDAC2/ITPR2/SMARCA4/ROCK1/SMAD1/CCN1/ATP2B4/REST/DLL4/SULF2/IGFBP2/FBN2/ARID4A/NLK/IPO5/SPIDR/MMP2…	183
GO:0032392	DNA geometric change	25/1823	99/18903	5.36826e-06	0.000160609	0.00012698	DHX9/HNRNPA2B1/RUVBL1/HMGB1/G3BP1/CHD3/XRCC5/DTD1/SSBP1/MCM3/RECQL/SMARCAD1/RAD50/MCM7/CHD1/ASCC3/CHD7/DDX1/ATRX/DDX3X/CHD6/HMGB3/MCM6/MRE11/XRCC6	25
GO:0031110	regulation of microtubule polymerization or depolymerization	23/1823	87/18903	5.51797e-06	0.000163979	0.000129644	CDH5/STMN1/BMERB1/MAP1B/TBCD/TAOK1/HDGFL3/FKBP4/DCTN1/GBA2/ARHGEF7/GIT1/MAPRE2/GAS2L1/AKAP9/CLASP1/NUMA1/CAMSAP2/CLASP2/CKAP5/APC/ABL1/MAPRE1	23
GO:0001701	in utero embryonic development	66/1823	393/18903	5.53359e-06	0.000163979	0.000129644	SOX18/EDN1/PDGFB/CUL3/MFNG/ENDOG/NASP/HES1/CAPN2/MYH9/TGFBR2/ATP11A/DBN1/PRMT1/HECTD1/BPTF/CCN1/TIE1/ST8SIA6/TBL1XR1/MAPK1/GRB2/BIRC6/BRK1/PHF6/MIB1/CHST11/JAG2/MAP2K1/RTF1/CMIP/TASOR/NOTCH1/KLF2/FURIN/TRIM28/RBPJ/MDFI/SKIL/TP53/PLPP4/PCDH12/HSD17B2/SMARCB1/EPB41L5/GNA12/CCM2/PTPN18/CHD7/VASH1/MED1/DNAAF2/ACTL6A/MAN2A1/FUT8/ITGB1/MSH2/PRDM1/MBD3/NOS3/PSMC4/ANKS6/E2F8/EGFR/CTR9/PKD2	66
GO:0043632	modification-dependent macromolecule catabolic process	104/1823	702/18903	5.67684e-06	0.000166277	0.000131461	SMURF2/SH3RF3/SMARCC1/PRICKLE1/UCHL1/CUL3/PSMD1/PSMD2/VCP/TTC3/USP7/ARRB1/USP34/FBXO9/WWP1/KLHL3/USP48/HUWE1/HERC2/SNF8/PCYOX1/DNAJC10/COP1/RNF130/HECTD1/ATE1/UFD1/FBXO21/UCHL3/TBL1XR1/FBXL2/UBE2G2/PSMC3/EDEM3/PSMD14/FBXW11/KLHL42/MIB1/TBL1X/NEDD4L/RC3H1/STUB1/USP13/SVIP/ANKZF1/CCDC47/PDCL3/FBXL17/GSK3B/VPS36/PTK2/UBB/UBE3C/FAF1/PPP2CB/GNA12/RNF168/FBXW7/PSMD10/BAG5/UBE2G1/UBL4A/TUT4/ZMPSTE24/ASC…	104
GO:0051893	regulation of focal adhesion assembly	19/1823	64/18903	5.69131e-06	0.000166277	0.000131461	DLC1/PEAK1/MAP4K4/EFNA5/ROCK2/PHLDB2/ROCK1/MACF1/THBS1/PPM1F/KDR/RCC2/PTK2/EPB41L5/CLASP1/CLASP2/ABL1/WDPCP/ITGB1BP1	19
GO:0090109	regulation of cell-substrate junction assembly	19/1823	64/18903	5.69131e-06	0.000166277	0.000131461	DLC1/PEAK1/MAP4K4/EFNA5/ROCK2/PHLDB2/ROCK1/MACF1/THBS1/PPM1F/KDR/RCC2/PTK2/EPB41L5/CLASP1/CLASP2/ABL1/WDPCP/ITGB1BP1	19
GO:0010769	regulation of cell morphogenesis involved in differentiation	25/1823	100/18903	6.5094e-06	0.000188409	0.000148959	PRKDC/DOCK1/TRIOBP/EFNA5/FLNA/DBN1/STAU2/IL1RAPL1/ACTN4/PREX1/ARHGEF7/CUX1/RCC2/EPHB2/PTK2/ACTR2/ILK/PTPRD/DOCK5/EEF2K/EPHA4/ABL1/CAPRIN1/ITGB1BP1/DNM2	25
GO:0019080	viral gene expression	25/1823	100/18903	6.5094e-06	0.000188409	0.000148959	EIF3A/GALNT1/DHX9/MGAT5/HDAC1/ST6GALNAC3/EIF3B/PRMT1/SMARCA4/REST/RRP1B/TRIM8/MGAT4A/EIF2AK4/PSMC3/DENR/FURIN/TARDBP/GSK3B/SMARCB1/CHD1/MAN2A1/ATG5/FUT8/UBP1	25
GO:0006446	regulation of translational initiation	22/1823	82/18903	6.76312e-06	0.000194847	0.000154049	EIF5/EIF4G3/RBM4/EIF3B/PPP1CA/EIF4B/DNAJC3/EIF2AK4/CDC123/TPR/EIF4G2/EIF5B/CTIF/EIF2AK1/DDX1/RPS6KB1/LARP1/DDX3X/AGO2/MTIF2/NCK2/MIF4GD	22
GO:0051098	regulation of binding	63/1823	372/18903	6.80761e-06	0.000195225	0.000154348	CLDN5/PDGFB/NES/ID1/PPP3CA/DHX9/CALM1/CALM2/MFNG/PARP1/STMN1/NME1/HES1/HMGB1/FKBP1A/PLCL1/BMP4/KDM1A/HDAC2/PPP1CA/ROCK1/MBD2/CTSZ/CTBP2/ARHGEF7/PTPRF/SKI/RAPGEF2/NSD1/PLXND1/STUB1/CCPG1/ACTB/DZIP1/TRIM28/MDFI/GSK3B/CTNNBIP1/EPB41L5/PPP2CB/FBXW7/RALB/ARHGAP28/ZMPSTE24/DKK1/HIP1R/MARK3/WAPL/TNKS/ADD1/USP9X/NIBAN2/ATP2A2/EPB41/MAPK8/EPHA4/PLCL2/IDE/ABL1/MAPRE1/ITGB1BP1/TDG/AKTIP	63
GO:0031329	regulation of cellular catabolic process	115/1823	798/18903	6.8589e-06	0.000195793	0.000154797	HNRNPD/HNRNPAB/PRKCA/HNRNPM/SH3RF3/SMARCC1/PRICKLE1/UCHL1/PLK2/DHX9/SH3D19/VCP/CCNY/USP7/ENDOG/ATF6/HNRNPA0/FOXO1/HMGB1/FUS/CTTN/TAF15/COP1/TNRC6B/ZBTB20/ROCK2/PPP1CA/RASIP1/HECTD1/ROCK1/RB1CC1/PUM2/ATP6V1A/HERC1/ATP2B4/TRIM8/MEX3D/FBXL2/ACER2/BOK/LRPPRC/IGF2BP2/EIF4G2/ZCCHC17/ZC3H14/ADAM9/RC3H1/STUB1/DNM1L/PUM1/TIGAR/KDR/USP13/SVIP/FURIN/TARDBP/PDCL3/TP53/GSK3B/PTK2/SYNCRIP/INSR/HTT/APAF1/GNA12/…	115
GO:0048598	embryonic morphogenesis	93/1823	614/18903	7.17856e-06	0.000203982	0.000161272	SOX18/APLN/EDN1/ENG/EXT1/PRICKLE1/DLC1/CUL3/HES1/TRIOBP/HDAC1/TGFBR2/LUZP1/COL12A1/BMP4/DLG1/COL5A2/ROCK2/HDAC2/PHLDB2/HECTD1/ROCK1/SMAD1/CCN1/BCR/DLL4/PRKACB/FBN2/MMP16/NF2/MMP2/MAPK1/GRB2/EFEMP1/NDST1/MICAL2/AFF3/MIB1/HIPK1/INSIG2/SKI/VASP/DAG1/CHST11/JAG2/MAP2K1/RTF1/ARHGAP35/TASOR/NOTCH1/DEAF1/TRIM28/MDFI/TP53/EPHB2/SOD1/GJA1/EPB41L5/COL5A1/APAF1/GNA12/CLASP1/FZD6/LMBR1/ITGB4/CHD7/ALDH1A3/DKK…	93
GO:0042326	negative regulation of phosphorylation	64/1823	381/18903	7.57367e-06	0.000214232	0.000169375	PRKDC/ENG/HYAL2/UCHL1/SMYD3/CALM1/PRKAR2A/CALM2/PDE4D/IPO7/SPRED1/PRKAR2B/BMP4/GNAQ/DNAJC10/PMEPA1/RASIP1/PTPRB/ROCK1/RASSF2/DNAJC3/IPO5/NF2/NCOR1/ADORA2A/CHORDC1/SH2B3/PPM1F/TIGAR/GIT1/CAMK2N1/TARDBP/DUSP6/LRP6/EPHB2/DBNDD1/PRKAG2/SH3BP5/DKK1/RABGEF1/PRNP/PKIA/ZFYVE28/PKN1/PIBF1/LRRK1/PPP2R5A/TSC2/NCK2/DUSP7/ANKLE2/INPP5F/APC/COX11/ADARB1/MLLT1/ABL1/ITGB1BP1/ZBED3/SMAD6/LRP5/CSK/CDKN1C/CBL	64
GO:0042752	regulation of circadian rhythm	28/1823	120/18903	7.83054e-06	0.000220495	0.000174327	PRKDC/HNRNPD/SFPQ/PARP1/USP7/NR2F6/RBM4/GNAQ/ROCK2/PPP1CA/NLGN1/ADORA2A/FBXW11/TARDBP/TP53/FBXL17/GSK3B/PPP1CC/FBXW7/DDB1/OPN3/MAPK9/USP9X/ZFHX3/MAPK8/GNA11/BTRC/UBE3A	28
GO:2000036	regulation of stem cell population maintenance	20/1823	71/18903	7.89029e-06	0.000221177	0.000174866	SMARCC1/PHF10/HDAC1/HDAC2/SMARCA4/REST/ARID4A/ZC3H13/WDR43/SMARCA2/ACTB/RBBP7/SMARCB1/RBBP4/SMARCE1/SMARCD1/BCL7A/ACTL6A/KDM2B/OGT	20
GO:0051336	regulation of hydrolase activity	141/1823	1025/18903	7.9488e-06	0.000221818	0.000175373	CCN2/CCL14/ITGA6/HSPE1/DLC1/CALM1/DOCK9/MAP4K4/MGAT5/CALM2/PLXNA2/F2R/RSU1/CRIM1/TBC1D4/FYN/VCP/PEBP1/RASAL2/STMN1/HMGB1/EVI5/HDAC1/EFNA5/PDE3A/ARHGEF10/TNFSF15/FKBP1A/ARHGAP24/GNAQ/PKP4/BCAR3/ROCK2/SIPA1L2/HIP1/RASIP1/ROCK1/CCN1/REST/FGD5/NDUFA13/AGAP1/RRP1B/BCR/ARAP3/FGD4/ABCE1/ASAP2/NUAK1/SLC1A1/ADORA2A/PTX3/ACER2/RALGPS2/BOK/BIRC6/PREX1/URI1/PSMD14/ARHGEF7/KDM5A/DOCK6/RABGAP1L/SIPA1L3/NLRP1/R…	141
GO:0007266	Rho protein signal transduction	31/1823	140/18903	8.2636e-06	0.000229573	0.000181504	CDH13/DLC1/CUL3/HACD3/F2R/ARRB1/STMN1/CDC42EP3/ARHGEF28/ARHGEF10/ARHGDIB/AKAP13/ROCK2/RASIP1/ROCK1/BCR/ARAP3/STARD13/ARHGAP35/GPR4/GNA12/KCTD10/F2RL1/RIPOR1/KANK2/RHOB/SHTN1/ITGB1/ABL1/ARHGEF12/CCDC125	31
GO:0007051	spindle organization	39/1823	195/18903	8.31464e-06	0.000229965	0.000181814	PLK2/VCP/EML1/KPNB1/STMN1/CLTC/MYH9/FLNA/ARHGEF10/DLG1/CHD3/STAG1/DCTN1/NCOR1/TPR/SMC1A/TUBGCP2/TASOR/MAPRE2/BCCIP/SAC3D1/CLASP1/NUMA1/INTS13/ATRX/SENP6/TNKS/CCDC69/PIBF1/CLASP2/RNF4/CKAP5/CEP192/GNAI1/PCNT/MAPRE1/HAUS6/GOLGA8A/FSD1	39
GO:0045663	positive regulation of myoblast differentiation	15/1823	44/18903	8.41559e-06	0.000231727	0.000183207	PLCB1/SMARCC1/PHF10/LRRC8A/SMARCA4/ARID1B/ARID2/SMARCC2/SMARCA2/ACTB/PBRM1/SMARCB1/SMARCE1/SMARCD1/ACTL6A	15
GO:0051129	negative regulation of cellular component organization	105/1823	717/18903	8.56561e-06	0.000234819	0.000185651	SVIL/ID1/DLC1/PPP3CA/CDH5/SSH2/TBC1D4/FYN/PARP1/NR2F1/SEMA6B/STMN1/HES1/HMGB1/BMP6/TRIOBP/BMERB1/FLNA/HUWE1/MAP1B/BMP4/ARHGAP24/PMEPA1/ROCK2/HDAC2/NLGN1/PHLDB2/ROCK1/SPDL1/TBCD/ADD3/XRCC5/TAOK1/SPTBN1/HDGFL3/SEMA3F/FKBP4/TRIM37/RPS6KA2/BOK/TPR/ARHGEF7/PPFIA1/RAPGEF2/THBS1/TCHP/CARD8/TIGAR/GSN/SVIP/NOTCH1/EFNB2/RCC2/JAM3/SWAP70/SHANK3/TJP1/TP53/NAA10/GSK3B/EPHB2/CTNNBIP1/SACS/BAZ1B/FEZ1/RYK/RAD50/…	105
GO:0040011	locomotion	188/1823	1445/18903	8.90129e-06	0.000242009	0.000191336	CLDN5/EDN1/ARHGAP18/MCAM/SMURF2/ENG/PDGFB/PRKCA/ROBO4/PLCB1/DOCK4/CCL14/HYAL2/EXT1/CDH13/PDE4B/ITGA6/FZD4/NFIB/DLC1/PPP3CA/PLK2/CDH5/MAP4K4/MGAT5/PLXNA2/F2R/IGF1R/FYN/PGF/TPM1/SEMA6B/HMGB1/DOCK1/NRG3/DPYSL2/BMERB1/HDAC1/EFNA5/TGFBR2/FLNA/ANXA3/JUP/LDB2/SPRED1/ARHGDIB/ZNF609/CHST2/BMP4/DACH1/MACO1/ROCK2/HDAC2/NOVA2/PHLDB2/ROCK1/NUMB/CCN1/ATP2B4/TIE1/BCR/ZMYND8/DLL4/SLC12A2/ARID4A/MACF1/ANO6/NF2/SE…	188
GO:0098813	nuclear chromosome segregation	56/1823	321/18903	8.90567e-06	0.000242009	0.000191336	SMARCC1/CUL3/SFPQ/KPNB1/CENPX/PHF10/TOP2B/SMARCA4/ARID1B/SPDL1/STAG1/ARID2/SMARCC2/PDS5A/TPR/NAA50/SMC2/SMC1A/SMARCA2/ACTB/P3H4/RCC2/PBRM1/NAA10/ACTR2/SMARCB1/HDAC8/PDS5B/BAZ1B/CENPK/FBXW7/SMARCE1/ECT2/NUMA1/TRAPPC12/RAD21/SMARCD1/ATRX/NCAPD3/BCL7A/WAPL/TNKS/ACTL6A/SMC5/PIBF1/ESCO1/APC/CTCF/ANAPC5/MRE11/ANAPC7/MAPRE1/CCNE2/RAD51C/NIPBL/AGO4	56
GO:0032231	regulation of actin filament bundle assembly	26/1823	108/18903	8.97705e-06	0.000242888	0.000192031	CCN2/ID1/DLC1/TPM1/STMN1/FLNA/ARHGEF10/ROCK2/PHLDB2/ROCK1/MTSS1/NF2/CCDC88A/RGCC/PPFIA1/PPM1F/SWAP70/SHANK3/TJP1/CLASP1/ARHGAP28/CLASP2/EVL/ABL1/ITGB1BP1/PTGER4	26
GO:0031401	positive regulation of protein modification process	140/1823	1019/18903	9.1402e-06	0.000245437	0.000194046	CCN2/EDN1/ENG/PDGFB/NOX4/FZD4/PRICKLE1/DLC1/SMYD3/CDH5/CALM1/CUL3/CALM2/FYN/VCP/CCNY/PGF/ARRB1/CENPX/HES1/CDK2AP1/BMP6/NRG3/EFNA5/TGFBR2/HUWE1/TNFSF15/FKBP1A/PTPN11/BMP4/PHF20/AKAP13/TNIK/DLG1/YES1/KDM1A/BCAR3/ROCK2/HDAC2/RB1CC1/CCN1/ATP2B4/RASSF2/XRCC5/MAPKAP1/TAOK1/SH2D3C/EIF2AK4/CCDC88A/SLC1A1/MAPK1/OSBPL8/IRAK1/RGCC/RAPGEF2/THBS1/DAG1/NEK10/ADAM9/PECAM1/STUB1/MAP2K1/RTF1/CARD10/DIP2A/KDR/MAP4…	140
GO:0007623	circadian rhythm	41/1823	210/18903	9.15015e-06	0.000245437	0.000194046	PRKDC/HNRNPD/ID1/SFPQ/PARP1/USP7/CAVIN3/NR2F6/RBM4/HDAC1/HUWE1/GNAQ/ID3/ROCK2/HDAC2/PPP1CA/NLGN1/NPAS2/NCOR1/ADORA2A/FBXW11/KDM5A/AHR/TARDBP/TP53/FBXL17/GSK3B/PPP1CC/FBXW7/TYMS/DDB1/OPN3/MAPK9/USP9X/ZFHX3/MAPK8/AHCY/GNA11/BTRC/UBE3A/OGT	41
GO:0045995	regulation of embryonic development	23/1823	90/18903	1.0187e-05	0.000272076	0.000215108	PLCB1/RUVBL1/HES1/PHLDB2/DAG1/JAG1/NOTCH1/INSR/CLASP1/SEPTIN7/POGLUT1/ACTL6A/CLASP2/NIBAN2/EHMT1/NR2C2/DR1/WDPCP/ZBED3/TDG/PHLDB1/LAMA4/NIPBL	23
GO:0006289	nucleotide-excision repair	22/1823	84/18903	1.03208e-05	0.000274471	0.000217001	SMARCC1/USP7/PHF10/NTHL1/SMARCA4/ARID1B/ARID2/SMARCC2/SMARCA2/ACTB/PBRM1/TP53/DDB2/SMARCB1/ERCC1/SMARCE1/DDB1/SMARCD1/BCL7A/ACTL6A/MMS19/SLC30A9	22
GO:0010498	proteasomal protein catabolic process	81/1823	521/18903	1.05694e-05	0.000279888	0.000221284	SMURF2/SH3RF3/SMARCC1/PRICKLE1/UCHL1/CUL3/PSMD1/PSMD2/VCP/USP7/ARRB1/ATF6/FBXO9/WWP1/HUWE1/HERC2/DNAJC10/COP1/HECTD1/ATE1/UFD1/TBL1XR1/FBXL2/UBE2G2/UGGT2/PSMC3/SDF2L1/EDEM3/PSMD14/FBXW11/KLHL42/TBL1X/NEDD4L/STUB1/USP13/SVIP/ANKZF1/CCDC47/UGGT1/FBXL17/GSK3B/UBB/GABARAPL2/FAF1/PPP2CB/GNA12/FBXW7/PSMD10/BAG5/UBE2G1/PSME4/ASCC3/DDB1/KCTD10/KLHL20/SEL1L/APPBP2/MAPK9/FBXL20/KLHDC10/UBE2K/FBXO33/USP9X/R…	81
GO:0035633	maintenance of blood-brain barrier	13/1823	35/18903	1.15395e-05	0.00030362	0.000240047	CLDN5/CDH5/SLC12A2/LAMC1/SLC1A1/PECAM1/ACTB/CLDN3/JAM3/TJP1/GJA1/TJP2/ITGB1	13
GO:0051347	positive regulation of transferase activity	89/1823	588/18903	1.15632e-05	0.00030362	0.000240047	EDN1/HNRNPD/PDGFB/NOX4/FZD4/CALM1/HNRNPA2B1/CALM2/IGF1R/CCNY/PABPN1/NRG3/EFNA5/TGFBR2/TNFSF15/AKAP13/DLG1/DBI/CCN1/ATP2B4/TIE1/RASSF2/XRCC5/TAOK1/CCDC88A/SLC1A1/MAPK1/OSBPL8/IRAK1/RGCC/ROR1/RAPGEF2/THBS1/EPHB4/DAG1/PCNA/NEK10/ADAM9/STUB1/MAP2K1/CARD10/TIGAR/KDR/MAP4K2/NRG1/VLDLR/TAOK3/ZFP91/EPHB2/PTK2/RANBP2/INSR/PRKAG2/RYK/FBXW7/RAD50/PSMD10/MAP3K4/RALB/DKC1/ECT2/PIH1D1/DKK1/MAP3K13/PRNP/UBE2N/T…	89
GO:0006511	ubiquitin-dependent protein catabolic process	100/1823	680/18903	1.1734e-05	0.00030681	0.000242569	SMURF2/SH3RF3/SMARCC1/PRICKLE1/UCHL1/CUL3/PSMD1/PSMD2/VCP/TTC3/USP7/ARRB1/USP34/FBXO9/WWP1/KLHL3/USP48/HUWE1/HERC2/SNF8/DNAJC10/COP1/RNF130/HECTD1/ATE1/UFD1/FBXO21/UCHL3/TBL1XR1/FBXL2/UBE2G2/PSMC3/EDEM3/PSMD14/FBXW11/KLHL42/MIB1/TBL1X/NEDD4L/RC3H1/STUB1/USP13/SVIP/ANKZF1/CCDC47/PDCL3/FBXL17/GSK3B/VPS36/PTK2/UBE3C/FAF1/PPP2CB/GNA12/RNF168/FBXW7/PSMD10/BAG5/UBE2G1/UBL4A/ASCC3/DDB1/KCTD10/USP24/KLHL…	100
GO:0031111	negative regulation of microtubule polymerization or depolymerization	14/1823	40/18903	1.18637e-05	0.000308342	0.00024378	CDH5/STMN1/BMERB1/MAP1B/TBCD/TAOK1/HDGFL3/FKBP4/ARHGEF7/CLASP1/CAMSAP2/CLASP2/APC/MAPRE1	14
GO:0043954	cellular component maintenance	19/1823	67/18903	1.18917e-05	0.000308342	0.00024378	F2R/IGF1R/FYN/CTTN/DLG1/NLGN1/MTSS1/DCTN1/CTBP2/ERC2/CLDN3/TJP1/TANC1/INSR/F2RL1/PRNP/ZNF804A/LNPK/SDF4	19
GO:0044270	cellular nitrogen compound catabolic process	75/1823	474/18903	1.19475e-05	0.000308504	0.000243908	HNRNPD/HNRNPAB/PRKCA/HNRNPM/PDE4B/DHX9/VCP/ENDOG/RNASEH2C/HNRNPA0/PDE4D/FUS/NUDT4/TAF15/TNRC6B/ROCK2/NTHL1/ROCK1/PUM2/DICER1/MEX3D/NUDT3/LRPPRC/NUDT5/IGF2BP2/LSM4/ZCCHC17/ZC3H14/DCTPP1/RC3H1/PUM1/DNPH1/TARDBP/GSPT1/SYNCRIP/LSM5/UROD/CTIF/APAF1/PDE8A/EXOSC6/MPST/DKC1/TUT4/KCNQ1OT1/MYEF2/ZC3H18/MTREX/UPF3A/TNRC6A/LARP1/DIS3/CELF1/TNRC6C/DFFA/HMOX2/AGO2/RNASET2/AGO1/DUT/TRAF3IP2/AHCY/TST/CNOT6/PDE5A…	75
GO:0043161	proteasome-mediated ubiquitin-dependent protein catabolic process	72/1823	450/18903	1.20705e-05	0.000310392	0.000245401	SMURF2/SH3RF3/SMARCC1/PRICKLE1/UCHL1/CUL3/PSMD1/PSMD2/VCP/USP7/ARRB1/FBXO9/WWP1/HUWE1/HERC2/DNAJC10/COP1/HECTD1/UFD1/TBL1XR1/FBXL2/UBE2G2/PSMC3/EDEM3/PSMD14/FBXW11/KLHL42/TBL1X/NEDD4L/STUB1/SVIP/ANKZF1/CCDC47/FBXL17/GSK3B/FAF1/PPP2CB/GNA12/FBXW7/PSMD10/BAG5/UBE2G1/ASCC3/DDB1/KCTD10/KLHL20/SEL1L/APPBP2/MAPK9/FBXL20/KLHDC10/UBE2K/FBXO33/USP9X/RNF4/KLHDC3/DDA1/APC/ANAPC5/NEMF/ANAPC7/RNF144B/PSMC4/BT…	72
GO:0050657	nucleic acid transport	34/1823	163/18903	1.21828e-05	0.000310713	0.000245654	SRSF3/DHX9/HNRNPA2B1/KPNB1/PABPN1/RANBP17/TGFBR2/G3BP2/ALYREF/LRPPRC/TPR/IGF2BP2/RFTN1/THOC3/NCBP3/THOC6/SRSF1/RANBP2/XPOT/NUP50/NUP58/AHCTF1/UPF3A/TNKS/NUP85/BICD2/POM121/IWS1/CKAP5/TST/KHSRP/NUTF2/NUP42/NUP188	34
GO:0050658	RNA transport	34/1823	163/18903	1.21828e-05	0.000310713	0.000245654	SRSF3/DHX9/HNRNPA2B1/KPNB1/PABPN1/RANBP17/TGFBR2/G3BP2/ALYREF/LRPPRC/TPR/IGF2BP2/RFTN1/THOC3/NCBP3/THOC6/SRSF1/RANBP2/XPOT/NUP50/NUP58/AHCTF1/UPF3A/TNKS/NUP85/BICD2/POM121/IWS1/CKAP5/TST/KHSRP/NUTF2/NUP42/NUP188	34
GO:0051099	positive regulation of binding	36/1823	177/18903	1.23678e-05	0.000314142	0.000248366	CLDN5/DHX9/CALM1/CALM2/MFNG/PARP1/STMN1/NME1/HES1/HMGB1/FKBP1A/PLCL1/BMP4/KDM1A/MBD2/CTBP2/SKI/RAPGEF2/PLXND1/TRIM28/GSK3B/EPB41L5/PPP2CB/RALB/HIP1R/MARK3/ADD1/USP9X/NIBAN2/EPB41/EPHA4/PLCL2/IDE/ABL1/MAPRE1/AKTIP	36
GO:0031647	regulation of protein stability	56/1823	325/18903	1.29498e-05	0.000326018	0.000257755	PRKDC/ATP1B3/CUL3/RUVBL1/USP7/FLNA/CCT5/MOSMO/GNAQ/CCT3/GET1/HIP1/RASSF2/NLK/NF2/MAPK1/NCLN/URI1/FBXW11/CTNND1/TBL1X/HSPD1/NEDD4L/STUB1/GSN/USP13/P3H1/CCT6A/TARDBP/FLOT2/PDCL3/AAK1/TP53/NAA16/HTT/HDAC8/FBXW7/BAG5/UBL4A/TRIM24/PIH1D1/PRNP/SEL1L/HIP1R/DNAAF2/USP9X/EPHA4/CCT2/BTRC/USP8/ZBED3/CDK7/TMEM88/RNF5/PEX6/MFSD1	56
GO:0072393	microtubule anchoring at microtubule organizing center	8/1823	14/18903	1.29925e-05	0.000326018	0.000257755	HOOK3/PCM1/DCTN1/GSK3B/BICD2/KIF3A/NIN/NINL	8
GO:0090239	regulation of histone H4 acetylation	8/1823	14/18903	1.29925e-05	0.000326018	0.000257755	ARRB1/SMARCB1/ZMPSTE24/PIH1D1/CTBP1/AUTS2/ATG5/IWS1	8
GO:0031109	microtubule polymerization or depolymerization	28/1823	124/18903	1.51111e-05	0.000377655	0.00029858	CDH5/STMN1/BMERB1/MAP1B/TBCD/TAOK1/HDGFL3/FKBP4/DCTN1/GBA2/ARHGEF7/TUBGCP2/GIT1/MAPRE2/GAS2L1/MAP7D3/AKAP9/CLASP1/NUMA1/CAMSAP2/RANBP9/CLASP2/CKAP5/NIN/APC/CEP192/ABL1/MAPRE1	28
GO:0008154	actin polymerization or depolymerization	39/1823	200/18903	1.54128e-05	0.000383655	0.000303324	ARHGAP18/SVIL/SSH2/CDC42EP3/TRIOBP/DBN1/CTTN/DLG1/ADD3/SPTBN1/GRB2/SPIRE1/MICAL2/GBA2/PREX1/BRK1/DIAPH1/VASP/FER/WDR1/GSN/ARHGAP35/WASF3/DSTN/SWAP70/ARHGAP28/RASA1/F2RL1/HIP1R/COTL1/ARPC1B/ADD1/NCK2/NCKAP1/TWF2/FCHSD2/EVL/ABL1/ARPC5L	39
GO:0010631	epithelial cell migration	61/1823	366/18903	1.57095e-05	0.000389484	0.000307932	SOX18/EDN1/PDGFB/PRKCA/CLEC14A/ID1/CDH13/PLK2/CDH5/MAP4K4/HMGB1/DOCK1/MYH9/TGFBR2/ANXA3/JUP/SPRED1/PTPN11/BMP4/ROCK2/ROCK1/ATP2B4/DLL4/MACF1/STARD13/MAP3K3/MMRN2/RGCC/THBS1/EPHB4/SRPX2/PLXND1/ADAM9/PPM1F/CARD10/KDR/NOTCH1/EFNB2/MAPRE2/PTK2/EPB41L5/FBXW7/CLASP1/DOCK5/AKT3/VASH1/PTPRM/KANK2/PDCD6/RHOB/PKN1/CLASP2/PTPRG/ITGB1/FGFR1/NOS3/EVL/ABL1/WDPCP/ITGB1BP1/PIK3CG	61
GO:0030705	cytoskeleton-dependent intracellular transport	40/1823	208/18903	1.69575e-05	0.000418757	0.000331076	UCHL1/SFPQ/AP3M1/MYO1D/HOOK3/MAP1B/DST/STAU2/FNBP1L/PCM1/TUBA1A/MYO1B/CCDC88A/MYO5A/KIF1C/LRPPRC/ACTN4/FBXW11/RAB6A/TANC2/TRAK1/FLOT2/SOD1/UBB/SPG7/HTT/FEZ1/IFT81/KIF13A/BICD2/KIF3A/IFT74/RPGR/KIF5B/BORCS7/IFT27/WDPCP/TRAK2/WDR35/OPA1	40
GO:0032535	regulation of cellular component size	61/1823	367/18903	1.71071e-05	0.000420779	0.000332675	EDN1/ARHGAP18/SVIL/SSH2/SEMA6B/CDC42EP3/TRIOBP/DPYSL2/HP1BP3/EFNA5/DBN1/CTTN/MAP1B/DLG1/KDM1A/LRRC8A/PPP1CA/RB1CC1/CLCN3/ADD3/SLC12A2/SPTBN1/MACF1/ANO6/SEMA3F/GRB2/GBA2/BRK1/RAB3B/VASP/CLN8/FER/WDR1/GSN/ARHGAP35/DSTN/SWAP70/SHANK3/GSK3B/RYK/ARHGAP28/RASA1/MAP3K13/AKT3/F2RL1/HIP1R/COTL1/ARPC1B/ADD1/SHTN1/NCK2/NCKAP1/TWF2/BORCS7/FCHSD2/EVL/ABL1/ARPC5L/SLC12A9/DNM2/MEGF8	61
GO:0110011	regulation of basement membrane organization	7/1823	11/18903	1.78455e-05	0.000436052	0.00034475	PHLDB2/LAMC1/DAG1/CLASP1/CLASP2/LAMB1/PHLDB1	7
GO:0006457	protein folding	42/1823	223/18903	1.78838e-05	0.000436052	0.00034475	HSPE1/DNAJC7/ATF6/TXNDC5/STIP1/CCT5/FKBP1A/DNAJC10/CCT3/HSPH1/TBCD/DNAJC3/FKBP4/NKTR/SDF2L1/DNAJB4/CHORDC1/HSPD1/P3H1/CCT6A/CCDC47/PDCL3/ANP32E/UGGT1/RANBP2/HSPA4/SACS/PDIA4/CWC27/BAG5/CLPX/NUDCD2/AHSA1/DFFA/TRAP1/CCT2/PPIH/DNAJC2/KHSRP/DNAJB11/DNAJC5/PPIC	42
GO:0045445	myoblast differentiation	26/1823	112/18903	1.79577e-05	0.000436052	0.00034475	PLCB1/SMARCC1/PRICKLE1/PHF10/BMP4/ID3/LRRC8A/SMARCA4/ARID1B/REST/ARID2/SMARCC2/JAG1/SMARCA2/ACTB/NOTCH1/NRG1/RBPJ/FLOT2/PBRM1/SMARCB1/SMARCE1/SMARCD1/ACTL6A/ITGB1/MAPK12	26
GO:0000910	cytokinesis	37/1823	187/18903	1.80083e-05	0.000436052	0.00034475	SVIL/EXOC6/PLK2/CALM1/CUL3/CALM2/IGF1R/SEPTIN2/STMN1/MYH9/PKP4/ROCK2/ROCK1/TTC19/SPTBN1/MYH10/SPIRE1/BIRC6/CDC14A/CENPV/GIT1/EXOC6B/ACTR2/SEPTIN7/ECT2/AHCTF1/SEPTIN9/KIF13A/RASA1/RHOB/APC/USP8/EXOC2/E2F8/PIK3C3/FSD1/EXOC4	37
GO:0008064	regulation of actin polymerization or depolymerization	33/1823	159/18903	1.81249e-05	0.000436904	0.000345423	ARHGAP18/SVIL/SSH2/CDC42EP3/TRIOBP/DBN1/CTTN/DLG1/ADD3/SPTBN1/GRB2/GBA2/BRK1/VASP/FER/WDR1/GSN/ARHGAP35/DSTN/SWAP70/ARHGAP28/RASA1/F2RL1/HIP1R/COTL1/ARPC1B/ADD1/NCK2/NCKAP1/TWF2/FCHSD2/EVL/ARPC5L	33
GO:0045814	negative regulation of gene expression, epigenetic	23/1823	93/18903	1.81839e-05	0.000436904	0.000345423	SAMD1/HMGB1/HDAC1/KDM1A/MBD2/SCMH1/FAM172A/TPR/CENPV/TASOR/TRIM28/MPHOSPH8/KCNQ1OT1/CTBP1/L3MBTL3/DNMT1/PPHLN1/HELLS/LMNB1/CTCF/LMNB2/MBD3/CTR9	23
GO:0051236	establishment of RNA localization	34/1823	166/18903	1.82724e-05	0.000437344	0.000345771	SRSF3/DHX9/HNRNPA2B1/KPNB1/PABPN1/RANBP17/TGFBR2/G3BP2/ALYREF/LRPPRC/TPR/IGF2BP2/RFTN1/THOC3/NCBP3/THOC6/SRSF1/RANBP2/XPOT/NUP50/NUP58/AHCTF1/UPF3A/TNKS/NUP85/BICD2/POM121/IWS1/CKAP5/TST/KHSRP/NUTF2/NUP42/NUP188	34
GO:0051983	regulation of chromosome segregation	29/1823	132/18903	1.86908e-05	0.000445643	0.000352333	SMARCC1/CUL3/PHF10/SMARCA4/ARID1B/PUM2/SPDL1/ARID2/SMARCC2/TPR/SMC2/SMARCA2/PUM1/ACTB/RCC2/PBRM1/SMC6/SMARCB1/SMARCE1/NUMA1/RAD21/SMARCD1/BCL7A/WAPL/ACTL6A/SMC5/APC/ANAPC5/ANAPC7	29
GO:0099175	regulation of postsynapse organization	22/1823	87/18903	1.88668e-05	0.000448124	0.000354293	CDH2/FYN/DBN1/NLGN1/STAU2/SEMA3F/IL1RAPL1/TANC2/PDLIM5/SHANK3/LRFN4/EPHB2/TANC1/ACTR2/PTPRD/PRNP/EEF2K/ZNF804A/ABHD17C/EPHA4/CAPRIN1/UBE3A	22
GO:0045661	regulation of myoblast differentiation	20/1823	75/18903	1.92999e-05	0.000456666	0.000361047	PLCB1/SMARCC1/PRICKLE1/PHF10/BMP4/ID3/LRRC8A/SMARCA4/ARID1B/ARID2/SMARCC2/SMARCA2/ACTB/NOTCH1/FLOT2/PBRM1/SMARCB1/SMARCE1/SMARCD1/ACTL6A	20
GO:0000122	negative regulation of transcription by RNA polymerase II	131/1823	956/18903	2.02377e-05	0.000475614	0.000376028	SOX18/EDN1/SMURF2/ID1/SAMD1/HNRNPA2B1/CUL3/SFPQ/PARP1/NR2F1/FOXO1/HES1/HMGB1/MXD4/BMP6/CBX6/NR2F6/HDAC1/NRARP/LDB2/PHF14/BMP4/ID3/DLG1/DACH1/KDM1A/ZBTB20/HDAC2/BPTF/SMARCA4/MBD2/REST/DICER1/CBX5/CHD3/DLL4/NSD2/ARID4A/TBL1XR1/LYAR/TXNIP/NCOR1/TRIM37/SMAD5/CTBP2/URI1/PHF6/TPR/ZBTB1/KDM5A/MLIP/ATXN1/PPP1R13L/SKI/ELK3/APBB2/TBL1X/NSD1/NCOR2/NOTCH4/CBX1/AEBP2/CUX1/PCNA/RTF1/SMARCA2/TCF3/GATAD2B/NOTCH1…	131
GO:0090132	epithelium migration	61/1823	369/18903	2.02535e-05	0.000475614	0.000376028	SOX18/EDN1/PDGFB/PRKCA/CLEC14A/ID1/CDH13/PLK2/CDH5/MAP4K4/HMGB1/DOCK1/MYH9/TGFBR2/ANXA3/JUP/SPRED1/PTPN11/BMP4/ROCK2/ROCK1/ATP2B4/DLL4/MACF1/STARD13/MAP3K3/MMRN2/RGCC/THBS1/EPHB4/SRPX2/PLXND1/ADAM9/PPM1F/CARD10/KDR/NOTCH1/EFNB2/MAPRE2/PTK2/EPB41L5/FBXW7/CLASP1/DOCK5/AKT3/VASH1/PTPRM/KANK2/PDCD6/RHOB/PKN1/CLASP2/PTPRG/ITGB1/FGFR1/NOS3/EVL/ABL1/WDPCP/ITGB1BP1/PIK3CG	61
GO:0043244	regulation of protein-containing complex disassembly	28/1823	126/18903	2.06988e-05	0.000484244	0.00038285	SVIL/NES/IGF1R/TRIOBP/BMERB1/MAP1B/ADD3/TAOK1/SPTBN1/HDGFL3/WDR1/GSN/DSTN/SWAP70/GSPT1/INSR/CLASP1/ZMPSTE24/CAMSAP2/TECPR1/F2RL1/PHF23/ADD1/ATG5/CLASP2/TWF2/APC/CLEC16A	28
GO:0120031	plasma membrane bounded cell projection assembly	85/1823	564/18903	2.12724e-05	0.000495798	0.000391986	CFAP54/CDH13/SEPTIN2/CDC42EP3/FLNA/CTTN/ARHGAP24/TNIK/FSCN1/NLGN1/STAU2/DNAH8/ROCK1/FNBP1L/PCM1/FGD5/MTSS1/FGD4/CFAP298/ANO6/RFX3/CCDC88A/DCTN1/ABLIM1/BRK1/ARHGEF7/CDC14A/RAPGEF2/TCHP/FER/GSN/ARHGAP35/NOTCH1/DZIP1/WASF3/ABLIM3/RCC2/DEF8/GSK3B/EPHB2/BBS9/VDAC3/ACTR2/HTT/ABCC4/SEPTIN7/IFT81/ITGB4/SEPTIN9/RAPGEF6/DNAAF5/F2RL1/PODXL/CEP350/NUP85/ATP6V0D1/DNAAF2/PPP1R16B/AUTS2/SHTN1/PIBF1/ATG5/KIF3A/I…	85
GO:0035304	regulation of protein dephosphorylation	23/1823	94/18903	2.19031e-05	0.000507367	0.000401133	DLC1/CDH5/CALM1/MGAT5/CALM2/YWHAB/FKBP1A/ROCK2/ROCK1/NUAK1/ENSA/SWAP70/GSK3B/HTT/GNA12/BOD1L1/PPP6R3/SLC39A10/PPP1R16B/PPP2R5A/PPP1R16A/ANKLE2/PPP6R2	23
GO:0010562	positive regulation of phosphorus metabolic process	126/1823	914/18903	2.20134e-05	0.000507367	0.000401133	CCN2/EDN1/ENG/PDGFB/NOX4/ITGA6/FZD4/DLC1/SMYD3/CDH5/CALM1/CALM2/IGF1R/FYN/VCP/CCNY/PGF/ARRB1/HES1/CDK2AP1/BMP6/NRG3/CAPN2/EFNA5/TGFBR2/NDUFC2/TNFSF15/PTPN11/BMP4/AKAP13/TNIK/DLG1/YES1/BCAR3/ZBTB20/ROCK2/HDAC2/ROCK1/RB1CC1/CCN1/ATP2B4/TIE1/RASSF2/XRCC5/MAPKAP1/BTBD10/TAOK1/SH2D3C/EIF2AK4/CCDC88A/SLC1A1/MAPK1/OSBPL8/IRAK1/RGCC/ROR1/RAPGEF2/THBS1/EPHB4/ADGRF5/DAG1/NEK10/ADAM9/PECAM1/MAP2K1/CARD10/TI…	126
GO:0045937	positive regulation of phosphate metabolic process	126/1823	914/18903	2.20134e-05	0.000507367	0.000401133	CCN2/EDN1/ENG/PDGFB/NOX4/ITGA6/FZD4/DLC1/SMYD3/CDH5/CALM1/CALM2/IGF1R/FYN/VCP/CCNY/PGF/ARRB1/HES1/CDK2AP1/BMP6/NRG3/CAPN2/EFNA5/TGFBR2/NDUFC2/TNFSF15/PTPN11/BMP4/AKAP13/TNIK/DLG1/YES1/BCAR3/ZBTB20/ROCK2/HDAC2/ROCK1/RB1CC1/CCN1/ATP2B4/TIE1/RASSF2/XRCC5/MAPKAP1/BTBD10/TAOK1/SH2D3C/EIF2AK4/CCDC88A/SLC1A1/MAPK1/OSBPL8/IRAK1/RGCC/ROR1/RAPGEF2/THBS1/EPHB4/ADGRF5/DAG1/NEK10/ADAM9/PECAM1/MAP2K1/CARD10/TI…	126
GO:0140718	facultative heterochromatin formation	12/1823	32/18903	2.24052e-05	0.000514494	0.000406767	SAMD1/HDAC1/KDM1A/MBD2/TASOR/TRIM28/MPHOSPH8/L3MBTL3/DNMT1/PPHLN1/HELLS/MBD3	12
GO:0048813	dendrite morphogenesis	30/1823	140/18903	2.25406e-05	0.000515699	0.000407719	ID1/PPP3CA/FYN/PREX2/DBN1/TNIK/RERE/NLGN1/STAU2/IL1RAPL1/RAPGEF2/CUX1/NEDD4L/TANC2/PDLIM5/DIP2A/PHACTR1/VLDLR/SHANK3/GSK3B/EPHB2/ACTR2/PTPRD/TAOK2/EEF2K/ITGB1/MINK1/EPHA4/CAPRIN1/UBE3A	30
GO:0048863	stem cell differentiation	45/1823	248/18903	2.4257e-05	0.000552935	0.000437159	SOX18/EDN1/PRKDC/EXT1/PRICKLE1/CDH2/SEMA6B/HES1/HDAC1/BMP4/HDAC2/REST/CHD3/XRCC5/SEMA3F/MAPK1/FAM172A/SH2B3/JAG1/PUM1/MTCH2/GATAD2B/NOTCH1/NRG1/MSI2/JARID2/RBPJ/GATAD2A/TP53/LRP6/FBXL17/GSK3B/PUS7/RBBP7/TCF15/RBBP4/CDK6/TCOF1/MED1/PDCD6/ITGB1/MBD3/ABL1/ZNF281/PSMD11	45
GO:0032204	regulation of telomere maintenance	24/1823	101/18903	2.47029e-05	0.000559258	0.000442158	HNRNPD/HNRNPA2B1/RUVBL1/PARP1/USP7/CCT5/CCT3/YLPM1/XRCC5/MAPK1/CCT6A/SMC6/HDAC8/RAD50/ERCC1/MAP3K4/DKC1/ATRX/TNKS/ACTL6A/SMC5/MRE11/CCT2/PPP1R10	24
GO:0000070	mitotic sister chromatid segregation	39/1823	204/18903	2.47141e-05	0.000559258	0.000442158	SMARCC1/CUL3/KPNB1/PHF10/SMARCA4/ARID1B/SPDL1/ARID2/SMARCC2/PDS5A/TPR/NAA50/SMC2/SMC1A/SMARCA2/ACTB/PBRM1/NAA10/SMARCB1/PDS5B/BAZ1B/CENPK/SMARCE1/NUMA1/RAD21/SMARCD1/ATRX/NCAPD3/BCL7A/TNKS/ACTL6A/SMC5/PIBF1/ESCO1/APC/ANAPC5/ANAPC7/MAPRE1/NIPBL	39
GO:0009142	nucleoside triphosphate biosynthetic process	29/1823	134/18903	2.52156e-05	0.000568336	0.000449335	AK1/VCP/PARP1/NME1/ADK/NDUFS6/DTYMK/NDUFC2/ATP5MC1/NDUFB8/ATP6V1A/NDUFA13/NDUFA11/NDUFS1/NDUFA5/NME4/NME3/NDUFB2/PRKAG2/TYMS/ANTKMT/CTPS1/CAD/SLC25A12/NDUFS5/AK9/AK5/NDUFB7/NDUFA12	29
GO:0007169	transmembrane receptor protein tyrosine kinase signaling pathway	94/1823	642/18903	2.53813e-05	0.000568336	0.000449335	APLN/CCN2/HHIP/PDGFB/PLCB1/PTPRE/CLEC14A/EXT1/CDH13/FZD4/SMARCC1/CRIM1/IGF1R/FYN/PGF/STMN1/ARHGEF28/FOXO1/IGFBP4/NCL/NRG3/ESM1/RBM4/EFNA5/PHF14/PTPN11/YES1/BCAR3/HIP1/MTSS1/TIE1/RASSF2/COL4A5/SULF2/IGFBP2/CCDC88A/MMP2/MAPK1/TXNIP/GRB2/EFEMP1/NDST1/OSBPL8/MMRN2/FAM20C/COL4A1/ARHGEF7/EPN2/RAPGEF2/THBS1/EPHB4/GAB2/SH2B3/EFNA4/FER/STUB1/KDR/GIT1/EFNB2/MPZL1/NRG1/RBPJ/GSK3B/EPHB2/PTK2/INSR/RYK/FBXW7/R…	94
GO:0046700	heterocycle catabolic process	73/1823	468/18903	2.54176e-05	0.000568336	0.000449335	HNRNPD/HNRNPAB/PRKCA/HNRNPM/PDE4B/DHX9/VCP/ENDOG/RNASEH2C/HNRNPA0/PDE4D/FUS/NUDT4/TAF15/TNRC6B/ROCK2/NTHL1/ROCK1/PUM2/DICER1/MEX3D/NUDT3/LRPPRC/NUDT5/IGF2BP2/LSM4/ZCCHC17/ZC3H14/DCTPP1/RC3H1/PUM1/DNPH1/TARDBP/GSPT1/SYNCRIP/LSM5/UROD/CTIF/APAF1/PDE8A/EXOSC6/DKC1/TUT4/KCNQ1OT1/MYEF2/ZC3H18/MTREX/UPF3A/TNRC6A/LARP1/DIS3/CELF1/TNRC6C/DFFA/HMOX2/AGO2/RNASET2/AGO1/DUT/TRAF3IP2/AHCY/CNOT6/PDE5A/PAN3/DER…	73
GO:0070831	basement membrane assembly	8/1823	15/18903	2.54806e-05	0.000568336	0.000449335	NTN4/PHLDB2/DAG1/PXDN/CLASP1/CLASP2/LAMB1/PHLDB1	8
GO:1901565	organonitrogen compound catabolic process	177/1823	1371/18903	2.5859e-05	0.000574717	0.00045438	SMURF2/HYAL2/EXT1/SH3RF3/PDE4B/SMARCC1/PRICKLE1/UCHL1/PLK2/SH3D19/CUL3/PSMD1/PSMD2/DDAH1/FYN/VCP/TTC3/USP7/ARRB1/ATF6/LYPLA1/USP34/FBXO9/FOXO1/WWP1/PDE4D/CAPN2/KLHL3/FLNA/NUDT4/USP48/HUWE1/HERC2/SNF8/ASRGL1/PCYOX1/DNAJC10/COP1/ENOSF1/NTHL1/RNF130/HECTD1/ROCK1/ATP2B4/NDUFA13/ODC1/DNAJC3/ATE1/UFD1/FBXO21/CTSZ/NUDT3/VPS13A/UCHL3/TBL1XR1/MMP2/FBXL2/UBE2G2/UGGT2/ACER2/PSMC3/SDF2L1/GBA2/EDEM3/PSMD14/FB…	177
GO:0030832	regulation of actin filament length	33/1823	162/18903	2.70819e-05	0.000599753	0.000474174	ARHGAP18/SVIL/SSH2/CDC42EP3/TRIOBP/DBN1/CTTN/DLG1/ADD3/SPTBN1/GRB2/GBA2/BRK1/VASP/FER/WDR1/GSN/ARHGAP35/DSTN/SWAP70/ARHGAP28/RASA1/F2RL1/HIP1R/COTL1/ARPC1B/ADD1/NCK2/NCKAP1/TWF2/FCHSD2/EVL/ARPC5L	33
GO:0060070	canonical Wnt signaling pathway	53/1823	310/18903	2.72381e-05	0.000601074	0.000475218	EDN1/SMURF2/TCF7L1/EXT1/FZD4/PRICKLE1/RUVBL1/DIXDC1/CDH2/VCP/CCNY/USP34/FOXO1/IGFBP4/G3BP1/HDAC1/NRARP/JUP/GNAQ/PPP1CA/IGFBP2/GPC5/TBL1XR1/CTNND1/TBL1X/UBR5/NOTCH1/RBPJ/LRP6/TLE2/GSK3B/CTNNBIP1/ILK/RYK/FZD6/INVS/DKK1/RBMS3/TNKS/DDX3X/LRRK1/CSNK1G2/CBY1/CSNK1G3/APC/BTRC/USP8/EGFR/ZBED3/LRP5/TMEM88/JADE1/TLE1	53
GO:0019058	viral life cycle	54/1823	319/18903	3.04872e-05	0.000668091	0.000528203	HYAL2/NFIA/HACD3/VCP/HMGB1/WWP1/TOP2B/SNF8/TRIM8/EIF2AK4/SRPK1/FBXL2/SIVA1/SRPK2/PTX3/CTBP2/KPNA3/DAG1/CXADR/GSN/TASOR/NOTCH1/DDX6/EFNB2/FURIN/KPNA2/TRIM28/ILF3/INSR/NR5A2/SMARCB1/USP6NL/CD46/JPT2/MPHOSPH8/DDB1/MAVS/CTBP1/EPS15/LARP1/DDX3X/ATG5/SLC7A1/HTATSF1/ITGB1/ADARB1/PCSK5/IDE/GAS6/PPIH/YTHDC2/EGFR/PIK3C3/RAB1B	54
GO:0048285	organelle fission	80/1823	528/18903	3.04999e-05	0.000668091	0.000528203	EDN1/PDGFB/PLCB1/SMARCC1/CUL3/KPNB1/CENPX/PHF10/TOP2B/FLNA/PDE3A/ARHGEF10/BMP4/SMARCA4/ARID1B/SPDL1/STAG1/SPIRE1/RPS6KA2/ARID2/SMARCC2/RGCC/PDS5A/TPR/CDC14A/NAA50/SMC2/SMC1A/DNM1L/SMARCA2/KDR/TMCC1/ACTB/TASOR/P3H4/MTFR1/PBRM1/PPP2R2D/NAA10/RANBP1/FOXJ3/INSR/UBB/ACTR2/SMARCB1/BCCIP/PDS5B/BAZ1B/CENPK/RAD50/CLASP1/SMARCE1/NUMA1/RAD21/SMARCD1/ATRX/NCAPD3/DDHD2/BCL7A/TNKS/ACTL6A/SMC5/PIBF1/CLASP2/KLHD…	80
GO:0090130	tissue migration	61/1823	374/18903	3.06061e-05	0.000668091	0.000528203	SOX18/EDN1/PDGFB/PRKCA/CLEC14A/ID1/CDH13/PLK2/CDH5/MAP4K4/HMGB1/DOCK1/MYH9/TGFBR2/ANXA3/JUP/SPRED1/PTPN11/BMP4/ROCK2/ROCK1/ATP2B4/DLL4/MACF1/STARD13/MAP3K3/MMRN2/RGCC/THBS1/EPHB4/SRPX2/PLXND1/ADAM9/PPM1F/CARD10/KDR/NOTCH1/EFNB2/MAPRE2/PTK2/EPB41L5/FBXW7/CLASP1/DOCK5/AKT3/VASH1/PTPRM/KANK2/PDCD6/RHOB/PKN1/CLASP2/PTPRG/ITGB1/FGFR1/NOS3/EVL/ABL1/WDPCP/ITGB1BP1/PIK3CG	61
GO:0051668	localization within membrane	98/1823	679/18903	3.07045e-05	0.000668091	0.000528203	EXOC6/CDH13/ATP1B3/CDH2/KRT18/FYN/EPB41L3/LYPLA1/TM9SF3/PRKCH/CLTC/FLNA/SNF8/JUP/TNIK/DLG1/TIMM13/GET1/ROCK2/NLGN1/HECTD1/ROCK1/GPHN/NUMB/ATP2B4/NDUFA13/TSPAN5/GPC5/SPTBN1/MACF1/ZDHHC21/TIMM8B/CCDC88A/SLC1A1/TSPAN15/MYO5A/SAMM50/CLSTN1/DCHS1/TRAM2/NAXE/RAB3B/PPFIA1/RAPGEF2/RFTN1/SRP9/RAB6A/DAG1/TOMM40/ANKRD50/GSN/ACTB/CCDC47/SHANK3/FLOT2/ZDHHC20/SLMAP/LRP6/ICMT/EPHB2/STX6/ACSL3/EXOC6B/HSPA4/VPS51…	98
GO:0031113	regulation of microtubule polymerization	16/1823	54/18903	3.15767e-05	0.000682298	0.000539436	CDH5/STMN1/MAP1B/TBCD/FKBP4/DCTN1/GBA2/ARHGEF7/GIT1/AKAP9/CLASP1/NUMA1/CAMSAP2/CKAP5/ABL1/MAPRE1	16
GO:0072698	protein localization to microtubule cytoskeleton	16/1823	54/18903	3.15767e-05	0.000682298	0.000539436	HOOK3/PCM1/GOLGB1/DIAPH1/MAPRE2/GAS2L1/GSK3B/CCDC14/NUMA1/CEP350/PIBF1/ABHD17C/APC/CEP192/ABL1/MAPRE1	16
GO:0030038	contractile actin filament bundle assembly	25/1823	109/18903	3.21106e-05	0.000689049	0.000544773	CCN2/DLC1/CUL3/TPM1/ARRB1/STMN1/ARHGEF10/FAM171A1/ROCK2/PHLDB2/ROCK1/NF2/CCDC88A/RGCC/PPFIA1/PPM1F/PHACTR1/TJP1/CLASP1/ARHGAP28/CLASP2/EVL/ABL1/ITGB1BP1/PTGER4	25
GO:0043149	stress fiber assembly	25/1823	109/18903	3.21106e-05	0.000689049	0.000544773	CCN2/DLC1/CUL3/TPM1/ARRB1/STMN1/ARHGEF10/FAM171A1/ROCK2/PHLDB2/ROCK1/NF2/CCDC88A/RGCC/PPFIA1/PPM1F/PHACTR1/TJP1/CLASP1/ARHGAP28/CLASP2/EVL/ABL1/ITGB1BP1/PTGER4	25
GO:0000280	nuclear division	74/1823	481/18903	3.59086e-05	0.000766503	0.00060601	EDN1/PDGFB/PLCB1/SMARCC1/CUL3/KPNB1/CENPX/PHF10/TOP2B/FLNA/PDE3A/ARHGEF10/BMP4/SMARCA4/ARID1B/SPDL1/STAG1/SPIRE1/RPS6KA2/ARID2/SMARCC2/RGCC/PDS5A/TPR/CDC14A/NAA50/SMC2/SMC1A/SMARCA2/ACTB/TASOR/P3H4/PBRM1/PPP2R2D/NAA10/RANBP1/FOXJ3/INSR/UBB/ACTR2/SMARCB1/BCCIP/PDS5B/BAZ1B/CENPK/RAD50/CLASP1/SMARCE1/NUMA1/RAD21/SMARCD1/ATRX/NCAPD3/BCL7A/TNKS/ACTL6A/SMC5/PIBF1/CLASP2/KLHDC3/ESCO1/ANKLE2/APC/ANAPC5/P…	74
GO:0043393	regulation of protein binding	38/1823	200/18903	3.59664e-05	0.000766503	0.00060601	CLDN5/PDGFB/NES/ID1/MFNG/FKBP1A/PLCL1/BMP4/KDM1A/PPP1CA/ROCK1/CTSZ/PTPRF/RAPGEF2/PLXND1/STUB1/ACTB/DZIP1/GSK3B/CTNNBIP1/EPB41L5/PPP2CB/RALB/DKK1/HIP1R/MARK3/ADD1/USP9X/ATP2A2/EPB41/MAPK8/PLCL2/IDE/ABL1/MAPRE1/ITGB1BP1/TDG/AKTIP	38
GO:1990778	protein localization to cell periphery	56/1823	337/18903	3.75084e-05	0.000796637	0.000629833	ATP1B3/CDH2/KRT18/EPB41L3/LYPLA1/PRKCH/CLTC/FLNA/JUP/TNIK/DLG1/ROCK2/HECTD1/EPB41L2/ROCK1/NUMB/ATP2B4/TSPAN5/SPTBN1/MACF1/CCDC88A/SLC1A1/TSPAN15/MYO5A/CLSTN1/DCHS1/RAB3B/PPFIA1/RAPGEF2/DAG1/ACTB/FLOT2/SLMAP/LRP6/EPHB2/ACSL3/ATP2C1/NUMA1/RAPGEF6/KIF13A/PRNP/CLASP2/PTPN9/PPP2R5A/ITGB1/EPB41/KIF5B/PRKCI/GNAI1/GAS6/TTC7B/ITGB1BP1/EGFR/HRAS/CSK/TMEM88	56
GO:0019079	viral genome replication	28/1823	130/18903	3.78246e-05	0.000797908	0.000630838	NFIA/HACD3/VCP/TOP2B/EIF2AK4/SRPK1/FBXL2/SRPK2/CTBP2/TASOR/NOTCH1/TRIM28/ILF3/NR5A2/SMARCB1/MPHOSPH8/DDB1/MAVS/CTBP1/LARP1/DDX3X/ATG5/HTATSF1/ADARB1/GAS6/PPIH/YTHDC2/PIK3C3	28
GO:0051028	mRNA transport	28/1823	130/18903	3.78246e-05	0.000797908	0.000630838	SRSF3/DHX9/HNRNPA2B1/PABPN1/RANBP17/G3BP2/ALYREF/LRPPRC/TPR/IGF2BP2/THOC3/NCBP3/THOC6/SRSF1/RANBP2/NUP50/NUP58/AHCTF1/UPF3A/TNKS/NUP85/BICD2/POM121/IWS1/KHSRP/NUTF2/NUP42/NUP188	28
GO:0060828	regulation of canonical Wnt signaling pathway	46/1823	260/18903	3.8109e-05	0.00080119	0.000633433	SMURF2/FZD4/PRICKLE1/RUVBL1/CDH2/VCP/CCNY/USP34/FOXO1/IGFBP4/G3BP1/HDAC1/NRARP/JUP/GNAQ/PPP1CA/IGFBP2/GPC5/TBL1XR1/CTNND1/TBL1X/UBR5/NOTCH1/RBPJ/TLE2/GSK3B/CTNNBIP1/ILK/FZD6/INVS/DKK1/RBMS3/TNKS/DDX3X/LRRK1/CSNK1G2/CBY1/CSNK1G3/APC/BTRC/USP8/EGFR/ZBED3/TMEM88/JADE1/TLE1	46
GO:0043547	positive regulation of GTPase activity	49/1823	283/18903	3.86004e-05	0.000808788	0.00063944	CCL14/ITGA6/DOCK9/MAP4K4/F2R/RSU1/TBC1D4/EVI5/ARHGEF10/ARHGAP24/PKP4/BCAR3/SIPA1L2/AGAP1/BCR/ARAP3/ASAP2/RALGPS2/PREX1/ARHGEF7/DOCK6/RABGAP1L/SIPA1L3/RAPGEF2/TBC1D22A/TBC1D8/RGS4/ARHGAP35/RCC2/MAPRE2/GSK3B/USP6NL/RAPGEF5/SOS2/ECT2/RAPGEF6/SLC27A4/RASA1/F2RL1/DOCK8/RALGAPB/TSC2/ITGB1/TIAM2/TBC1D2B/TBC1D14/HRAS/RAPGEF4/CCDC125	49
GO:0034454	microtubule anchoring at centrosome	7/1823	12/18903	3.92484e-05	0.000819606	0.000647993	HOOK3/PCM1/DCTN1/GSK3B/KIF3A/NIN/NINL	7
GO:0106027	neuron projection organization	22/1823	91/18903	3.9997e-05	0.000832446	0.000658144	IGF1R/FYN/DBN1/CTTN/NLGN1/STAU2/DCTN1/TANC2/PDLIM5/DIP2A/SHANK3/GSK3B/EPHB2/TANC1/INSR/ACTR2/PRNP/EEF2K/ZNF804A/EPHA4/CAPRIN1/UBE3A	22
GO:0006401	RNA catabolic process	51/1823	299/18903	4.07854e-05	0.000844038	0.00066731	HNRNPD/HNRNPAB/PRKCA/HNRNPM/DHX9/RNASEH2C/HNRNPA0/FUS/TAF15/TNRC6B/ROCK2/ROCK1/PUM2/DICER1/MEX3D/LRPPRC/IGF2BP2/LSM4/ZCCHC17/ZC3H14/RC3H1/PUM1/TARDBP/GSPT1/SYNCRIP/LSM5/CTIF/EXOSC6/DKC1/TUT4/KCNQ1OT1/MYEF2/ZC3H18/MTREX/UPF3A/TNRC6A/LARP1/DIS3/CELF1/TNRC6C/AGO2/RNASET2/AGO1/TRAF3IP2/CNOT6/PAN3/KHSRP/SECISBP2/SERBP1/AGO4/AGO3	51
GO:0001933	negative regulation of protein phosphorylation	56/1823	338/18903	4.08252e-05	0.000844038	0.00066731	PRKDC/ENG/HYAL2/UCHL1/SMYD3/CALM1/PRKAR2A/CALM2/PDE4D/IPO7/SPRED1/PRKAR2B/BMP4/GNAQ/DNAJC10/PMEPA1/RASIP1/PTPRB/RASSF2/DNAJC3/IPO5/NF2/ADORA2A/CHORDC1/SH2B3/PPM1F/CAMK2N1/TARDBP/DUSP6/LRP6/EPHB2/DBNDD1/PRKAG2/SH3BP5/DKK1/RABGEF1/PRNP/PKIA/ZFYVE28/PKN1/PIBF1/LRRK1/TSC2/NCK2/DUSP7/INPP5F/APC/ADARB1/MLLT1/ABL1/ITGB1BP1/ZBED3/SMAD6/LRP5/CDKN1C/CBL	56
GO:0110020	regulation of actomyosin structure organization	24/1823	104/18903	4.12253e-05	0.000849487	0.000671617	CCN2/EDN1/DLC1/TPM1/STMN1/ARHGEF10/AKAP13/ROCK2/PHLDB2/ROCK1/NF2/CCDC88A/RGCC/PPFIA1/PPM1F/TJP1/CLASP1/ARHGAP28/ECT2/CLASP2/EVL/ABL1/ITGB1BP1/PTGER4	24
GO:0050769	positive regulation of neurogenesis	42/1823	231/18903	4.24747e-05	0.000872343	0.000689688	PLXNA2/DIXDC1/HES1/PRKCH/HDAC1/EFNA5/DBN1/METRN/MAP1B/KDM1A/HDAC2/STAU2/NUMB/DICER1/SRRT/XRCC5/MACF1/IL1RAPL1/DAG1/CUX1/PLXND1/MAP2K1/NOTCH1/SHANK3/SKIL/EPHB2/PPP1CC/ACTR2/NAP1L1/PTPRD/MAP3K13/EEF2K/SHTN1/MAN2A1/ITGB1/TWF2/NIN/TIAM2/EPHA4/PRKCI/CAPRIN1/MEGF8	42
GO:0030031	cell projection assembly	85/1823	575/18903	4.33486e-05	0.000887363	0.000701563	CFAP54/CDH13/SEPTIN2/CDC42EP3/FLNA/CTTN/ARHGAP24/TNIK/FSCN1/NLGN1/STAU2/DNAH8/ROCK1/FNBP1L/PCM1/FGD5/MTSS1/FGD4/CFAP298/ANO6/RFX3/CCDC88A/DCTN1/ABLIM1/BRK1/ARHGEF7/CDC14A/RAPGEF2/TCHP/FER/GSN/ARHGAP35/NOTCH1/DZIP1/WASF3/ABLIM3/RCC2/DEF8/GSK3B/EPHB2/BBS9/VDAC3/ACTR2/HTT/ABCC4/SEPTIN7/IFT81/ITGB4/SEPTIN9/RAPGEF6/DNAAF5/F2RL1/PODXL/CEP350/NUP85/ATP6V0D1/DNAAF2/PPP1R16B/AUTS2/SHTN1/PIBF1/ATG5/KIF3A/I…	85
GO:0007005	mitochondrion organization	81/1823	542/18903	4.4488e-05	0.000906571	0.000716749	EDN1/NDUFAF8/PARP1/ENDOG/MLLT11/NDUFC2/HUWE1/CTTN/COA1/TIMM13/MARCKS/RB1CC1/NDUFB8/PUM2/NDUFA13/TTC19/TIMM8B/VPS13A/MICOS10/SLC25A36/CAMKMT/SPIRE1/SAMM50/BOK/IMMT/SSBP1/NDUFA11/NDUFS1/CLN8/UQCC2/WIPI2/HSPD1/IMMP2L/NDUFA5/DNM1L/TOMM40/TIGAR/KDR/CXADR/MTCH2/TRAK1/NPEPPS/ABLIM3/MTFR1/TP53/GSK3B/NDUFB2/HSPA4/SPG7/HTT/GABARAPL2/PPP2CB/FEZ1/FBXW7/PSMD10/TIMM17A/MICOS13/SLC25A4/NDUFAF6/AKT3/DDHD2/HIP1R/…	81
GO:0032206	positive regulation of telomere maintenance	18/1823	67/18903	4.45783e-05	0.000906571	0.000716749	HNRNPD/HNRNPA2B1/RUVBL1/CCT5/CCT3/XRCC5/MAPK1/CCT6A/RAD50/ERCC1/MAP3K4/DKC1/ATRX/TNKS/ACTL6A/MRE11/CCT2/PPP1R10	18
GO:0051248	negative regulation of protein metabolic process	150/1823	1141/18903	4.48241e-05	0.000908601	0.000718354	EDN1/PRKDC/ENG/HNRNPD/HYAL2/SMARCC1/UCHL1/DHX9/SMYD3/CALM1/MGAT5/PRKAR2A/CALM2/CRIM1/FYN/PEBP1/YWHAB/USP7/ARRB1/NCL/PDE4D/RBM4/FLNA/IPO7/SPRED1/FKBP1A/PRKAR2B/BMP4/GNAQ/DBI/DNAJC10/KDM1A/TNRC6B/PMEPA1/ROCK2/HDAC2/RASIP1/PTPRB/ROCK1/ATP2B4/RASSF2/DNAJC3/IPO5/MEX3D/CTSZ/NF2/EIF2AK4/ENSA/ADORA2A/PTX3/BIRC6/TPR/KDM5A/IGF2BP2/SKI/CHORDC1/TMEM98/THBS1/IVNS1ABP/SRP9/CLN8/SH2B3/UBR5/PPM1F/CARD8/RC3H1/CAA…	150
GO:0090066	regulation of anatomical structure size	77/1823	509/18903	4.50534e-05	0.000910282	0.000719683	EDN1/ARHGAP18/SVIL/DOCK4/EXT1/SSH2/F2R/SEMA6B/CDC42EP3/TRIOBP/DPYSL2/HP1BP3/EFNA5/DBN1/CTTN/MAP1B/DLG1/KDM1A/LRRC8A/ROCK2/PPP1CA/ROCK1/RB1CC1/CLCN3/ADD3/SLC12A2/SPTBN1/MACF1/ANO6/ZDHHC21/SEMA3F/MMP2/GRB2/ADORA2A/GBA2/BRK1/RAB3B/ASXL1/VASP/CLN8/FER/WDR1/GSN/ARHGAP35/KLF2/DSTN/SWAP70/SHANK3/GSK3B/SOD1/RYK/ARHGAP28/RASA1/DOCK5/MAP3K13/AKT3/PRKG1/F2RL1/HIP1R/COTL1/ARPC1B/ADD1/SHTN1/ATG5/NCK2/NCKAP1/T…	77
GO:1901201	regulation of extracellular matrix assembly	8/1823	16/18903	4.66456e-05	0.000939403	0.000742707	PHLDB2/TIE1/RGCC/DAG1/NOTCH1/CLASP1/CLASP2/PHLDB1	8
GO:1904375	regulation of protein localization to cell periphery	27/1823	125/18903	4.90003e-05	0.000983641	0.000777681	LYPLA1/PRKCH/CLTC/DLG1/HECTD1/EPB41L2/NUMB/ATP2B4/SPTBN1/PPFIA1/DAG1/ACTB/EPHB2/ACSL3/ATP2C1/NUMA1/PRNP/PTPN9/PPP2R5A/ITGB1/EPB41/KIF5B/PRKCI/GNAI1/EGFR/HRAS/CSK	27
GO:0032092	positive regulation of protein binding	21/1823	86/18903	5.074e-05	0.00101529	0.000802703	CLDN5/MFNG/FKBP1A/PLCL1/BMP4/RAPGEF2/PLXND1/GSK3B/EPB41L5/PPP2CB/RALB/HIP1R/MARK3/ADD1/USP9X/EPB41/PLCL2/IDE/ABL1/MAPRE1/AKTIP	21
GO:0048511	rhythmic process	51/1823	302/18903	5.33296e-05	0.00106369	0.000840966	PRKDC/HNRNPD/ID1/FZD4/DHX9/SFPQ/IGF1R/PARP1/USP7/CAVIN3/NR2F6/RBM4/HDAC1/HUWE1/GNAQ/ID3/ROCK2/HDAC2/PPP1CA/NLGN1/MMP2/NPAS2/NCOR1/ADORA2A/PTX3/FBXW11/KDM5A/NCOR2/PCNA/AHR/DNM1L/TARDBP/TP53/FBXL17/GSK3B/PPP1CC/FBXW7/TYMS/DDB1/OPN3/MAPK9/USP9X/ZFHX3/KDM5B/MAPK8/AHCY/GNA11/NOS3/BTRC/UBE3A/OGT	51
GO:0006354	DNA-templated transcription elongation	43/1823	241/18903	5.48375e-05	0.00109027	0.000861982	DHX9/ZNF326/PHF10/SUPT16H/FUS/LDB2/PTPN14/TAF15/ALYREF/HDGFL3/JMJD1C/KAT6B/SETD5/TCEA1/NSD1/WDR43/AEBP2/ZMYND11/RTF1/NRG1/BCLAF1/SMARCB1/INTS8/RNF168/TP53BP1/DDX1/INTS13/SMARCD1/HDGF/PIAS2/TCERG1/MED1/KDM2B/NELFCD/HTATSF1/LEO1/MED14/CALCOCO1/TRRAP/KAT6A/TEFM/TDG/CTR9	43
GO:0032508	DNA duplex unwinding	22/1823	93/18903	5.70284e-05	0.00112872	0.000892381	DHX9/RUVBL1/G3BP1/CHD3/XRCC5/DTD1/SSBP1/MCM3/RECQL/SMARCAD1/RAD50/MCM7/CHD1/ASCC3/CHD7/DDX1/ATRX/DDX3X/CHD6/MCM6/MRE11/XRCC6	22
GO:0033674	positive regulation of kinase activity	75/1823	496/18903	5.71342e-05	0.00112872	0.000892381	EDN1/PDGFB/NOX4/FZD4/CALM1/CALM2/IGF1R/CCNY/NRG3/EFNA5/TGFBR2/TNFSF15/AKAP13/DLG1/CCN1/ATP2B4/TIE1/RASSF2/XRCC5/TAOK1/CCDC88A/SLC1A1/OSBPL8/IRAK1/RGCC/ROR1/RAPGEF2/THBS1/EPHB4/DAG1/NEK10/ADAM9/MAP2K1/CARD10/TIGAR/KDR/MAP4K2/NRG1/VLDLR/TAOK3/ZFP91/EPHB2/PTK2/RANBP2/INSR/PRKAG2/RYK/FBXW7/RAD50/PSMD10/MAP3K4/RALB/ECT2/PIH1D1/DKK1/MAP3K13/PRNP/TAOK2/CAB39/DDX3X/PIBF1/FGFR1/EPHA4/MRE11/PDE5A/ABL1/GAS6…	75
GO:0010639	negative regulation of organelle organization	59/1823	366/18903	5.77122e-05	0.00113653	0.000898558	SVIL/DLC1/CDH5/SSH2/TBC1D4/PARP1/STMN1/TRIOBP/BMERB1/HUWE1/MAP1B/BMP4/PHLDB2/SPDL1/TBCD/ADD3/TAOK1/SPTBN1/HDGFL3/FKBP4/TRIM37/RPS6KA2/BOK/TPR/ARHGEF7/PPFIA1/TCHP/TIGAR/GSN/SWAP70/SHANK3/TJP1/TP53/NAA10/BAZ1B/FEZ1/RAD50/ERCC1/PSMD10/CLASP1/ARHGAP28/RAD21/CAMSAP2/SLC25A4/ATRX/PHF23/HIP1R/WAPL/TNKS/ADD1/CLASP2/TSC2/TWF2/APC/FEZ2/FXN/MAPRE1/DNM2/OPA1	59
GO:0071826	ribonucleoprotein complex subunit organization	43/1823	242/18903	6.05848e-05	0.00118933	0.000940306	DDX46/EIF3A/PRKDC/LUC7L3/EIF5/DHX9/RUVBL1/VCP/EIF3B/PRPF8/EIF4B/DICER1/XRCC5/TXNL4A/LUC7L2/SRPK1/RBMX/SRPK2/BOP1/SNRPD1/RPL6/LSM4/DENR/SRSF1/SF3B1/EIF2S3/GCFC2/PIH1D1/DDX1/SNRNP200/STRAP/CELF1/AGO2/AGO1/LUC7L/HTATSF1/SNRPE/KIF5B/MDN1/SRSF9/SRSF10/AGO4/AGO3	43
GO:0034332	adherens junction organization	15/1823	51/18903	6.09841e-05	0.00118967	0.00094057	CDH5/BMP6/NUMB/TBCD/MTSS1/HIPK1/DCHS1/FER/ACTB/EFNB2/JAM3/TJP1/ADD1/EPHA4/CSK	15
GO:0046580	negative regulation of Ras protein signal transduction	15/1823	51/18903	6.09841e-05	0.00118967	0.00094057	DLC1/CUL3/STMN1/ARHGAP24/RASIP1/ARAP3/MAPKAP1/ARHGAP35/EPHB2/PPP2CB/KCTD10/RASA1/RABGEF1/ITGB1/CCDC125	15
GO:0019439	aromatic compound catabolic process	74/1823	489/18903	6.22142e-05	0.00120987	0.000956543	HNRNPD/HNRNPAB/PRKCA/HNRNPM/PDE4B/DHX9/VCP/ENDOG/RNASEH2C/HNRNPA0/PDE4D/FUS/NUDT4/TAF15/TNRC6B/ROCK2/NTHL1/ROCK1/PUM2/PON2/DICER1/MEX3D/NUDT3/LRPPRC/NUDT5/IGF2BP2/LSM4/ZCCHC17/ZC3H14/DCTPP1/RC3H1/PUM1/DNPH1/TARDBP/GSPT1/SYNCRIP/LSM5/UROD/CTIF/APAF1/PDE8A/EXOSC6/DKC1/TUT4/KCNQ1OT1/MYEF2/ZC3H18/MTREX/UPF3A/TNRC6A/LARP1/DIS3/CELF1/TNRC6C/DFFA/HMOX2/AGO2/RNASET2/AGO1/DUT/TRAF3IP2/AHCY/CNOT6/PDE5A/PAN…	74
GO:0097061	dendritic spine organization	20/1823	81/18903	6.4206e-05	0.00124427	0.000983736	IGF1R/FYN/DBN1/CTTN/NLGN1/STAU2/TANC2/PDLIM5/DIP2A/SHANK3/EPHB2/TANC1/INSR/ACTR2/PRNP/EEF2K/ZNF804A/EPHA4/CAPRIN1/UBE3A	20
GO:0044772	mitotic cell cycle phase transition	72/1823	473/18903	6.43827e-05	0.00124427	0.000983736	PRKDC/PLCB1/NES/SMARCC1/PPP3CA/PLK2/CALM1/CUL3/CALM2/CCNY/NASP/PHF10/TFDP1/DLG1/SMARCA4/TMEM14B/ARID1B/SPDL1/TAOK1/RBL2/ENSA/ARID2/SMARCC2/RGCC/TPR/CDC14A/SMARCA2/ACTB/TOPBP1/RCC2/ANKRD17/APPL2/TAOK3/PBRM1/TP53/PPP2R2D/GSPT1/FBXL17/CDK2AP2/SMARCB1/NACC2/RAD50/CLASP1/SMARCE1/DDB1/RAD21/SMARCD1/CDK6/RPS6KB1/PKIA/TAOK2/BCL7A/ACTL6A/SMC5/KANK2/DDX3X/CLASP2/ITGB1/APC/ANAPC5/TAF2/PBX1/MRE11/ANAPC7/EGFR…	72
GO:1905114	cell surface receptor signaling pathway involved in cell-cell signaling	85/1823	582/18903	6.69082e-05	0.00128907	0.00101916	EDN1/SMURF2/TCF7L1/EXT1/FZD4/PRICKLE1/PPP3CA/CUL3/RUVBL1/DIXDC1/CDH2/VCP/CCNY/USP34/FOXO1/IGFBP4/G3BP1/HDAC1/NRARP/DAAM1/JUP/BMP4/GNAQ/TNIK/SLC29A1/PPP1CA/NLGN1/SMARCA4/MBD2/SULF2/IGFBP2/GPC5/NLK/MACF1/TBL1XR1/ADORA2A/FBXW11/CTNND1/ROR1/SKI/GRK5/TBL1X/WWOX/UBR5/RGS4/RTF1/NOTCH1/RBPJ/SHANK3/MDFI/LRP6/TLE2/GSK3B/CTNNBIP1/ILK/RYK/FZD6/INVS/DDB1/DKK1/RBMS3/TNKS/DDX3X/LRRK1/TSC2/LEO1/CSNK1G2/CBY1/CSNK…	85
GO:0030335	positive regulation of cell migration	83/1823	566/18903	7.04547e-05	0.00135321	0.00106987	EDN1/MCAM/SMURF2/PDGFB/PRKCA/DOCK4/CDH13/ITGA6/FZD4/PPP3CA/PLK2/CDH5/MAP4K4/MGAT5/F2R/IGF1R/PGF/SEMA6B/HMGB1/DOCK1/TGFBR2/ANXA3/ZNF609/BMP4/ROCK2/NUMB/CCN1/ANO6/SEMA3F/MAP3K3/MMP2/MAPK1/ACTN4/ARHGEF7/DIAPH1/RAPGEF2/THBS1/SRPX2/ADAM9/PPM1F/FER/PECAM1/DNM1L/KDR/CLDN3/NOTCH1/JAM3/SWAP70/MAPRE2/TJP1/EPHB2/PTK2/INSR/EPB41L5/CLASP1/DOCK5/AKT3/F2RL1/RPS6KB1/DOCK8/PODXL/MAZ/RIPOR1/PDCD6/RHOB/AGO2/SHTN1/C…	83
GO:0007063	regulation of sister chromatid cohesion	9/1823	21/18903	7.08592e-05	0.00135679	0.0010727	SFPQ/NAA10/HDAC8/RAD21/ATRX/WAPL/TNKS/SMC5/CTCF	9
GO:0001501	skeletal system development	80/1823	541/18903	7.12331e-05	0.00135977	0.00107505	CCN2/EDN1/ENG/HHIP/HYAL2/EXT1/RFLNB/NFIB/TLL1/CREB3L2/BMP6/TGFBR2/FLNA/COL13A1/PTPN11/BMP4/AKAP13/DLG1/COL5A2/PRDX1/PUM2/SMAD1/CCN1/ANKRD11/ADAMTS4/RASSF2/NSD2/SULF2/FBN2/MMP16/UFD1/MMP2/EFEMP1/NDST1/FAM20C/SMAD5/BGN/DCHS1/INSIG2/SKI/ASXL1/CHST11/WWOX/JAG2/SH2B3/KDR/SLC38A10/P3H1/DEAF1/MDFI/FLI1/TP53/BNC2/GJA1/TCF15/HOXD1/RYK/FBXW7/TYMS/TRIP11/ZMPSTE24/CHD7/ESRRA/ADAMTS7/TCOF1/MED1/PAPSS2/SLC39A1…	80
GO:0035023	regulation of Rho protein signal transduction	21/1823	88/18903	7.2789e-05	0.00138522	0.00109517	DLC1/CUL3/F2R/ARRB1/STMN1/ARHGEF28/ARHGEF10/ARHGDIB/AKAP13/RASIP1/BCR/ARAP3/STARD13/ARHGAP35/GPR4/KCTD10/F2RL1/KANK2/ITGB1/ABL1/CCDC125	21
GO:0031334	positive regulation of protein-containing complex assembly	36/1823	192/18903	7.58168e-05	0.00143844	0.00113725	CDH5/VCP/CDC42EP3/CTTN/MAP1B/DLG1/ABCA3/FSCN1/RASIP1/ICE1/SPIDR/DCTN1/GRB2/BRK1/VASP/FER/STUB1/GIT1/NRG1/TP53/GSK3B/PIEZO1/AKAP9/FAF1/CLASP1/NUMA1/PIH1D1/HIP1R/MAPK9/DDX3X/NCK2/NCKAP1/CKAP5/FCHSD2/EVL/MAPRE1	36
GO:0010770	positive regulation of cell morphogenesis involved in differentiation	20/1823	82/18903	7.73137e-05	0.00145795	0.00115268	PRKDC/DOCK1/TRIOBP/FLNA/DBN1/STAU2/IL1RAPL1/PREX1/ARHGEF7/CUX1/EPHB2/ACTR2/ILK/PTPRD/DOCK5/EEF2K/EPHA4/ABL1/CAPRIN1/DNM2	20
GO:2000736	regulation of stem cell differentiation	20/1823	82/18903	7.73137e-05	0.00145795	0.00115268	PRKDC/PRICKLE1/HES1/HDAC1/HDAC2/REST/CHD3/JAG1/MTCH2/GATAD2B/NOTCH1/GATAD2A/GSK3B/PUS7/RBBP7/TCF15/RBBP4/CDK6/MBD3/ABL1	20
GO:0031503	protein-containing complex localization	34/1823	178/18903	8.10255e-05	0.00152333	0.00120437	SFPQ/DBN1/DLG1/NLGN1/STAU2/HIP1/GPHN/NUMB/PCM1/ABCE1/IPO9/FKBP4/SLC1A1/CEP112/CLSTN1/DAG1/AP2A2/EFNB2/DZIP1/RCC2/AKAP9/NACC2/IFT81/RALB/IFT74/RPGR/KIF5B/LMNB1/LMNB2/MDN1/IFT27/WDPCP/HRAS/WDR35	34
GO:0044380	protein localization to cytoskeleton	16/1823	58/18903	8.25401e-05	0.00154713	0.00122319	HOOK3/PCM1/GOLGB1/DIAPH1/MAPRE2/GAS2L1/GSK3B/CCDC14/NUMA1/CEP350/PIBF1/ABHD17C/APC/CEP192/ABL1/MAPRE1	16
GO:0061061	muscle structure development	97/1823	688/18903	8.34073e-05	0.00155869	0.00123232	EDN1/ENG/PDGFB/SVIL/PLCB1/NOX4/SMARCC1/PRICKLE1/CSRP1/PPP3CA/UCHL1/SMYD3/CDH2/TCF12/FLNB/TPM1/MYL9/PHF10/HES1/DOCK1/CAPN2/MYH9/RBM4/ATP11A/DYSF/FKBP1A/ZNF609/BMP4/AKAP13/ID3/KDM1A/LRRC8A/MRTFB/SMARCA4/ARID1B/SMAD1/REST/DLL4/LAMC1/TAGLN/ARID2/ACTN4/SMARCC2/SKI/UQCC2/DAG1/JAG1/WDR1/NLN/RGS4/PDLIM5/SMARCA2/CXADR/ACTB/BASP1/NOTCH1/EFNB2/NRG1/ANKRD17/RBPJ/FLOT2/PBRM1/TANC1/NFATC2/PIEZO1/SMARCB1/TCF15/…	97
GO:0045944	positive regulation of transcription by RNA polymerase II	159/1823	1237/18903	8.46214e-05	0.0015731	0.00124371	SOX18/EDN1/PRKDC/ENG/MECOM/HYAL2/CDH13/ITGA6/NFIA/SMARCC1/NFIB/PPP3CA/MAML3/DHX9/SMYD3/SFPQ/GTF2I/TCF12/PARP1/NR2F1/ARRB1/ATF6/CREB3L2/PHF10/ZNF521/FOXO1/HES1/HMGB1/BMP6/NCL/SUPT16H/TFDP1/HDAC1/JUP/LDB2/ZNF609/BMP4/YES1/KDM1A/HDAC2/NFAT5/MRTFB/BPTF/SMARCA4/SMAD1/ETV4/CCN1/REST/RRP1B/TCF4/ARID4A/RFX3/DCAF6/TBL1XR1/NPAS2/RBMX/KAT6B/MICAL2/PSMC3/SMAD5/CTBP2/RGCC/MLIP/KMT2C/TCEA1/SKI/ELK3/ASXL1/APBB2…	159
GO:0007064	mitotic sister chromatid cohesion	10/1823	26/18903	8.46838e-05	0.0015731	0.00124371	PDS5A/NAA50/SMC1A/NAA10/PDS5B/ATRX/TNKS/SMC5/ESCO1/NIPBL	10
GO:0071711	basement membrane organization	12/1823	36/18903	8.61744e-05	0.00159602	0.00126184	EXT1/NTN4/PHLDB2/LAMC1/COL4A1/DAG1/PXDN/CLASP1/CLASP2/ITGB1/LAMB1/PHLDB1	12
GO:0006275	regulation of DNA replication	28/1823	136/18903	8.78622e-05	0.00162245	0.00128274	DHX9/RUVBL1/ENDOG/ID3/DACH1/BCAR3/CCDC88A/INO80C/SSBP1/MCM3/PDS5A/PCNA/ANKRD17/TP53/FAF1/ZMPSTE24/MCM7/ATRX/WAPL/ZBTB38/ACTL6A/MAP2K4/ESCO1/MCM6/E2F8/EGFR/JADE1/DBF4	28
GO:0051640	organelle localization	83/1823	570/18903	8.99563e-05	0.00165621	0.00130942	EXOC6/UCHL1/CALM1/CUL3/CDH2/AP3M1/KPNB1/MYO1D/MYH9/SNF8/PARD3B/HOOK3/MAP1B/DLG1/NLGN1/SPDL1/FNBP1L/PCM1/MYO1B/STX2/ABCE1/DCTN1/MYO5A/SPIRE1/KIF1C/LRPPRC/ACTN4/CTBP2/FBXW11/RAB3B/RAB6A/GAB2/TANC2/FER/DNM1L/MAP4K2/TRAK1/DEF8/STX6/PDZD8/EXOC6B/GJA1/AHCYL1/STX16/UBB/ACTR2/HTT/AKAP9/FEZ1/CLASP1/RALB/TRIP11/ESYT1/NUMA1/TRAPPC12/KIF13A/MOSPD3/RABGEF1/TRAPPC9/RIPOR1/BICD2/PDCD6/PIBF1/CLASP2/KIF3A/ATP2A2/…	83
GO:0006310	DNA recombination	54/1823	332/18903	9.18009e-05	0.00168518	0.00133233	PRKDC/RUVBL1/SFPQ/PARP1/ENDOG/CENPX/HMGB1/TOP2B/FUS/KDM1A/ALYREF/XRCC5/NSD2/SPIDR/INO80C/ARID2/MCM3/PSMD14/RECQL/HSPD1/TCF3/ACTB/KPNA2/TOPBP1/SWAP70/SMC6/SMARCAD1/MMS22L/ACTR2/MSH6/RNF168/RAD50/ERCC1/TP53BP1/EXOSC6/REV3L/MCM7/RAD21/PAGR1/UBE2N/CYREN/ACTL6A/SMC5/TSN/KLHDC3/HMGB3/MSH2/MMS19/MCM6/MRE11/TRRAP/XRCC6/RAD51C/NIPBL	54
GO:0072659	protein localization to plasma membrane	48/1823	285/18903	9.33051e-05	0.00170776	0.00135018	ATP1B3/CDH2/KRT18/EPB41L3/LYPLA1/PRKCH/CLTC/FLNA/JUP/TNIK/DLG1/ROCK2/HECTD1/ROCK1/NUMB/ATP2B4/TSPAN5/SPTBN1/MACF1/CCDC88A/TSPAN15/MYO5A/DCHS1/RAB3B/PPFIA1/RAPGEF2/ACTB/FLOT2/SLMAP/LRP6/EPHB2/ACSL3/ATP2C1/RAPGEF6/KIF13A/PRNP/CLASP2/PTPN9/PPP2R5A/ITGB1/KIF5B/PRKCI/GAS6/TTC7B/ITGB1BP1/EGFR/CSK/TMEM88	48
GO:0070925	organelle assembly	125/1823	935/18903	9.46098e-05	0.00172656	0.00136505	EDN1/PRKDC/CFAP54/CSRP1/PLK2/AP3M1/SEPTIN2/TPM1/KPNB1/MYL9/CENPX/G3BP1/FLNA/SNF8/AP1S1/G3BP2/ARHGEF10/AKAP13/ABCA3/FSCN1/DNAH8/RB1CC1/PUM2/FNBP1L/PCM1/XRCC5/CFAP298/STAG1/RFX3/CCDC88A/DCTN1/ABLIM1/NCOR1/TRIM37/BOP1/RPL6/TPR/CDC14A/LSM4/TCHP/WIPI2/SMC1A/TUBGCP2/RC3H1/WDR1/GSN/ARHGAP35/TASOR/NOTCH1/DDX6/DZIP1/ABLIM3/MAPRE2/SHANK3/LRFN4/GSK3B/VPS36/BBS9/AP1B1/VDAC3/ACTR2/BCCIP/HTT/GABARAPL2/FEZ1/CEN…	125
GO:0099111	microtubule-based transport	38/1823	209/18903	9.62191e-05	0.00175079	0.0013842	CFAP54/UCHL1/SFPQ/AP3M1/MAP1B/DST/STAU2/PCM1/RFX3/KIF1C/LRPPRC/FBXW11/RAB6A/NEK10/TRAK1/FLOT2/SOD1/UBB/SPG7/HTT/FEZ1/IFT81/KIF13A/DNAAF2/BICD2/KIF3A/IFT74/RPGR/KIF5B/DNAH11/BORCS7/IFT27/WDPCP/TRAK2/DPCD/WDR35/SPAG16/OPA1	38
GO:0006413	translational initiation	26/1823	123/18903	9.80685e-05	0.00177924	0.0014067	EIF3A/EIF5/EIF4G3/RBM4/EIF3B/PPP1CA/EIF4B/DNAJC3/ABCE1/EIF2AK4/CDC123/TPR/EIF4G2/EIF5B/DENR/CTIF/EIF2S3/EIF2AK1/DDX1/RPS6KB1/LARP1/DDX3X/AGO2/MTIF2/NCK2/MIF4GD	26
GO:0030177	positive regulation of Wnt signaling pathway	29/1823	144/18903	0.000100318	0.00181476	0.00143478	SMURF2/RUVBL1/DIXDC1/VCP/USP34/NRARP/JUP/SMARCA4/MBD2/SULF2/GPC5/MACF1/TBL1XR1/SKI/TBL1X/UBR5/RBPJ/ILK/DKK1/TNKS/DDX3X/LRRK1/CSNK1G2/CSNK1G3/ZRANB1/ABL1/USP8/EGFR/ZBED3	29
GO:0061077	chaperone-mediated protein folding	18/1823	71/18903	0.00010181	0.00183642	0.0014519	HSPE1/DNAJC7/CCT5/FKBP1A/CCT3/HSPH1/FKBP4/SDF2L1/DNAJB4/CHORDC1/P3H1/CCT6A/PDCL3/PDIA4/DFFA/TRAP1/CCT2/DNAJC5	18
GO:0051220	cytoplasmic sequestering of protein	9/1823	22/18903	0.000109676	0.00197259	0.00155956	YWHAB/FLNA/DBN1/G3BP2/DZIP1/MDFI/FAF1/PSMD10/PKD2	9
GO:0001763	morphogenesis of a branching structure	37/1823	203/18903	0.000112057	0.00200959	0.00158881	EDN1/ENG/HHIP/EXT1/NTN4/TGFBR2/NRARP/COL13A1/BMP4/DLG1/RERE/PPP1CA/RASIP1/TIE1/DLL4/CTSZ/GRB2/COL4A1/DCHS1/NOTCH4/DAG1/PLXND1/KDR/BTBD7/NOTCH1/CTNNBIP1/ILK/MAP3K13/MED1/KDM5B/PRDM1/PBX1/ABL1/BTRC/LRP5/PKD2/HOXB7	37
GO:0007043	cell-cell junction assembly	30/1823	152/18903	0.000112702	0.00201536	0.00159337	CLDN5/PRKCA/CDH5/CDH2/EPB41L3/PRKCH/JUP/DLG1/FSCN1/PKP4/ROCK2/ROCK1/MPDZ/TBCD/CLDN11/CTNND1/HIPK1/DCHS1/FER/PECAM1/WDR1/ACTB/CLDN3/JAM3/TJP1/EPHB2/GJA1/ECT2/APC/GJC1	30
GO:0010171	body morphogenesis	14/1823	48/18903	0.000117846	0.00208933	0.00165186	CLDN5/PTPN11/PHLDB2/ANKRD11/MMP2/SKI/DAG1/SSBP3/CLASP1/DKK1/CLASP2/PHLDB1/ZNF281/NIPBL	14
GO:0045747	positive regulation of Notch signaling pathway	14/1823	48/18903	0.000117846	0.00208933	0.00165186	MFNG/HES1/TSPAN5/DLL4/EPN2/JAG2/JAG1/NOTCH1/AAK1/POGLUT1/BMP2K/PRKCI/NOS3/ITGB1BP1	14
GO:0060147	regulation of post-transcriptional gene silencing	14/1823	48/18903	0.000117846	0.00208933	0.00165186	PPP3CA/DHX9/BMP4/FOCAD/PUM2/NCOR1/NCOR2/MAP2K1/PUM1/TP53/ZMPSTE24/KCNQ1OT1/TIAL1/EGFR	14
GO:1901203	positive regulation of extracellular matrix assembly	6/1823	10/18903	0.000118997	0.00210375	0.00166326	PHLDB2/RGCC/DAG1/CLASP1/CLASP2/PHLDB1	6
GO:0022618	ribonucleoprotein complex assembly	41/1823	234/18903	0.000122192	0.00215411	0.00170308	DDX46/EIF3A/PRKDC/LUC7L3/EIF5/DHX9/RUVBL1/EIF3B/PRPF8/EIF4B/DICER1/XRCC5/TXNL4A/LUC7L2/SRPK1/RBMX/SRPK2/BOP1/SNRPD1/RPL6/LSM4/DENR/SRSF1/SF3B1/EIF2S3/GCFC2/PIH1D1/DDX1/SNRNP200/STRAP/CELF1/AGO2/AGO1/LUC7L/HTATSF1/SNRPE/MDN1/SRSF9/SRSF10/AGO4/AGO3	41
GO:0045070	positive regulation of viral genome replication	11/1823	32/18903	0.000123684	0.00217426	0.001719	HACD3/TOP2B/SRPK1/SRPK2/NOTCH1/NR5A2/DDB1/LARP1/DDX3X/ADARB1/PPIH	11
GO:1901888	regulation of cell junction assembly	37/1823	204/18903	0.000124407	0.0021808	0.00172417	CLDN5/DLC1/PEAK1/MAP4K4/PRKCH/NEGR1/EFNA5/ROCK2/NLGN1/PHLDB2/STAU2/ROCK1/MACF1/IL1RAPL1/SETD5/CLSTN1/RAPGEF2/THBS1/SRPX2/PPM1F/PDLIM5/KDR/CLDN3/RCC2/TJP1/LRFN4/EPHB2/PTK2/EPB41L5/PTPRD/CLASP1/DKK1/EEF2K/CLASP2/ABL1/WDPCP/ITGB1BP1	37
GO:0030336	negative regulation of cell migration	58/1823	368/18903	0.000124911	0.00218348	0.00172629	CLDN5/ENG/PLCB1/HYAL2/DLC1/TPM1/HMGB1/NRG3/BMERB1/HDAC1/JUP/SPRED1/ARHGDIB/DACH1/HDAC2/PHLDB2/ATP2B4/TIE1/BCR/ZMYND8/DLL4/ARID4A/NF2/STARD13/OSBPL8/MMRN2/ARID2/RGCC/SRGAP1/THBS1/DAG1/JAG1/CARD10/CLDN3/NOTCH1/NRG1/RBBP7/GJA1/LRCH1/RBBP4/GNA12/CLASP1/PRKG1/RABGEF1/CNN2/VASH1/PTPRM/NBL1/RHOB/CLASP2/PTPRG/EPHA4/ADARB1/EVL/ITGB1BP1/TP53INP1/PTGER4/OGT	58
GO:0000082	G1/S transition of mitotic cell cycle	43/1823	250/18903	0.00013038	0.00226872	0.00179368	PRKDC/PLCB1/SMARCC1/PPP3CA/PLK2/CUL3/NASP/PHF10/TFDP1/DLG1/SMARCA4/TMEM14B/ARID1B/RBL2/ARID2/SMARCC2/RGCC/SMARCA2/ACTB/ANKRD17/APPL2/PBRM1/TP53/GSPT1/CDK2AP2/SMARCB1/NACC2/SMARCE1/SMARCD1/CDK6/RPS6KB1/BCL7A/ACTL6A/KANK2/DDX3X/ITGB1/APC/EGFR/CCNE2/CDK7/PKD2/JADE1/DBF4	43
GO:0050684	regulation of mRNA processing	28/1823	139/18903	0.000130516	0.00226872	0.00179368	SRSF3/RBM39/SLTM/RBM25/DHX9/HNRNPA2B1/NCL/RBM4/NOVA2/REST/SRPK1/SRSF2/RBMX/SRPK2/MBNL2/FAM172A/SAFB/ZC3H14/AHCYL1/NOVA1/TRA2B/PAPOLA/SRRM1/CELF1/IWS1/LEO1/SRSF9/SRSF10	28
GO:0031056	regulation of histone modification	33/1823	175/18903	0.000132243	0.00229233	0.00181235	ARRB1/PHF20/KDM1A/SETD5/KDM5A/SKI/NSD1/UBR5/RTF1/GLYR1/JARID2/TP53/SF3B1/SMARCB1/EID1/BAZ1B/SETD7/ZMPSTE24/PIH1D1/CTBP1/ATRX/UBE2N/DNMT1/AUTS2/ATG5/EHMT1/IWS1/MAPK8/CTCF/DR1/CTR9/NIPBL/OGT	33
GO:0090308	regulation of DNA methylation-dependent heterochromatin formation	8/1823	18/18903	0.000132918	0.00229443	0.00181401	SAMD1/KDM1A/TASOR/TRIM28/MPHOSPH8/L3MBTL3/DNMT1/PPHLN1	8
GO:0045785	positive regulation of cell adhesion	72/1823	484/18903	0.000133476	0.00229443	0.00181401	PDGFB/PRKCA/MAGI1/CDH13/SMARCC1/PPP3CA/MAP4K4/RSU1/FYN/TPM1/PHF10/HES1/HMGB1/DOCK1/TRIOBP/TGFBR2/FLNA/JUP/CHST2/PTPN11/YES1/HSPH1/NFAT5/SMARCA4/ROCK1/ARID1B/CCN1/IGFBP2/LAMC1/HSD17B12/IRAK1/ARID2/SMARCC2/PREX1/ZBTB1/ARHGEF7/EDIL3/DAG1/HSPD1/ADAM9/PPM1F/SMARCA2/KDR/ACTB/EFNB2/FLOT2/PBRM1/TJP1/GSK3B/PIEZO1/SMARCB1/EPB41L5/ILK/CD46/SMARCE1/SMARCD1/DOCK5/CDK6/DOCK8/PODXL/ACTL6A/SLC7A1/ZFHX3/IFT74/NCK…	72
GO:0050767	regulation of neurogenesis	59/1823	377/18903	0.00013359	0.00229443	0.00181401	ID1/PPP3CA/PLXNA2/DIXDC1/SEMA6B/HES1/PRKCH/HDAC1/EFNA5/DBN1/METRN/HOOK3/MAP1B/KDM1A/HDAC2/STAU2/NUMB/REST/PCM1/DICER1/SRRT/DLL4/XRCC5/MACF1/NF2/SEMA3F/IL1RAPL1/SKI/RAPGEF2/TMEM98/DAG1/CUX1/PLXND1/MAP2K1/NOTCH1/APPL2/SHANK3/SKIL/TP53/EPHB2/PPP1CC/ACTR2/NAP1L1/RYK/PTPRD/CHD7/MAP3K13/EEF2K/SHTN1/MAN2A1/ITGB1/TWF2/NIN/TIAM2/EPHA4/PRKCI/CAPRIN1/DNAJB11/MEGF8	59
GO:0003007	heart morphogenesis	44/1823	258/18903	0.000133839	0.00229443	0.00181401	SOX18/CLDN5/EDN1/ENG/EXT1/DLC1/TPM1/HES1/ADGRG6/TGFBR2/FLNA/FKBP1A/BMP4/CCN1/DLL4/NSD2/MICAL2/ARID2/MIB1/DCHS1/PPP1R13L/ASXL1/EPHB4/PLXND1/JAG1/NOTCH1/NRG1/RBPJ/TP53/PTK2/INSR/ILK/COL5A1/ZMPSTE24/CHD7/DKK1/MED1/DNAH11/AHI1/NOS3/SMAD6/PKD2/NIPBL/MEGF8	44
GO:0006356	regulation of transcription by RNA polymerase I	13/1823	43/18903	0.000137104	0.00234395	0.00185316	NCL/FLNA/POLR2L/SMARCA4/LYAR/UBTF/WDR43/SF3B1/SMARCB1/BAZ1B/ZMPSTE24/PIH1D1/HEATR1	13
GO:0003222	ventricular trabecula myocardium morphogenesis	7/1823	14/18903	0.000142886	0.00243611	0.00192602	ENG/DLL4/NOTCH1/NRG1/RBPJ/CHD7/MED1	7
GO:0030071	regulation of mitotic metaphase/anaphase transition	21/1823	92/18903	0.000143763	0.00244118	0.00193003	SMARCC1/CUL3/PHF10/SMARCA4/ARID1B/SPDL1/ARID2/SMARCC2/TPR/SMARCA2/ACTB/PBRM1/SMARCB1/SMARCE1/RAD21/SMARCD1/BCL7A/ACTL6A/APC/ANAPC5/ANAPC7	21
GO:0000723	telomere maintenance	30/1823	154/18903	0.000143968	0.00244118	0.00193003	PRKDC/HNRNPD/HNRNPA2B1/RUVBL1/PARP1/USP7/NHP2/CCT5/CCT3/YLPM1/XRCC5/MAPK1/PCNA/CCT6A/SMC6/HDAC8/RAD50/ERCC1/MAP3K4/DKC1/ATRX/TNKS/ACTL6A/SMC5/MRE11/CCT2/XRCC6/CCNE2/PPP1R10/RAD51C	30
GO:0071900	regulation of protein serine/threonine kinase activity	61/1823	395/18903	0.000151267	0.00255798	0.00202238	EDN1/PDGFB/NOX4/HYAL2/FZD4/UCHL1/CALM1/PRKAR2A/CALM2/CCNY/IPO7/PRKAR2B/BMP4/AKAP13/RASIP1/ATP2B4/TAOK1/IPO5/IRAK1/RGCC/CHORDC1/RAPGEF2/THBS1/NEK10/SH2B3/ADAM9/MAP2K1/MAP4K2/ACTB/TAOK3/LRP6/INSR/BCCIP/HTT/PRKAG2/PSMD10/MAP3K4/RALB/PIH1D1/DKK1/MAP3K13/PKIA/TAOK2/CAB39/DDX3X/DUSP7/APC/FGFR1/EPHA4/PDE5A/ABL1/EGFR/CCNE2/HRAS/PIK3CG/LRP5/CDK7/PKD2/CSK/CDKN1C/DBF4	61
GO:0030512	negative regulation of transforming growth factor beta receptor signaling pathway	22/1823	99/18903	0.000153235	0.00258423	0.00204313	SMURF2/HTRA1/VEPH1/HDAC1/SPRED1/FKBP1A/PMEPA1/HDAC2/FBN2/ARID4A/SKI/CHST11/STUB1/SKIL/TP53/RBBP7/RBBP4/STRAP/SMAD6/DNM2/EID2/OGT	22
GO:0045860	positive regulation of protein kinase activity	64/1823	420/18903	0.000155521	0.00260905	0.00206276	EDN1/PDGFB/NOX4/FZD4/CALM1/CALM2/CCNY/NRG3/EFNA5/TGFBR2/TNFSF15/AKAP13/DLG1/CCN1/ATP2B4/RASSF2/XRCC5/TAOK1/CCDC88A/SLC1A1/OSBPL8/IRAK1/RGCC/RAPGEF2/THBS1/DAG1/NEK10/ADAM9/MAP2K1/CARD10/MAP4K2/NRG1/VLDLR/TAOK3/ZFP91/PTK2/INSR/PRKAG2/FBXW7/PSMD10/MAP3K4/RALB/ECT2/PIH1D1/DKK1/MAP3K13/PRNP/TAOK2/CAB39/DDX3X/PIBF1/FGFR1/EPHA4/PDE5A/ABL1/GAS6/XRCC6/ITGB1BP1/EGFR/HRAS/PIK3CG/PKD2/CSK/DBF4	64
GO:1904377	positive regulation of protein localization to cell periphery	17/1823	67/18903	0.000155545	0.00260905	0.00206276	PRKCH/DLG1/EPB41L2/ATP2B4/SPTBN1/EPHB2/ACSL3/ATP2C1/NUMA1/PRNP/PTPN9/ITGB1/EPB41/KIF5B/PRKCI/GNAI1/EGFR	17
GO:0050821	protein stabilization	38/1823	214/18903	0.000160167	0.00267936	0.00211834	ATP1B3/RUVBL1/USP7/FLNA/CCT5/GNAQ/CCT3/GET1/HIP1/RASSF2/NLK/NCLN/URI1/CTNND1/TBL1X/HSPD1/USP13/P3H1/CCT6A/FLOT2/PDCL3/AAK1/TP53/NAA16/FBXW7/BAG5/PIH1D1/SEL1L/HIP1R/DNAAF2/USP9X/EPHA4/CCT2/ZBED3/CDK7/TMEM88/PEX6/MFSD1	38
GO:0051656	establishment of organelle localization	66/1823	437/18903	0.000160858	0.00268369	0.00212177	EXOC6/UCHL1/CUL3/AP3M1/KPNB1/MYO1D/MYH9/SNF8/PARD3B/HOOK3/MAP1B/DLG1/NLGN1/SPDL1/FNBP1L/PCM1/MYO1B/ABCE1/DCTN1/MYO5A/SPIRE1/KIF1C/LRPPRC/ACTN4/FBXW11/RAB6A/GAB2/TANC2/FER/MAP4K2/TRAK1/EXOC6B/GJA1/UBB/HTT/FEZ1/CLASP1/TRIP11/NUMA1/TRAPPC12/KIF13A/RABGEF1/TRAPPC9/RIPOR1/BICD2/PDCD6/PIBF1/CLASP2/KIF3A/ITGB1/KIF5B/LMNB1/TRAPPC6A/LMNB2/MDN1/BORCS7/EXOC2/MAPRE1/ZBED3/PIK3CG/TRAPPC10/DNM2/TRAK2/EXOC4/CBL…	66
GO:0035024	negative regulation of Rho protein signal transduction	9/1823	23/18903	0.000164815	0.00273504	0.00216237	DLC1/CUL3/STMN1/RASIP1/ARAP3/ARHGAP35/KCTD10/ITGB1/CCDC125	9
GO:0097150	neuronal stem cell population maintenance	9/1823	23/18903	0.000164815	0.00273504	0.00216237	CDH2/FOXO1/HES1/HOOK3/REST/PCM1/SRRT/JAG1/NOTCH1	9
GO:1902115	regulation of organelle assembly	37/1823	207/18903	0.000169165	0.00279977	0.00221354	PLK2/G3BP1/G3BP2/FSCN1/CCDC88A/TRIM37/TPR/TCHP/GSN/ARHGAP35/DZIP1/LRFN4/GSK3B/VDAC3/HTT/FEZ1/PTPRD/SEPTIN7/RALB/NUMA1/TRAPPC12/SEPTIN9/PHF23/SENP6/MAPK9/ATG5/RNF4/KIF9/FEZ2/CNOT6/PAN3/TBC1D14/WDPCP/DNM2/RNF5/ATMIN/RAB1B	37
GO:0030041	actin filament polymerization	32/1823	170/18903	0.00017166	0.00283353	0.00224023	ARHGAP18/SVIL/SSH2/CDC42EP3/TRIOBP/DBN1/CTTN/DLG1/ADD3/SPTBN1/GRB2/SPIRE1/GBA2/PREX1/DIAPH1/VASP/FER/GSN/WASF3/ARHGAP28/RASA1/HIP1R/COTL1/ARPC1B/ADD1/NCK2/NCKAP1/TWF2/FCHSD2/EVL/ABL1/ARPC5L	32
GO:0006473	protein acetylation	40/1823	230/18903	0.000172955	0.00284735	0.00225116	RUVBL1/ARRB1/FOXO1/PHF20/PHF20L1/HDAC2/TAOK1/KAT6B/SETD5/NAA50/DIP2A/ACTB/GLYR1/NAA10/GSK3B/NAA16/SF3B1/SMARCB1/EID1/BAZ1B/ZMPSTE24/PIH1D1/CTBP1/ACTL6A/SMC5/DDX3X/AUTS2/ATG5/IWS1/ESCO1/CTCF/TAF2/MBD3/TRRAP/DR1/MLLT1/KAT6A/NAA38/JADE1/OGT	40
GO:0031445	regulation of heterochromatin formation	10/1823	28/18903	0.000174768	0.00285455	0.00225685	SAMD1/KDM1A/TPR/TASOR/TRIM28/MPHOSPH8/L3MBTL3/DNMT1/PPHLN1/CTR9	10
GO:0044331	cell-cell adhesion mediated by cadherin	10/1823	28/18903	0.000174768	0.00285455	0.00225685	CDH5/CDH2/BMP6/RGCC/CTNND1/NOTCH4/PPM1F/FER/NOTCH1/TJP1	10
GO:0120261	regulation of heterochromatin organization	10/1823	28/18903	0.000174768	0.00285455	0.00225685	SAMD1/KDM1A/TPR/TASOR/TRIM28/MPHOSPH8/L3MBTL3/DNMT1/PPHLN1/CTR9	10
GO:2000045	regulation of G1/S transition of mitotic cell cycle	34/1823	185/18903	0.000176785	0.00287682	0.00227446	PRKDC/PLCB1/SMARCC1/PLK2/PHF10/TFDP1/DLG1/SMARCA4/TMEM14B/ARID1B/RBL2/ARID2/SMARCC2/RGCC/SMARCA2/ACTB/ANKRD17/APPL2/PBRM1/TP53/CDK2AP2/SMARCB1/NACC2/SMARCE1/SMARCD1/BCL7A/ACTL6A/KANK2/DDX3X/APC/EGFR/CDK7/PKD2/JADE1	34
GO:0040029	epigenetic regulation of gene expression	31/1823	163/18903	0.000177519	0.00287682	0.00227446	SAMD1/HMGB1/HDAC1/PHF20/KDM1A/ARID1B/MBD2/ARID4A/SCMH1/FAM172A/TPR/CENPV/TASOR/KLF2/JARID2/TRIM28/MPHOSPH8/KCNQ1OT1/SMARCD1/CTBP1/L3MBTL3/DNMT1/PPHLN1/HELLS/LMNB1/CTCF/LMNB2/MBD3/TDG/CTR9/OGT	31
GO:1902850	microtubule cytoskeleton organization involved in mitosis	31/1823	163/18903	0.000177519	0.00287682	0.00227446	PLK2/VCP/EML1/KPNB1/STMN1/CLTC/FLNA/ARHGEF10/SPDL1/STAG1/DCTN1/TPR/FBXW11/SMC1A/TASOR/GJA1/BCCIP/HTT/CLASP1/NUMA1/INTS13/TNKS/PIBF1/CLASP2/ITGB1/CKAP5/CEP192/GNAI1/PCNT/MAPRE1/FSD1	31
GO:1901135	carbohydrate derivative metabolic process	143/1823	1111/18903	0.000181401	0.0029321	0.00231816	CERK/PDGFB/PLCB1/GALNT1/HYAL2/EXT1/GLCE/PDE4B/MGAT5/AK1/VCP/PARP1/NME1/ADK/MAN1A2/PDE4D/CLTC/NDUFS6/DTYMK/NUDT4/NDUFC2/ST6GALNAC3/XXYLT1/CHST2/FAR2/DLG1/ATP5MC1/ZBTB20/ACACA/NTHL1/MTAP/GALNT6/CSGALNACT1/NDUFB8/ATP6V1A/NDUFA13/ST8SIA6/SULF2/MGAT4A/EXTL2/NUDT3/B4GAT1/TMEM165/NCOR1/HSD17B12/PTX3/NDST1/UGGT2/ACER2/CHST1/GNPTAB/GBA2/NUDT5/EDEM3/FUT11/GALNT10/GPAA1/BGN/HGSNAT/NDUFA11/NDUFS1/MLEC/CHST11…	143
GO:0031098	stress-activated protein kinase signaling cascade	42/1823	246/18903	0.000183267	0.00295458	0.00233594	CCN2/MECOM/PLCB1/SH3RF3/MAP4K4/HACD3/DIXDC1/IGF1R/FOXO1/HMGB1/BMP4/TNIK/DLG1/PRDX1/PRMT1/RB1CC1/RASSF2/TAOK1/SH2D3C/MAP3K3/MAPK1/NCOR1/IRAK1/RELL1/ZMYND11/MAP2K1/MAP4K2/TAOK3/CCM2/MAP3K4/ZMPSTE24/MAP3K13/F2RL1/TAOK2/MAPK9/KLHDC10/MAP2K4/MAPK8/MINK1/EGFR/HRAS/PTGER4	42
GO:0070936	protein K48-linked ubiquitination	17/1823	68/18903	0.000188988	0.00303895	0.00240264	CUL3/TTC3/KLHL3/UBE2G2/NEDD4L/UBR5/UBE3C/UBE2G1/UBE2D4/UBE2K/UBE2Q2/RNF152/UBE2T/RNF4/BTRC/UBE3A/RNF5	17
GO:0043065	positive regulation of apoptotic process	77/1823	532/18903	0.000193137	0.00309767	0.00244906	PRKDC/HTRA1/HYAL2/ITGA6/DLC1/SFPQ/ENDOG/ATF6/MLLT11/FOXO1/HMGB1/STK17A/CAPN2/BMP4/ID3/PPP1CA/CCN1/REST/RRP1B/RASSF2/ANO6/MMP2/SRPK2/TXNIP/ADORA2A/UTP11/RPS6KA2/BOK/RGCC/ARHGEF7/TNFRSF12A/RAPGEF2/THBS1/WWOX/HSPD1/DNM1L/CTSC/INPP5D/TIGAR/MTCH2/GSN/NOTCH1/BCLAF1/SKIL/TP53/DUSP6/SOD1/UBB/HTT/APAF1/FAF1/NACC2/FBXW7/PHLDA3/ECT2/ALDH1A3/SLC27A4/PRNP/HIP1R/MAPK9/DDX3X/DFFA/RHOB/MAP2K4/TEX261/ATP2A2/ITGB1…	77
GO:0035904	aorta development	16/1823	62/18903	0.000194728	0.00311516	0.00246289	ENG/PRICKLE1/HES1/HECTD1/DLL4/NDST1/PLXND1/JAG1/NOTCH1/EFNB2/RBPJ/ADAMTS6/CHD7/PRDM1/SMAD6/PKD2	16
GO:0051403	stress-activated MAPK cascade	41/1823	239/18903	0.000195703	0.00312272	0.00246887	CCN2/MECOM/PLCB1/SH3RF3/MAP4K4/HACD3/DIXDC1/IGF1R/FOXO1/HMGB1/BMP4/TNIK/DLG1/PRDX1/PRMT1/RB1CC1/RASSF2/TAOK1/SH2D3C/MAP3K3/MAPK1/NCOR1/IRAK1/RELL1/ZMYND11/MAP2K1/MAP4K2/TAOK3/CCM2/MAP3K4/MAP3K13/F2RL1/TAOK2/MAPK9/KLHDC10/MAP2K4/MAPK8/MINK1/EGFR/HRAS/PTGER4	41
GO:2000147	positive regulation of cell motility	84/1823	592/18903	0.000197636	0.00314549	0.00248687	EDN1/MCAM/SMURF2/PDGFB/PRKCA/DOCK4/CDH13/ITGA6/FZD4/PPP3CA/PLK2/CDH5/MAP4K4/MGAT5/F2R/IGF1R/PGF/SEMA6B/HMGB1/DOCK1/TGFBR2/ANXA3/ZNF609/BMP4/ROCK2/NUMB/CCN1/ANO6/SEMA3F/MAP3K3/MMP2/MAPK1/ACTN4/ARHGEF7/DIAPH1/RAPGEF2/THBS1/SRPX2/ADAM9/PPM1F/FER/PECAM1/DNM1L/KDR/CLDN3/NOTCH1/JAM3/SWAP70/MAPRE2/TJP1/EPHB2/PTK2/INSR/EPB41L5/CLASP1/DOCK5/AKT3/F2RL1/RPS6KB1/DOCK8/PODXL/MAZ/PHPT1/RIPOR1/PDCD6/RHOB/AGO2/S…	84
GO:0051492	regulation of stress fiber assembly	21/1823	94/18903	0.000198202	0.00314646	0.00248764	CCN2/DLC1/TPM1/STMN1/ARHGEF10/ROCK2/PHLDB2/ROCK1/NF2/CCDC88A/RGCC/PPFIA1/PPM1F/TJP1/CLASP1/ARHGAP28/CLASP2/EVL/ABL1/ITGB1BP1/PTGER4	21
GO:0000380	alternative mRNA splicing, via spliceosome	19/1823	81/18903	0.000200965	0.0031822	0.00251589	HNRNPM/RBM25/DHX9/SFPQ/RBM4/KDM1A/NOVA2/REST/SRSF2/RBMX/MBNL2/FAM172A/RSRC1/SRSF1/NOVA1/TRA2B/STRAP/CELF1/SRSF9	19
GO:0072001	renal system development	51/1823	318/18903	0.000202172	0.00319319	0.00252458	PDGFB/HYAL2/EXT1/NFIA/PPP3CA/HES1/BMP6/KLHL3/BMP4/ID3/DLG1/SMAD1/MTSS1/ODC1/SULF2/SMAD5/COL4A1/DCHS1/ASXL1/PLXND1/JAG1/PECAM1/BASP1/NOTCH1/EFNB2/GPR4/AP1B1/CTNNBIP1/ADAMTS6/ILK/APAF1/MPST/ZMPSTE24/PODXL/NUP85/KANK2/HELLS/PRDM1/TRAF3IP2/EPHA4/AHI1/PBX1/IFT27/PCSK5/ANKS6/WDPCP/SMAD6/PKD2/NIPBL/TNS2/HOXB7	51
GO:0048754	branching morphogenesis of an epithelial tube	30/1823	157/18903	0.000205483	0.00323639	0.00255874	EDN1/ENG/HHIP/EXT1/TGFBR2/NRARP/BMP4/DLG1/PPP1CA/RASIP1/TIE1/DLL4/CTSZ/COL4A1/DCHS1/NOTCH4/DAG1/PLXND1/KDR/NOTCH1/CTNNBIP1/ILK/MED1/KDM5B/PBX1/ABL1/BTRC/LRP5/PKD2/HOXB7	30
GO:2000146	negative regulation of cell motility	59/1823	383/18903	0.000205947	0.00323639	0.00255874	CLDN5/ENG/PLCB1/HYAL2/DLC1/TPM1/HMGB1/NRG3/BMERB1/HDAC1/JUP/SPRED1/ARHGDIB/DACH1/HDAC2/PHLDB2/ATP2B4/TIE1/BCR/ZMYND8/DLL4/ARID4A/NF2/STARD13/OSBPL8/MMRN2/ARID2/RGCC/SRGAP1/THBS1/DAG1/JAG1/CARD10/CLDN3/NOTCH1/NRG1/RBBP7/GJA1/LRCH1/RBBP4/GNA12/CLASP1/PRKG1/RABGEF1/CNN2/VASH1/PTPRM/NBL1/RHOB/CLASP2/PTPRG/EPHA4/ADARB1/EVL/ITGB1BP1/TP53INP1/CCDC125/PTGER4/OGT	59
GO:0002520	immune system development	133/1823	1024/18903	0.000206564	0.0032379	0.00255993	PRKDC/SNRK/MECOM/PRKCA/HYAL2/EXT1/SMARCC1/PPP3CA/AGPAT5/MFNG/PARP1/EML1/PHF10/HES1/HMGB1/TOP2B/MYH9/TGFBR2/NRARP/FLNA/PHF14/PTPN11/BMP4/LRRC8A/PRMT1/HECTD1/SMARCA4/ARID1B/REST/BCR/RASSF2/DLL4/XRCC5/NSD2/PRDX2/ARID4A/PRXL2A/LYAR/MAPK1/KAT6B/ARID2/FAM20C/SMAD5/SMARCC2/PREX1/ZBTB1/HIPK1/SIPA1L3/TMEM98/ASXL1/NOTCH4/ADGRF5/GAB2/HSPD1/JAG2/SH2B3/JAG1/RC3H1/WDR1/MAP2K1/SMARCA2/INPP5D/KDR/TCF3/ACTB/NOTCH…	133
[truncated: 480 more rows]

## Sheet: GO-terms_HBVP_Egress_Up
ID	Description	GeneRatio	BgRatio	pvalue	p.adjust	qvalue	geneID	Count
[truncated: 947 more rows]

## Sheet: GO-terms_HA_Egress_Up
ID	Description	GeneRatio	BgRatio	pvalue	p.adjust	qvalue	geneID	Count
[truncated: 513 more rows]

## Sheet: GO-terms_HBMEC_Trophozoite_Up
ONTOLOGY	ID	Description	GeneRatio	BgRatio	pvalue	p.adjust	qvalue	geneID	Count
BP	GO:0006734	NADH metabolic process	4/67	37/18903	8.71641e-06	0.0188885	0.0159464	TPI1/IDH3B/VCP/PKM	4
CC	GO:0030663	COPI-coated vesicle membrane	4/67	18/19869	3.48676e-07	7.98467e-05	6.34956e-05	KDELR3/COPB1/DIPK2A/COPE	4
[truncated: 27 more rows]

## Sheet: GO-terms_HBMEC_Schizont_Down
ONTOLOGY	ID	Description	GeneRatio	BgRatio	pvalue	p.adjust	qvalue	geneID	Count
[truncated: 73 more rows]
