# Supplementary material for: Plasmodium falciparum egress disrupts endothelial junctions and activates JAK-STAT signaling in a microvascular 3D blood-brain barrier model
Source: Nat Commun. 2025 Aug 6;16:7262. doi: 10.1038/s41467-025-62514-2 (PMC12328663; doi:10.1038/s41467-025-62514-2)
Supplement: Supplementary file 5 — Supplementary Data 3 [file 41467_2025_62514_MOESM5_ESM.xlsx]

## Sheet: 3D-BBB qPCR
Gene
PECAM1_Fw	ATTGCAGTGGTTATCATCGGAGT
PECAM1_Rv	CTGGTTGTTGGAGTTCAGAAGTG
TJP1_Fw	CTGGTGAAATCCCGGAAAAATGA
TJP1_Rv	TTGCTGCCAAACTATCTTGTGA
OCLN_Fw	ACAAGCGGTTTTATCCAGAGTC
OCLN_Rv	GTCATCCACAGGCGAAGTTAAT
PGP_Fw	CCACAGAGGGGATGGTCAGT
PGP_Rv	TTCACGGCCATAGCGAATGT
TFR2_Fw	GGGCCAGCAAAGTTGAGAAAC
TFR2_Rv	GTGCCACTTTGTTCAACTCAGG
SLC7A5_Fw	CCTCGTGTTCACGTGTGTGAT
SLC7A5_Rv	ATGAAGAACACAGGCAGGGC
SLC7A1_Fw	CCCTACTTCTGCCTGGACAA
SLC7A1_Rv	ATAACCCGAGGCATGGGAAA
ABCC1_Fw	GCCGCAGATCTTAAAGTTGCTC
ABCC1_Rv	AGCGGTCTTGATCCTCATGC
ABCC4_Fw	GGTGGCTTTCATACTGGGCA
ABCC4_Rv	TCTTGCTATGCCAAAAAGAACGG
SLC16A1_Fw	GGCCACCACTTTTAGGTCGG
SLC16A1_Rv	ATTAGGACGACGCCACATGC
CLDN5_Fw	CTCTGCTGGTTCGCCAACAT
CLDN5_Rv	CAGCTCGTACTTCTGCGACA
SLC2A1_Fw	TCTGGCATCAACGCTGTCTTC
SLC2A1_Rv	CGATACCGGAGCCAATGGT
LRP1_Fw	CTATCGACGCCCCTAAGACTT
LRP1_Rv	CATCGCTGGGCCTTACTCT

## Sheet: PfEMP1 qPCR
Primers for Pf qPCR
HB3var1-S_Fwd	AAGTGCAAATGTAAAGATCCTGTCCC
HB3var1-S_Rv	TATCATCTGTTGCGCCCTTGCC
HB3var2-S_Fwd	GTTCATCAACTCCTTCGGTTCC
HB3var2-S_Rv	GCCAAATCTCCTTTCAAATGATGTCC
HB3var3-N_Fwd	aaagtgcgaagcacctcccc
HB3var3-N_Rv	cgccactgcagggattagctg
HB3var4-S_Fwd	AGGAGGAAGATGACGAAGAAGAGGAG
HB3var4-S_Rv	TTTCGCACACATCCACAGTGTCTTG
HB3var3_2-S_Fwd	TGACAAAAGCACCACTTTGG
HB3var3_2-S_Rv	CCTTCTTCTTCCGTTCACGA
HB3var6-S_Fwd	TGATACATCAGACGATGAAGATGAC
HB3var6-S_Rv	CCAATAAGTTTCTTCACCATTTCGC
HB3var7-S_Fwd	GCAATTTGGATGAAGCCTGCCAAC
HB3var7-S_Rv	GGGATACACAAACCACCAGTACCAC
HB3var8-S_Fwd	GGAGGTCGTATTGAGGATACAACTG
HB3var8-S_Rv	CGTCCTTCAAACTTCCATGCAAATC
HB3var9-S_Fwd	GGTGAGGATGGTATTGATAAACGAAG
HB3var9-S_Rv	CCTCTTTATATGTTTGAGCCTCAGCC
HB3var10-S_Fwd	GAAAGAAGCAAGATTTCCACATCGC
HB3var10-S_Rv	ACCACCACTGGTAACATTAGTATCTC
HB3var11-S_Fwd	GTTTGACAGGAGCAACATTTCATAC
HB3var11-S_Rv	AGGATTATCGTTATCGTAACCACTGG
HB3var12-S_Fwd	GGCCAACATACTTACTGGCAAAGAC
HB3var12-S_Rv	GTACTACCACTACCACTTGGTGTGAC
HB3var13-S_Fwd	GGTGAATTGGAAGGAAATTTGAAGG
HB3var13-S_Rv	TTCCATTTGCACTTCTGCAC
HB3var14-S_Fwd	ACCACACACGCAAGAAACGG
HB3var14-S_Rv	TCACATGCCTTTGTGAGATTTTCC
HB3var16-S_Fwd	CGTACAGAATCGACACCACCAAATCC
HB3var16-S_Rv	ACGTTCTTCTGTTCCATTTCCACAAG
HB3var17-S_Fwd	CGAACAATCATTCCAATGCTACTG
HB3var17-S_Rv	TCTTCTCGGAGGCATATAAGC
HB3var18-N_Fwd	gcggctcacccgacatcttc
HB3var18-N_Rv	gccgcctcgtcttcttcgtc
HB3var19-S_Fwd	GACCTAAAGAAACAACACCAGAAG
HB3var19-S_Rv	GTACACTGACCTCCATATTCATC
HB3var20-S_Fwd	GCGTTGAAAGGAGATTTGAAGAAAG
HB3var20-S_Rv	GTTCTACATCGTTTCCACTTAACTC
HB3var21-S_Fwd	CGAACATTCCAATGATAGTCGTC
HB3var21-S_Rv	GCCCTTAGTCTTCCATATAGTTCC
HB3var22-S_Fwd	ACGATCAACAAACACCACAG
HB3var22-S_Rv	CTCTTATTACATTCTGCTCCTTCTG
HB3var23-N_Fwd	gaaccccttgacgacgacac
HB3var23-N_Rv	ctcaacacacgtcaaaggcg
HB3var24-S_Fwd	CAAGATGCTTGTACCCTCAAATATGC
HB3var24-S_Rv	GGCGGAACACAAATACTACCACTATC
HB3var25-S_Fwd	AAGACGACGAGGAAGACGACGAAG
HB3var25-S_Rv	CGTGTAAGTATTGCGTCCGCTATTTC
HB3var26-S_Fwd	GGTGCTGCCCTAGAACCTAGTAAG
HB3var26-S_Rv	GATGGCATGGATCATTTGGTGTTTC
HB3var27-S_Fwd	GTCGTAACAGTGAAAGGAATCCG
HB3var27-S_Rv	GCACATGCTCCACTTTCTTTAAC
HB3var28-S_Fwd	GGAACTTTGTCACAAGCAACAAATC
HB3var28-S_Rv	TGCACGGATACCTTTCATTGTTAG
HB3var29-S_Fwd	GATGTAAATGTGTGCGAAACAG
HB3var29-S_Rv	ATACACAAACCACCCTTATCAC
HB3var30-S_Fwd	GGCTGAACTATTTAAAGAAACGGAC
HB3var30-S_Rv	CACAAATACTACCACTAGCATCAC
HB3var31-S_Fwd	CGTATGGGTAAAGGTTGCACTGACTG
HB3var31-S_Rv	ACCAACAGCACCACTACCACTAGC
HB3var32-S_Fwd	GGAGTGGGTGAAATTGATCATACAAG
HB3var32-S_Rv	CTGTAACTTTCCTTTCAACGCCTC
HB3var33-S_Fwd	ACCTATTTAAAGACGGCACTAC
HB3var33-S_Rv	CGACCTTTGGCTTCACTATC
HB3var34-S_Fwd	GCATCGTTAGAATATCCACCTATTG
HB3var34-S_Rv	CCTTAAGTATTTCCTCCGCTATTTC
HB3var35-N_Fwd	aaacggaaaacctggcctcc
HB3var35-N_Rv	tcgtcttggcctttggcttc
HB3var36-S_Fwd	CTTACCATCGACAATCTCACAAAGG
HB3var36-S_Rv	CACTACCACTTGTGACACACTTCC
HB3var47-S_Fwd	GCCAACAGATGCAAAAACTG
HB3var47-S_Rv	TTCATCTTCCTGTGCAGGTG
HB3var48-Sd_Fwd	acaaaaagaagcgcataaagatgc
HB3var48-Sd_Rv	tgacctgtagtaacactgctttca
HB3var50-S_Fwd	AACAACGAAGTCGAGGAGACGGAG
HB3var50-S_Rv	TGAGAGAACACGCTGCTTGGAG
HB3var1csa-S_Fwd	GAAAGTGAGAACAGTCCAAGAAATG
HB3var1csa-S_Rv	TACTGGCGTAGAAGGACCAC
HB3var2csaA-S_Fwd	TGATGGTGTTCCTCAATTTCTTCG
HB3var2csaA-S_Rv	CCTTTCTTAGTATCACAACTCCCAG
HB3var2csaB-S_Fwd	GATCAATTGAAAGGTTCT
HB3var2csaB-S_Rv	AGTACCTTGTCCTTTTCTCGT
HB3var3-46-S_Fwd	CCACTGTTGATACACCTTCC
HB3var3-46-S_Rv	CATACTGCTTATTGTCGTCCTTAC
HB3var37-48-S_Fwd	CTCCTCCATTGTATAAGGAGGCG
HB3var37-48-S_Rv	GTATTGTATTCACCATGTTGCAGGC
HB3var39-49-S_Fwd	GGCATTTGAAGGACGCAACATATTC
HB3var39-49-S_Rv	TCGAACGTCGGGTCTATCTTTAC
HB3var23-41-42-S_Fwd	ACGCATGTACCCTCAAGTATGGAAG
HB3var23-41-42-S_Rv	TATGGCACCGTCCTTATCACCACC
HB3var35-51-S_Fwd	ATCTGTAAACCCAACCCTCCCTGC
HB3var35-51-S_Rv	TGAAAAGGTCCACGGGGGATTG
HB3var18-44-S_Fwd	ACAGAGGTAACAGAGACAACTAC
HB3var18-44-S_Rv	GTACTGTCACCTATACATTTCCAAC
HB3var15-40-S_Fwd	CTTGACGACTACTACATACAACAG
HB3var15-40-S_Rv	GGATAATTCTATTCCATTGGCCTTC
HB3var5-N**_Fwd	aggtctgctccttcagatgcgtg
HB3var5-N**_Rv	tgttttccctaccatgacaaggatgcc
It4_GAPDH_Fw	TTTCCATGTGAGGTAACCCA
It4_GAPDH_Rv	CAAGGAATTTGAGATGGATCC
It4_Adenylosuccinate lyase_Fw	CTCATCATTTGCGTATTCCCT
It4_Adenylosuccinate lyase_Rv	GCTAATGTGCACCAATTTTGA
It4_Seryl-tRNA synthetase_Fw	AAGTAGCAGGTCATCGTGGTT
It4_Seryl-tRNA synthetase_Rv	TTCGGCACATTCTTCCATAA
It4_Arginyl-tRNA synthetase_Fw	AAGAGATGCATGTTGGTC
It4_Arginyl-tRNA synthetase_Rv	GTACCCCAATCACCTACA
It4_Glutaminyl-tRNAsynt_Fw	GGCACTTCAAGGGTACCT
It4_Glutaminyl-tRNA synt_Rv	TAATATAGCCTCACAAGC
