# Supplementary material for: Plasmodium falciparum egress disrupts endothelial junctions and activates JAK-STAT signaling in a microvascular 3D blood-brain barrier model
Source: Nat Commun. 2025 Aug 6;16:7262. doi: 10.1038/s41467-025-62514-2 (PMC12328663; doi:10.1038/s41467-025-62514-2)
Supplement: Supplementary file 8 — Source data [file 41467_2025_62514_MOESM8_ESM.xlsx]

## Sheet: Figure 1e
Permeability (x10^-6) cm/s
HBMEC	3D-BBB
9.82	9.57
12.64	9.55
13.24	7.31
11.89	4.11
7.19	2.73
5.94	4.43
7.78	2.75
8.83	3.33
10	2.23
14.3	12.07
14.2	8.52
9.13	6.85
10.71	4.52
14.82	7.77
16.83	8.31
11.25	7.65
13.73	0.61
3.96	1.34
4.53	0.99
6.27	6.28
16.97	4.48
11.69	2.36
12.32	3.64
3.87	3.45
4.35	3.49
5.2	1.06
3.99	0.14
2.45	0.46
2.89	0.7
2.3	0.22
4.72	0.08
2.9	0.02
2.54	12.92
2.55	13.01
	2.22
	0.99
	0.28
	0.3
	0.3
	0.72
	0.13
	0.21
	0.14
	0.04
	0.06
	0.29
	0.45
	5.23
	0.06
	0.65
	2.27
	2.94
	2.46
	0.09
	0.81
	0.91
	0.17
	0.44
	0.38
	0.57
	0.25
	0.33
	0.59
	0.21
	0.41
	1.89
	0.24
	0.81
	0.41
	0.08
	0.3
	0.19
	0.09
	0.26
	0.23
	0.09
	2.09
	1.12
	0.27
	0.01
	0.17
	0.07
	0.06
	0.09
	7.43
	1.4
	2.19
	0.08
	0.32
	6.08
	5.61
	3.02
	8.67
	7.31
	3.92
	6.11
	0.64
	4.61
	9.71
	8.87
	9.46
	6.65
	8.43
	3.19
	4.39
	4.06
	2.5
	1.38
	0.13
	3.3
	4.75
	0.18
	0.65
	0.42
	8.15
	8.32
	16.79
	18.35
	16.97
	0.33
	0.21
	2.13
	4.75
	2.36
	2.17
	10.3
	11.78
	10.42
	10.66
	8.88
	9.46
	9.88
	20.58
	13.36

## Sheet: Figure 2i
Top panel				Bottom panel
% TJ of junction length				% gaps in junctions
Control	Egress media			Control	Egress media
4.8	6.5			0	0
0	6.4			8.3	30.8
9.3	8.9			0	30.4
4.6	12.7			5.6	20
6.1	8.3			4.8	23.8
12.1	4.8			5.6	29.2
4.8	0
3	4.9
5.4	11.2
9.5	12.1
7.9	3.8
6.7	28.2
8.2	11.8
15.6	7.2
3.5	8
1.6	3.2
1.9	14.3
1.2	5.4
5.6	2.8
41.8	21.4
7.3	0
4.4	0
3.3	22.8
0	27.8
5.6	7
3.9	16.3
0	0
2.2	1.6
3.6	11.7
30.5	0
44.6	3.3
7	2.5
5.7	37.4
5.4	0
33	12.1
	10.3
	13.9
	8.6
	6.8
	0
	0
	3.4
	4.7
	6.2
	51.3
	0
	2.6
	6.5
	47

## Sheet: Figure 2l
Permeability ratio 24h
Control	Egress media
0.960858	2.63652
1.41014	23.1865
2.35019	23.446
3.47164	3.58441
4.11407	15.5326
2.55907	24.1215
1.30751	96.235
0.852653	9.79695
1.82227	11.0724
0.905833	26.0109
1.25236	14.8789
1.20278	25.8023
0.954197	17.439
1.21254	23.8456
1.05362	17.6945
1.27746	19.726
7.88603	63.934
4.83161	25.638
4.45463	23.6612
4.03231	138.972
3.80658	32.1941
6.30729	101.822
3.66284	32.9196
3.82343	34.031
2.86402	82.3874
1.48473	71.4768
19.1134	10.5327
7.66466	13.5689
7.33599	39.4391
42.3629	21.8794
165.874	36.4908
182.421	143.03
0.903662	865.45
0.619827	66.8252
3.02721	69.799
4.34009	281.875
10.4297	142.188
6.59332	0.99455
19.7492	5.14062
7.87868	3.6703
24.2278	72.7362
23.4969	16.3217
73.0766	4.91768
247.26	6.55343
187.592	10.1407
57.6457	2.5646
21.5178	2.32062
0.83	4.45572
5.84	0.3
2.31	0.17
1.03	0.06
1.11	1.75
1.05	1.28
0.35	1.58
0.64	11.56
0.24	12.36
2.4	8.67
2.3	0.56
2.19	4.61
2.66	4.49
1.33	2.66
1.82	3.22
5.72	88.49
3.81	1.21
3.56	0.18
1.79	0.35
3.13	9.54
7.1	1.35
0.47	0.58
0.4	3.17
0.64	7.02
1.46	10.3
1.77	46.05
1.56	54.38
0.19	291.48
0.12	29.68
0.09	7.07
0.87	15.23
0.66	1.79
0.43	1.3
0.62	2.3
1.58	4.75
2.24	1.34
1.37	1.03
7.57	1.95
1.53
1.36
0.9
0.53
0.84
0.74
3.21
2.7
3.78
0.32
0.15
16.68
0.92
0.5
6.06
1.26
4.91
0.54
0.74
0.1
1.6
0.89
0.07
0.15
1.91
0.5
2.17
0.36
1.15
1.76
1.09

## Sheet: Figure 3j
Nuclear STAT1 intenisity (A.U.)
Control	Egress media
6741.36	12691
10043.8	15288.6
17004.2	18702.5
11718.9	12248.7
8010.44	13047
11330.1	20865.9
14883.7	12597.6
11656.1	19658.4
15323	23955.2
16095.5	20727.9
14397.5	12018.7
14139.5	14880.2
11164.3	19368
16815.7	21960.6
17813.8	10918.8
11342.3	12037.5
22542.8	23176.5
19413.7	25872.2
18668	20475.7
16636.7	20654.8
19806.3	13833.4
19341.3	17415.6
18343.5	14042.1
17814.7	20547.5
10162	29343.1
19100.2	29987
8816.24	21607.9
16363.4	22354.7
17759	32412.5
13327.4	15098.3
13867.6	14374.6
15774.2	18276.9
13763.5	9732.81
17538.2	20082.6
8240.88	7921.57
13960.2	11949
9622.78	20976.6
12036.2	14196.7
9347.35	12073.9
12654.4	25015.6
16261.4	13559.4
13980.4	15533.6
9985.86	20901.9
11717	20341.4
16538.6	22441.3
12966	13227
29152.9	21318.2
10589.1	15592.4
13407.2	27011.5
13816.9	29770.4
18347.2	13609.4
10187.3	14338.4
14622.4	35965.5
14965	22614.8
14863.4	27250
9730.57	28423.6
14088.8	11677.9
7347.47	19462.8
10386.4	25837.1
12493.1	28887.6
14943.8	17061.3
8306	25903.3
11769.1	24622.6
8762.47	20770.4
8045.54	17390.1
8245.58	24964.7
13833.5	18369.6
12712.7	19409.9
13937.7	29342.5
18078	17163.9
12583.8	17729
16841.7	22532.5
17758	20298.6
12564.4	16466.2
13139.7	15383.6
12577.4	22910.3
17534.5	20841
14149.5	11906
12094.9	23070.9
13528.1	20181.1
20238.4	14957.9
17109.1	16174.4
9237.55	12476.7
10371.9	24684.1
16411.5	15294
17054.1	17631.1
10574.4	10567.3
8333.01	8951.02
9829.92	9715.19
23391.6	19260
8790.65	11394
9661.33	22317.1
17759.7	14160
7760.34	18802.7
13121.1	15912.9
12488.7	15519
14394.7	23119.7
11355	23836.8
10645	10258.1
16162.7	15129
11943.8	35639.4
13029.4	21104.7
10404	12293.1
8882.92	15012.6
11072.2	21945.5
13846.6	18336.2
11365.4	25733
11462.5	19091.2
17091.4	11943.9
14003.1	22531.7
30204.5	23106.9
9093.28	13437.8
29117.3	28097
14001.3	20249.9
22718.6	13986.8
13871.2	25243.2
25715.1	22512.6
6362.83	22529.6
27222.5	15578.1
7246.4	14315.4
25386.2	23115.1
11533.9	17597.6
7377.05	16827.8
23454.5	22160.1
7098.34	15180.6
6258.83	19509.3
7382.24	14834.9
12006.1	11523.8
12872.6	19021.2
10264.1	23207.4
16509.1	12620.4
14172.3	16926.6
16194.2	19164.8
11879.1	12331.3
13944.6	26056.7
14020.2	22682.3
18109.4	12901.5
21977	10444.2
12042.9	14721.2
10161.9	12669.8
9224.09
11865.1
14568.9
19008.3
16800.4
14900.5
8306.17
27688.3
15225.7
14220.9
21251.3
24913
14486.5
6976.13
14975.9
20739.8
9395.43
16191.7
12735.2
12687.8
13661.6
13647.3
17617.6
10954
9297.51
9831.9
12483.6
14752.5
14227.5
17623.3
12812.5
9959.36
18675.3
17346.3
11933.1
15103.1
13648.7
15842.8
10693.8
14780.8
29433.2
11138
10787.3
11066.3
7692.93

## Sheet: Figure 5b
% TJ of junction length
Control RBC	Trophozoites	Schizonts
0	0	33.8
2.5	11.3	0
24.3	6.8	5.7
16.3	4.6	8.7
4.6	2.1	4.4
3.7	4.3	4
7.2	11.9	13.4
44.4	3.3	8.6
10.6	7.7	30.1
5.8	1.7	0
9.2	6.5	2.9
22.4	7.7	4.4
8.6	5.1	26.2
1.6	14.8	5.7
0	0	5.1
0	14.1	8.5
95.4	0	12.9
0	24.8	5.5
1.3	13.2	0
4.4	2.2	14.7
0	13.9	2.7
0	0	4.2
0	0	29.3
0	0	3.2
6.5	30.1	4.9
42.1	4.9	8.5
0	0	5.3
22.1	1.8	11.5
1.3	0	23.9
1.6	4.9	5.4
5.9	29.7	2.6
5.6	1.4	7.1
2.7	0	7
3.1	0	8.2
25	0	0
18.2	1.6	0
0	0	1.7
4.8	21.9	3.5
14.1	0	0
12.6	3	5.7
0	9.1	6.3
28.9	17.4	7.2
0	27.4	36.2
35.5	10	0
7.1	31.8	38.5
24	0	0
6.5	18.9	3.4
5.7	7.1	5.1
0	4.6	2.4
37.7	23.3	0
10.5	9.7	11.8
0	0	5.4
15	23.2	47.2
4.9	0	8.8
9.4	11.2	4.7
0	17.2	6.8
18.6	27	3.7
3.6	7	17.6
	15.3	9.5
	3.3	5.1
	0	4.9
	5.8	0
	0	0
	29.2	15.9
	12.1	8.5
	13.8	3.6
	9.6
	4.5
	8.7
	10.9
	0
	20.3
	7.9
	0

## Sheet: Figure 5d
Gaps per field of view
Low rupture	High rupture
6	39
5	37
4	18
	21
	27

## Sheet: Figure 5f
Permeability ratio 6h
Control	Schizonts
0.51	1.41
0.61	1.07
0.69	1.06
2.27	0.94
0.81	1.24
0.57	0.82
0.46	3.35
0.38	2.78
0.33	2.69
1.23	5.32
0.99	4.07
0.83	2.96
0.15	13.33
0.13	7.26
0.25	2.66
0.19	25.51
0.61	35.6
0.19	15.06
0.06	3.57
0.07	1.23
0.22	2.26
0.26	100.06
0.17	16.14
0.79	10.62
0.45	3.93
0.35	2.44
14.16	4.6
18.35	2.9
30.09	1.54
1.56	1.07
0.8	1.03
37.38	0.28
10.03	0.32
11.66	109.92
0.3	120.79
0.24	73.82
0.34	0.42
0.28	1.74
0.31	1.72
6.5	3.09
3.77	1.6
1.52	0.79
1.31	1.56
4.46	2.31
2.99	65.78
0.15	3.56
0.08	0.7
0.09	3.8
0.09	0.38
0.86	0.82
0.95	3.4
0.39	0.92
0.84	0.66
0.9	0.6
	48.55
	6.12
	28.22
	9.98
	0.62
	1.09
	0.99
	0.66
	0.09
	0.14
	0.21
	2.96
	0.92
	4.22
	3.92
	0.09
	0.12
	0.22
	0.33
	0.45
	0.32
	0.24
	3.47
	1.76
	2.03
	1.04
	1.3
	1.24
	2.09
	2.25
	0.79
	2.45
	0.34
	0.78

## Sheet: Figure 6c
Permeability ratio 24h
Control	Egress media	Control + Ruxo	Egress + Ruxo
0.960858	2.63652	1.34	0.54
1.41014	23.1865	1.19	3.44
2.35019	23.446	0.9	10.21
3.47164	3.58441	0.16	1.24
4.11407	15.5326	0.09	0.44
2.55907	24.1215	0.09	1.54
1.30751	96.235	0.9	0.02
0.852653	9.79695	0.39	0.36
1.82227	11.0724	1.16	0.38
0.905833	26.0109	1.73	21.72
1.25236	14.8789	0.92	0.32
1.20278	25.8023	1.94	0.56
0.954197	17.439	0.66	0.46
1.21254	23.8456	0.64	0.77
1.05362	17.6945	1.51	30.44
1.27746	19.726	0.75	0.09
7.88603	63.934	0.48	0.09
4.83161	25.638	13.06	0.27
4.45463	23.6612	19.21	0.05
4.03231	138.972	19.51	0.04
3.80658	32.1941	1.25	0.02
6.30729	101.822	2.41	0.27
3.66284	32.9196	4.53	0.33
3.82343	34.031	0.26	4.04
2.86402	82.3874	0.56	0.58
1.48473	71.4768	3.47	0.11
19.1134	10.5327	0.02	0.22
7.66466	13.5689	0.02	0.38
7.33599	39.4391	0.09	0.1
42.3629	21.8794	0.26	0.21
165.874	36.4908	0.45	0.3
182.421	143.03	0.45	0.02
0.903662	865.45	0.66	0.03
0.619827	66.8252	0.35	0.09
3.02721	69.799	0.27	2.6
4.34009	281.875	0.13	0.74
10.4297	142.188	0.27	0.12
6.59332	0.99455	1.27	0.03
19.7492	5.14062	0.08	0.03
7.87868	3.6703	4.45	0.08
24.2278	72.7362	2.59	1.63
23.4969	16.3217	0.81	0.03
73.0766	4.91768	0.11	0.99
247.26	6.55343		2.11
187.592	10.1407		0.85
57.6457	2.5646		3.72
21.5178	2.32062		2.6
0.83	4.45572		10.93
5.84	0.3		80.17
2.31	0.17		3.61
1.03	0.06		0.58
1.11	1.75		1.89
1.05	1.28		3.67
0.35	1.58		1.25
0.64	11.56
0.24	12.36
2.4	8.67
2.3	0.56
2.19	4.61
2.66	4.49
1.33	2.66
1.82	3.22
5.72	88.49
3.81	1.21
3.56	0.18
1.79	0.35
3.13	9.54
7.1	1.35
0.47	0.58
0.4	3.17
0.64	7.02
1.46	10.3
1.77	46.05
1.56	54.38
0.19	291.48
0.12	29.68
0.09	7.07
0.87	15.23
0.66	1.79
0.43	1.3
0.62	2.3
1.58	4.75
2.24	1.34
1.37	1.03
7.57	1.95
1.53
1.36
0.9
0.53
0.84
0.74
3.21
2.7
3.78
0.32
0.15
16.68
0.92
0.5
6.06
1.26
4.91
0.54
0.74
0.1
1.6
0.89
0.07
0.15
1.91
0.5
2.17
0.36
1.15
1.76
1.09

## Sheet: Supplementary Figure 1b
	2^(-ΔΔCT)
	2.5x10^5 HA/2.5x10^5 HBVP		7.5x10^5 HA/3.2x10^5 HBVP
	d3	d7	d3	d7
ZO-1	0.863207	0.744552	0.785794	1.17691
Occludin	0.685128	0.771997	0.780065	1.43065
Claudin-5	1.13201	0.897095	1.07861	2.74315
TFR	0.914183	1.10744	1.05946	0.751465
LAT1	0.580352	0.954842	0.911722	1.56977
CAT1	0.703576	1.52156	0.741833	1.72608
MCT1	0.535062	0.83831	0.901077	0.636912
GLUT1	0.604764	1.34464	1.10191	0.88987
LRP1	0.290511	0.885426	1.21046	1.9141
MRP1	0.542949	0.468316	0.556496	0.988895
MRP4	0.504448	0.733736	0.812878	1.04891
PGP	1.42515	1.45397	1.00405	1.99538

## Sheet: Supplementary Figure 2c
Permeability ratio 24h
376.11.04.01.2F	376.05.04.01.2F	Egress media
0.47	0.63	2.63652
0.4	0.91	23.1865
0.64	0.82	23.446
1.46	1.69	3.58441
1.77	0.75	15.5326
1.56	0.95	24.1215
0.19	35.27	96.235
0.12	0.7	9.79695
0.09	1.2	11.0724
0.87	2.52	26.0109
0.66	3.95	14.8789
0.43	3.69	25.8023
0.62	5.49	17.439
1.58	6.52	23.8456
2.24	2.34	17.6945
1.37	1.07	19.726
7.57	1.04	63.934
1.53	4	25.638
1.36	1.65	23.6612
0.9	0.24	138.972
0.53	0.28	32.1941
0.84	0.63	101.822
0.74	1.34	32.9196
3.21	0.28	34.031
2.7	0.19	82.3874
3.78	0.55	71.4768
0.32	0.6	10.5327
0.15	0.69	13.5689
16.68	1.61	39.4391
0.92	0.84	21.8794
0.5	0.19	36.4908
6.06	0.29	143.03
1.26	0.16	865.45
4.91	0.92	66.8252
0.54	0.93	69.799
0.74	0.74	281.875
	0.9	142.188
	0.4	0.99455
	0.76	5.14062
	0.88	3.6703
	1	72.7362
	1.09	16.3217
	0.96	4.91768
	0.82	6.55343
	0.62	10.1407
	0.95	2.5646
	0.92	2.32062
	1.33	4.45572
	0.97	0.3
	1.29	0.17
	1.18	0.06
		1.75
		1.28
		1.58
		11.56
		12.36
		8.67
		0.56
		4.61
		4.49
		2.66
		3.22
		88.49
		1.21
		0.18
		0.35
		9.54
		1.35
		0.58
		3.17
		7.02
		10.3
		46.05
		54.38
		291.48
		29.68
		7.07
		15.23
		1.79
		1.3
		2.3
		4.75
		1.34
		1.03
		1.95

[truncated: 5 more sheets: Supplementary Figure 2d, Supplementary Figure 4b, Supplementary Figure 4c, Supplementary Figure 4d, Supplementary Figure 6]
